# Supplementary material for: Enhanced hippocampal LTP but normal NMDA receptor and AMPA receptor function in a rat model of CDKL5 deficiency disorder
Source: Mol Autism. 2024 Jun 14;15:28. doi: 10.1186/s13229-024-00601-9 (PMC11177379; doi:10.1186/s13229-024-00601-9)
Supplement: Supplementary file 5 — Supplementary Material 5 [file 13229_2024_601_MOESM5_ESM.xlsx]

## Sheet: CDKL5
Fasta headers	Uniprot Accession	Uniprot ID	Razor + unique peptides	Unique peptides	Q-value	Score	iBAQ	log2 CDKL5 (Ko/Wt)	(-) Log t-test p value	t-test Significant	CDKL5_Wt_R4	CDKL5_Wt_R3	CDKL5_Wt_R2	CDKL5_Wt_R1	CDKL5_Ko_R4	CDKL5_Ko_R3	CDKL5_Ko_R2	CDKL5_Ko_R1
>tr|D4A4P4|D4A4P4_RAT Flavin adenine dinucleotide synthetase 1 OS=Rattus norvegicus GN=Flad1 PE=1 SV=2;>tr|B1WBY2|B1WBY2_RAT Flad1 protein OS=Rattus norvegicus GN=Flad1 PE=2 SV=1	D4A4P4	D4A4P4_RAT	6	6	0	53.246	103410000	-1.2148	1.623	+	27.6255	28.1121	28.8914	27.8257	27.0983	NaN	27.1489	26.4496
>tr|B2RYX1|B2RYX1_RAT LOC685322 protein OS=Rattus norvegicus GN=Uqcr10 PE=2 SV=1;>tr|A0A0G2K8Q8|A0A0G2K8Q8_RAT Uncharacterized protein OS=Rattus norvegicus GN=Uqcr10 PE=1 SV=1	B2RYX1	B2RYX1_RAT	3	3	0	131.17	9040300000	-1.0018	1.3925	+	31.1688	30.4481	31.7627	30.2984	30.1529	29.8509	29.4321	30.2351
>sp|Q5M7A4|UBA5_RAT Ubiquitin-like modifier-activating enzyme 5 OS=Rattus norvegicus GN=Uba5 PE=1 SV=1	Q5M7A4	UBA5_RAT	8	8	0	288.49	787530000	-0.8772	1.654	+	29.5898	29.9911	29.6581	29.4566	28.2447	29.1198	NaN	29.0256
>sp|Q6P7R8|DHB12_RAT Very-long-chain 3-oxoacyl-CoA reductase OS=Rattus norvegicus GN=Hsd17b12 PE=2 SV=1;>tr|D3ZPU3|D3ZPU3_RAT Very-long-chain 3-oxoacyl-CoA reductase OS=Rattus norvegicus GN=Hsd17b12 PE=1 SV=2	Q6P7R8	DHB12_RAT	11	11	0	53.248	659440000	-0.853	1.4847	+	29.4435	28.9852	29.8646	28.8002	28.917	28.4838	27.9801	28.3005
>sp|Q99MG9|KCIP4_RAT Kv channel-interacting protein 4 OS=Rattus norvegicus GN=Kcnip4 PE=1 SV=1;>tr|G3V9C1|G3V9C1_RAT Kv channel-interacting protein 4 OS=Rattus norvegicus GN=Kcnip4 PE=1 SV=3	Q99MG9	KCIP4_RAT	3	3	0	48.357	127030000	1.2783	1.811	+	NaN	26.4569	26.7566	NaN	27.9433	NaN	27.8268	NaN
>sp|P04692|TPM1_RAT Tropomyosin alpha-1 chain OS=Rattus norvegicus GN=Tpm1 PE=1 SV=3;>tr|A0A0G2K7F7|A0A0G2K7F7_RAT Tropomyosin alpha-1 chain OS=Rattus norvegicus GN=Tpm1 PE=1 SV=1;>tr|A0A0G2JX64|A0A0G2JX64_RAT Tropomyosin 1, alpha, isoform CRA_i OS=Rattus	P04692	TPM1_RAT	8	2	0	48.269	245900000	0.9414	1.3532	+	28.1115	27.5691	26.9137	NaN	28.9687	28.4176	28.2496	28.2557
>tr|A0A0G2JYM6|A0A0G2JYM6_RAT Hsp90 co-chaperone Cdc37-like 1 OS=Rattus norvegicus GN=Cdc37l1 PE=1 SV=1;>sp|Q5XIC3|CD37L_RAT Hsp90 co-chaperone Cdc37-like 1 OS=Rattus norvegicus GN=Cdc37l1 PE=2 SV=1	A0A0G2JYM6	A0A0G2JYM6_RAT	5	5	0	124.6	179330000	0.8529	1.6769	+	NaN	26.4414	26.419	27.0667	27.9472	27.2261	27.4381	27.3695
>tr|D3ZG85|D3ZG85_RAT Cyclin-dependent kinase-like 5 OS=Rattus norvegicus GN=Cdkl5 PE=1 SV=2;>tr|E2E1S0|E2E1S0_RAT Cyclin-dependent kinase-like 5 OS=Rattus norvegicus GN=Cdkl5 PE=1 SV=1	D3ZG85	D3ZG85_RAT	16	16	0	170.28	56120000	0	0		27.6609	26.4949	NaN	27.5001	NaN	NaN	NaN	NaN
>sp|P18508|GBRG2_RAT Gamma-aminobutyric acid receptor subunit gamma-2 OS=Rattus norvegicus GN=Gabrg2 PE=1 SV=1;>tr|Q6PW52|Q6PW52_RAT GABA-A gamma2 long isoform OS=Rattus norvegicus GN=Gabrg2 PE=2 SV=1	P18508	GBRG2_RAT	6	5	0	122.32	477920000	0.7702	1.4008	+	28.0449	NaN	27.8335	28.6404	28.7739	NaN	29.0052	29.0501
>sp|A1L1I3|NUMBL_RAT Numb-like protein OS=Rattus norvegicus GN=Numbl PE=1 SV=1;>tr|A0A0G2K9C5|A0A0G2K9C5_RAT Numb-like protein OS=Rattus norvegicus GN=Numbl PE=1 SV=1;>tr|Q3MUI2|Q3MUI2_RAT Numb-like OS=Rattus norvegicus GN=Numbl PE=2 SV=1	A1L1I3	NUMBL_RAT	10	10	0	103.89	415510000	0.6948	1.4086	+	27.6604	28.0474	28.2596	28.4887	28.5899	28.9998	28.3865	29.2591
>tr|F1LSD5|F1LSD5_RAT Serine/threonine-protein kinase TAO2 OS=Rattus norvegicus GN=Taok2 PE=1 SV=2;>tr|A0A0G2JXV6|A0A0G2JXV6_RAT Serine/threonine-protein kinase TAO2 OS=Rattus norvegicus GN=Taok2 PE=1 SV=1	F1LSD5	F1LSD5_RAT	20	9	0	135.59	169690000	0.4636	1.8407	+	28.413	28.3409	28.4847	28.5045	28.8884	28.5936	29.2341	28.8816
>tr|F1M362|F1M362_RAT Golgin A7 family, member B OS=Rattus norvegicus GN=Golga7b PE=4 SV=3	F1M362	F1M362_RAT	3	3	0	13.959	182660000	0.4231	1.3087	+	26.8329	26.977	NaN	NaN	27.3936	NaN	27.2626	NaN
>sp|D4A280|PAK5_RAT Serine/threonine-protein kinase PAK 5 OS=Rattus norvegicus GN=Pak5 PE=1 SV=1	D4A280	PAK5_RAT	12	12	0	31.03	58132000	0.3986	1.6522	+	26.5038	26.7313	26.5932	26.4189	26.8862	NaN	NaN	27.0345
>tr|D4A3S6|D4A3S6_RAT MTSS1L, I-BAR domain-containing OS=Rattus norvegicus GN=Mtss1l PE=1 SV=3	D4A3S6	D4A3S6_RAT	15	15	0	230.21	229210000	0.3913	1.7281	+	28.3972	28.438	28.3971	28.39	29.0224	28.5536	28.8147	NaN
>tr|Q5RJJ9|Q5RJJ9_RAT B-cell CLL/lymphoma 11A (Zinc finger protein), isoform CRA_b OS=Rattus norvegicus GN=Bcl11a PE=2 SV=1;>tr|A0A0G2K4M7|A0A0G2K4M7_RAT B-cell CLL/lymphoma 11A OS=Rattus norvegicus GN=Bcl11a PE=1 SV=1;>tr|D3ZSY3|D3ZSY3_RAT B-cell CLL/lymp	Q5RJJ9	Q5RJJ9_RAT	4	4	0	16.736	164150000	0.3826	1.335	+	26.3457	26.5173	26.5662	26.5676	26.5597	26.8697	26.84	27.2577
>tr|Q62683|Q62683_RAT NMDAR1 glutamate receptor subunit OS=Rattus norvegicus PE=2 SV=1;>sp|P35439|NMDZ1_RAT Glutamate receptor ionotropic, NMDA 1 OS=Rattus norvegicus GN=Grin1 PE=1 SV=1	Q62683	Q62683_RAT	24	5	0	323.31	431450000	0.3665	1.6366	+	30.0968	29.6842	29.7633	29.7688	30.3536	29.9863	30.2693	30.1699
>tr|A0A0G2JXC3|A0A0G2JXC3_RAT 40S ribosomal protein S21 OS=Rattus norvegicus GN=Rps21 PE=1 SV=1;>sp|P05765|RS21_RAT 40S ribosomal protein S21 OS=Rattus norvegicus GN=Rps21 PE=1 SV=1;>tr|D3ZSE0|D3ZSE0_RAT 40S ribosomal protein S21 OS=Rattus norvegicus GN=Rp	A0A0G2JXC3	A0A0G2JXC3_RAT	8	8	0	35.867	760620000	0.3459	1.5294	+	27.6105	27.6583	27.8029	27.3877	NaN	27.8383	27.9957	28.0484
>tr|D3ZZR9|D3ZZR9_RAT Peptidylprolyl isomerase OS=Rattus norvegicus GN=Fkbp2 PE=1 SV=1	D3ZZR9	D3ZZR9_RAT	6	6	0	18.121	1101000000	0.3144	2.5186	+	28.6455	28.6681	NaN	28.6535	28.8978	29.0624	NaN	28.9502
>sp|O08557|DDAH1_RAT N(G),N(G)-dimethylarginine dimethylaminohydrolase 1 OS=Rattus norvegicus GN=Ddah1 PE=1 SV=3	O08557	DDAH1_RAT	19	18	0	323.31	6290600000	0.2958	1.8391	+	32.234	32.2139	32.2052	32.1252	32.6831	32.3784	32.3255	32.5744
>sp|O35889|AFAD_RAT Afadin OS=Rattus norvegicus GN=Afdn PE=1 SV=1;>tr|F1LT10|F1LT10_RAT Afadin OS=Rattus norvegicus GN=Afdn PE=1 SV=3	O35889	AFAD_RAT	47	47	0	323.31	346910000	0.1976	1.7069	+	30.5964	30.4204	30.439	30.6399	30.7106	30.6686	30.7014	30.8056
>tr|D4A7D3|D4A7D3_RAT Similar to TANK-binding kinase 1 OS=Rattus norvegicus GN=Tbk1 PE=1 SV=1	D4A7D3	D4A7D3_RAT	5	5	0	8.1795	24257000	0.1557	2.2345	+	NaN	26.2828	26.2931	NaN	26.4544	26.4329	NaN	NaN
>tr|F1LPB9|F1LPB9_RAT Rabphilin-3A OS=Rattus norvegicus GN=Rph3a PE=1 SV=1;>sp|P47709|RP3A_RAT Rabphilin-3A OS=Rattus norvegicus GN=Rph3a PE=1 SV=1	F1LPB9	F1LPB9_RAT	32	32	0	323.31	2546600000	0.1338	1.7224	+	32.1549	32.106	32.1519	32.1954	32.2211	32.3948	32.2555	32.2721
>sp|P35571|GPDM_RAT Glycerol-3-phosphate dehydrogenase, mitochondrial OS=Rattus norvegicus GN=Gpd2 PE=1 SV=1;>tr|A0A0G2K0Z7|A0A0G2K0Z7_RAT Glycerol-3-phosphate dehydrogenase, mitochondrial OS=Rattus norvegicus GN=Gpd2 PE=1 SV=1;>tr|A0A0G2K1F9|A0A0G2K1F9_RA	P35571	GPDM_RAT	52	52	0	323.31	8861000000	-0.1548	2.0037	+	34.173	34.3315	34.2261	34.2649	34.0853	34.1632	34.0837	34.0439
>sp|Q68FU3|ETFB_RAT Electron transfer flavoprotein subunit beta OS=Rattus norvegicus GN=Etfb PE=2 SV=3	Q68FU3	ETFB_RAT	25	25	0	323.31	5853900000	-0.1848	1.3575	+	31.9141	32.0739	31.9734	32.0783	31.7772	31.7236	32.0007	31.7989
>sp|D3ZDK7|PGP_RAT Glycerol-3-phosphate phosphatase OS=Rattus norvegicus GN=Pgp PE=1 SV=1	D3ZDK7	PGP_RAT	6	6	0	93.563	412220000	-0.2183	1.3424	+	28.5783	28.6735	28.6205	28.4022	28.4051	28.4011	28.2448	NaN
>sp|P56574|IDHP_RAT Isocitrate dehydrogenase [NADP], mitochondrial OS=Rattus norvegicus GN=Idh2 PE=1 SV=2;>tr|A0A0G2JUF6|A0A0G2JUF6_RAT Isocitrate dehydrogenase [NADP] OS=Rattus norvegicus GN=Idh2 PE=1 SV=1	P56574	IDHP_RAT	27	27	0	323.31	2840500000	-0.2359	1.355	+	32.2319	32.2551	32.3011	32.0377	31.7664	31.9877	32.1069	32.0213
>tr|G3V6S2|G3V6S2_RAT Aconitate hydratase OS=Rattus norvegicus GN=Aco1 PE=1 SV=1	G3V6S2	G3V6S2_RAT	44	8	0	323.31	1242100000	-0.2466	2.1562	+	31.3731	31.5306	31.594	31.3956	31.2295	31.1662	31.3102	31.201
>tr|Q642B5|Q642B5_RAT Armadillo repeat containing, X-linked 2 OS=Rattus norvegicus GN=Armcx2 PE=2 SV=1	Q642B5	Q642B5_RAT	6	6	0	264.07	65023000	-0.2737	1.6815	+	NaN	NaN	26.9285	26.9373	NaN	NaN	26.6193	26.6991
>tr|Q9JI56|Q9JI56_RAT SNAP-29 protein OS=Rattus norvegicus GN=Snap29 PE=1 SV=1;>sp|Q9Z2P6|SNP29_RAT Synaptosomal-associated protein 29 OS=Rattus norvegicus GN=Snap29 PE=1 SV=1	Q9JI56	Q9JI56_RAT	15	15	0	98.746	1275200000	-0.3275	1.3814	+	30.0977	30.4489	30.5415	30.1663	30.1075	30.0443	29.9963	29.7965
>sp|Q4QQR9|MEMO1_RAT Protein MEMO1 OS=Rattus norvegicus GN=Memo1 PE=1 SV=1;>tr|F1LNE5|F1LNE5_RAT Protein MEMO1 OS=Rattus norvegicus GN=Memo1 PE=1 SV=1	Q4QQR9	MEMO1_RAT	7	7	0	17.033	95066000	-0.3483	2.8341	+	NaN	26.7003	26.7256	NaN	26.3604	26.3689	NaN	NaN
>sp|Q63430|CSDC2_RAT Cold shock domain-containing protein C2 OS=Rattus norvegicus GN=Csdc2 PE=1 SV=3	Q63430	CSDC2_RAT	4	4	0	75.563	2213800000	-0.4056	1.7285	+	NaN	29.8335	29.9548	29.7075	29.6801	29.3482	29.3806	29.2965
>sp|O08776|NDUF3_RAT NADH dehydrogenase [ubiquinone] 1 alpha subcomplex assembly factor 3 OS=Rattus norvegicus GN=Ndufaf3 PE=2 SV=1	O08776	NDUF3_RAT	5	5	0	26.302	1183600000	-0.4157	1.5581	+	28.9994	28.7721	28.7597	28.9073	28.0948	28.5326	28.724	28.4244
>sp|Q66HR0|S12A9_RAT Solute carrier family 12 member 9 OS=Rattus norvegicus GN=Slc12a9 PE=1 SV=1;>tr|M0R3V5|M0R3V5_RAT Solute carrier family 12 member 9 OS=Rattus norvegicus GN=Slc12a9 PE=1 SV=2;>tr|M0RAK3|M0RAK3_RAT Solute carrier family 12 member 9 OS=Ra	Q66HR0	S12A9_RAT	8	8	0	14.078	117580000	-0.4425	1.3988	+	NaN	27.981	27.9841	NaN	27.4997	27.727	27.3935	NaN
>tr|M0R544|M0R544_RAT Glucosidase, alpha, acid, isoform CRA_a OS=Rattus norvegicus GN=Gaa PE=1 SV=1;>sp|Q6P7A9|LYAG_RAT Lysosomal alpha-glucosidase OS=Rattus norvegicus GN=Gaa PE=2 SV=1	M0R544	M0R544_RAT	13	13	0	95.469	217750000	-0.4448	2.0149	+	NaN	28.5308	28.7268	28.6903	28.2697	28.0335	28.4018	28.113
>tr|F1LP30|F1LP30_RAT Methylcrotonoyl-CoA carboxylase subunit alpha, mitochondrial OS=Rattus norvegicus GN=Mccc1 PE=1 SV=1;>sp|Q5I0C3|MCCA_RAT Methylcrotonoyl-CoA carboxylase subunit alpha, mitochondrial OS=Rattus norvegicus GN=Mccc1 PE=1 SV=1	F1LP30	F1LP30_RAT	21	21	0	323.31	496250000	-0.5332	1.9653	+	30.3025	30.4119	30.6125	30.1198	29.5212	29.9034	29.9825	29.907
>tr|F1LSH6|F1LSH6_RAT Potassium/sodium hyperpolarization-activated cyclic nucleotide-gated channel 1 OS=Rattus norvegicus GN=Hcn1 PE=4 SV=1;>sp|Q9JKB0|HCN1_RAT Potassium/sodium hyperpolarization-activated cyclic nucleotide-gated channel 1 OS=Rattus norvegi	F1LSH6	F1LSH6_RAT	21	16	0	204.78	278630000	-0.5437	1.7433	+	29.134	29.4828	29.8319	29.193	29.0096	28.8143	28.76	28.8829
>tr|A0A0G2JVW5|A0A0G2JVW5_RAT E3 ubiquitin-protein ligase HUWE1 OS=Rattus norvegicus GN=Huwe1 PE=1 SV=1	A0A0G2JVW5	A0A0G2JVW5_RAT	36	29	0	323.31	288940000	-0.5544	1.336	+	31.4177	31.226	31.2528	31.4622	30.9415	30.1664	30.8919	31.1413
>sp|P57093|PAHX_RAT Phytanoyl-CoA dioxygenase, peroxisomal OS=Rattus norvegicus GN=Phyh PE=1 SV=2	P57093	PAHX_RAT	6	6	0	7.2244	65702000	-0.5657	1.489	+	26.925	26.5553	NaN	26.7487	NaN	26.0992	NaN	26.2554
>sp|D4AB66|STON2_RAT Stonin-2 OS=Rattus norvegicus GN=Ston2 PE=1 SV=1	D4AB66	STON2_RAT	10	10	0	35.73	73967000	-0.5825	1.4874	+	27.6998	NaN	27.1387	27.404	NaN	26.6999	26.9808	26.8142
>tr|G3V9K0|G3V9K0_RAT Cysteinyl-tRNA synthetase OS=Rattus norvegicus GN=Cars PE=1 SV=1;>tr|B2RYA5|B2RYA5_RAT Cars protein (Fragment) OS=Rattus norvegicus GN=Cars PE=2 SV=1	G3V9K0	G3V9K0_RAT	13	13	0	70.911	203630000	-0.6061	1.4743	+	29.1314	28.7483	28.5677	28.5273	28.0633	28.4359	27.9137	NaN
>tr|B0BN46|B0BN46_RAT Glyoxylate and hydroxypyruvate reductase OS=Rattus norvegicus GN=Grhpr PE=1 SV=1	B0BN46	B0BN46_RAT	4	4	0	69.507	348350000	-0.6183	1.4535	+	28.2455	28.59	28.5654	NaN	27.4223	28.1788	27.7742	28.0192
>sp|Q5XIF3|NDUS4_RAT NADH dehydrogenase [ubiquinone] iron-sulfur protein 4, mitochondrial OS=Rattus norvegicus GN=Ndufs4 PE=1 SV=1	Q5XIF3	NDUS4_RAT	15	15	0	235.41	2198000000	-0.6302	1.4626	+	30.7169	30.5171	30.6084	30.3018	29.5164	29.5613	30.3421	30.2034
>tr|B3SVE9|B3SVE9_RAT Neuroprotective protein 13 OS=Rattus norvegicus GN=Tecr PE=1 SV=1;>sp|Q64232|TECR_RAT Very-long-chain enoyl-CoA reductase OS=Rattus norvegicus GN=Tecr PE=1 SV=1	B3SVE9	B3SVE9_RAT	9	9	0	114.47	486530000	-0.6514	1.3981	+	28.6191	28.7284	28.7752	NaN	27.5696	28.116	28.5286	28.0106
>sp|Q63750|RM23_RAT 39S ribosomal protein L23, mitochondrial OS=Rattus norvegicus GN=Mrpl23 PE=2 SV=1	Q63750	RM23_RAT	5	5	0	74.169	1097400000	-0.6635	2.1346	+	28.9939	29.1627	29.6278	29.3402	28.4043	28.8591	28.6749	28.5322
>tr|B7X6I3|B7X6I3_RAT C38 protein OS=Rattus norvegicus GN=Cend1 PE=1 SV=1;>sp|Q5FVI4|CEND_RAT Cell cycle exit and neuronal differentiation protein 1 OS=Rattus norvegicus GN=Cend1 PE=1 SV=1	B7X6I3	B7X6I3_RAT	10	10	0	323.31	5337400000	9.4807	0		NaN	NaN	NaN	22.2642	NaN	NaN	NaN	31.7448
>sp|P15865|H14_RAT Histone H1.4 OS=Rattus norvegicus GN=Hist1h1e PE=1 SV=3;>tr|M0R7B4|M0R7B4_RAT RCG45259 OS=Rattus norvegicus GN=LOC684828 PE=1 SV=2	P15865	H14_RAT	5	2	0	11.667	46468000	4.8258	0		NaN	NaN	22.7144	NaN	NaN	NaN	NaN	27.5402
>tr|A0A096MJ90|A0A096MJ90_RAT Lymphocyte antigen 6 family member H (Fragment) OS=Rattus norvegicus GN=Ly6h PE=4 SV=6;>tr|F1LNW6|F1LNW6_RAT Lymphocyte antigen 6 complex, locus H (Predicted), isoform CRA_a OS=Rattus norvegicus GN=Ly6h PE=4 SV=2;>tr|B5DFM3|B5	A0A096MJ90	A0A096MJ90_RAT	3	3	0	27.217	125430000	4.3378	0		NaN	NaN	22.0189	NaN	NaN	NaN	NaN	26.3567
>tr|Q9ET45|Q9ET45_RAT BCL2-interacting protein 3 OS=Rattus norvegicus GN=Bnip3 PE=1 SV=1;>tr|M9VYP0|M9VYP0_RAT BCL2-interacting protein 3 OS=Rattus norvegicus GN=Bnip3 PE=1 SV=1	Q9ET45	Q9ET45_RAT	2	2	0	6.0238	92021000	3.833	0		NaN	NaN	22.6047	NaN	NaN	NaN	NaN	26.4377
>sp|P50411|IPP2_RAT Protein phosphatase inhibitor 2 OS=Rattus norvegicus GN=Ppp1r2 PE=1 SV=2;>tr|A0A0H2UHA0|A0A0H2UHA0_RAT Protein phosphatase inhibitor 2 OS=Rattus norvegicus GN=Ppp1r2 PE=1 SV=1	P50411	IPP2_RAT	9	9	0	137.58	383500000	3.1056	0		NaN	NaN	23.1118	26.6906	NaN	NaN	NaN	28.0068
>sp|P60042|SMS_RAT Somatostatin OS=Rattus norvegicus GN=Sst PE=1 SV=1	P60042	SMS_RAT	2	2	0	82.465	341970000	2.8976	0.4225		NaN	21.3713	21.0383	NaN	NaN	NaN	21.5285	26.6764
>sp|Q6PEC1|TBCA_RAT Tubulin-specific chaperone A OS=Rattus norvegicus GN=Tbca PE=1 SV=1;>tr|F1M825|F1M825_RAT Tubulin-specific chaperone A OS=Rattus norvegicus GN=Tbca PE=1 SV=3	Q6PEC1	TBCA_RAT	4	4	0	251.03	316930000	2.8424	0		24.2075	20.8273	22.0062	NaN	NaN	NaN	NaN	25.1894
>tr|F1LWM8|F1LWM8_RAT Oxysterol-binding protein OS=Rattus norvegicus GN=Osbpl10 PE=3 SV=3	F1LWM8	F1LWM8_RAT	6	6	0	4.1376	166110000	2.7946	0		25.3815	NaN	NaN	NaN	NaN	NaN	NaN	28.176
>sp|Q99JE4|RGRF2_RAT Ras-specific guanine nucleotide-releasing factor 2 OS=Rattus norvegicus GN=Rasgrf2 PE=1 SV=1;>tr|A0A0G2JW65|A0A0G2JW65_RAT Uncharacterized protein OS=Rattus norvegicus PE=4 SV=1	Q99JE4	RGRF2_RAT	15	15	0	175.52	43198000	2.6246	0.3817		NaN	27.7839	22.8493	NaN	27.2059	NaN	NaN	28.6764
>sp|O35458|VIAAT_RAT Vesicular inhibitory amino acid transporter OS=Rattus norvegicus GN=Slc32a1 PE=1 SV=1	O35458	VIAAT_RAT	10	10	0	323.31	267070000	2.6028	1.1686		NaN	NaN	24.4346	26.5597	27.9009	NaN	27.5701	28.8287
>sp|Q6RVG2|S4A8_RAT Electroneutral sodium bicarbonate exchanger 1 OS=Rattus norvegicus GN=Slc4a8 PE=1 SV=1;>tr|F1LUB7|F1LUB7_RAT Anion exchange protein OS=Rattus norvegicus GN=Slc4a8 PE=3 SV=3	Q6RVG2	S4A8_RAT	6	6	0	323.31	104350000	2.0962	0.2969		NaN	NaN	22.9137	27.2749	NaN	NaN	25.7744	28.6067
>sp|Q921A2|MYCT_RAT Proton myo-inositol cotransporter OS=Rattus norvegicus GN=Slc2a13 PE=1 SV=2	Q921A2	MYCT_RAT	5	5	0	93.437	103780000	2.068	0		NaN	NaN	24.8458	NaN	NaN	NaN	NaN	26.9138
>tr|A0A0G2KAM4|A0A0G2KAM4_RAT Fascin OS=Rattus norvegicus GN=Fscn1 PE=1 SV=1	A0A0G2KAM4	A0A0G2KAM4_RAT	2	2	0	229.09	1492000000	1.8389	0.5917		30.9202	29.2524	24.7991	30.8213	30.0718	31.1172	30.5625	31.3972
>tr|A0A0G2K7R8|A0A0G2K7R8_RAT CDW92 antigen, isoform CRA_a OS=Rattus norvegicus GN=Slc44a1 PE=1 SV=1;>tr|A0A0G2K0P8|A0A0G2K0P8_RAT CDW92 antigen, isoform CRA_b OS=Rattus norvegicus GN=Slc44a1 PE=1 SV=1;>sp|Q8VII6|CTL1_RAT Choline transporter-like protein 1	A0A0G2K7R8	A0A0G2K7R8_RAT	4	4	0	9.4505	14800000	1.7663	0		NaN	NaN	22.1337	NaN	24.2057	NaN	NaN	23.5943
>sp|Q62651|ECH1_RAT Delta(3,5)-Delta(2,4)-dienoyl-CoA isomerase, mitochondrial OS=Rattus norvegicus GN=Ech1 PE=1 SV=2	Q62651	ECH1_RAT	7	7	0	38.159	118010000	1.7367	0.9718		25.7369	NaN	25.163	26.3141	NaN	28.318	NaN	26.6315
>tr|Q9WU10|Q9WU10_RAT Protocadherin OS=Rattus norvegicus GN=Fat1 PE=2 SV=1;>tr|G3V9W9|G3V9W9_RAT FAT atypical cadherin 1 OS=Rattus norvegicus GN=Fat1 PE=1 SV=1;>tr|A0A0G2K5L1|A0A0G2K5L1_RAT FAT atypical cadherin 1 OS=Rattus norvegicus GN=Fat1 PE=1 SV=1	Q9WU10	Q9WU10_RAT	4	4	0.0017282	2.6953	9972500	1.6941	0		NaN	NaN	NaN	25.5715	NaN	NaN	NaN	27.2655
>tr|F1M5T2|F1M5T2_RAT Diacylglycerol kinase OS=Rattus norvegicus GN=Dgkd PE=1 SV=2	F1M5T2	F1M5T2_RAT	7	7	0	8.9977	11455000	1.6816	0		NaN	NaN	22.6128	NaN	24.3388	NaN	23.3225	25.2217
>tr|A0A0G2JSS9|A0A0G2JSS9_RAT Atlastin-3 OS=Rattus norvegicus GN=Atl3 PE=1 SV=1;>sp|Q0ZHH6|ATLA3_RAT Atlastin-3 OS=Rattus norvegicus GN=Atl3 PE=2 SV=2	A0A0G2JSS9	A0A0G2JSS9_RAT	2	2	0	29.113	7288300	1.6114	0		NaN	NaN	20.288	NaN	21.9992	NaN	21.7997	NaN
>sp|Q9ES73|MAGD1_RAT Melanoma-associated antigen D1 OS=Rattus norvegicus GN=Maged1 PE=1 SV=3	Q9ES73	MAGD1_RAT	5	5	0	298.56	49557000	1.605	0		NaN	NaN	NaN	25.3175	NaN	NaN	NaN	26.9225
>tr|A0A0H2UHT6|A0A0H2UHT6_RAT Uncharacterized protein OS=Rattus norvegicus GN=Rps18 PE=1 SV=1;>tr|D3ZM33|D3ZM33_RAT Uncharacterized protein OS=Rattus norvegicus GN=LOC100362298 PE=3 SV=3;>sp|P62271|RS18_RAT 40S ribosomal protein S18 OS=Rattus norvegicus GN	A0A0H2UHT6	A0A0H2UHT6_RAT	9	3	0	250.63	502420000	1.5934	0		NaN	NaN	26.5182	NaN	NaN	29.0518	NaN	27.1714
>tr|B4F7C1|B4F7C1_RAT G protein-coupled receptor 37-like 1, isoform CRA_a OS=Rattus norvegicus GN=Gpr37l1 PE=1 SV=1;>sp|Q9QYC5|ETBR2_RAT Prosaposin receptor GPR37L1 OS=Rattus norvegicus GN=Gpr37l1 PE=1 SV=1	B4F7C1	B4F7C1_RAT	3	3	0	7.1232	45203000	1.5696	0		NaN	NaN	25.2733	NaN	NaN	NaN	26.8429	NaN
>sp|Q6MG48|PRC2A_RAT Protein PRRC2A OS=Rattus norvegicus GN=Prrc2a PE=1 SV=1;>tr|A0A0U1RRZ5|A0A0U1RRZ5_RAT Protein PRRC2A OS=Rattus norvegicus GN=Prrc2a PE=1 SV=1	Q6MG48	PRC2A_RAT	11	11	0	31.442	39878000	1.4937	0.2416		27.8659	NaN	22.9918	NaN	NaN	28.0913	24.5641	28.1123
>tr|G3V7Q3|G3V7Q3_RAT Coiled-coil domain-containing protein 127 OS=Rattus norvegicus GN=Ccdc127 PE=1 SV=2;>sp|Q6PEB9|CC127_RAT Coiled-coil domain-containing protein 127 OS=Rattus norvegicus GN=Ccdc127 PE=2 SV=2	G3V7Q3	G3V7Q3_RAT	8	8	0	124.95	147800000	1.4602	0.4655		NaN	NaN	24.7607	27.0556	NaN	27.0812	NaN	27.6555
>sp|P07722|MAG_RAT Myelin-associated glycoprotein OS=Rattus norvegicus GN=Mag PE=1 SV=1;>tr|G3V9B3|G3V9B3_RAT Myelin-associated glycoprotein OS=Rattus norvegicus GN=Mag PE=1 SV=1	P07722	MAG_RAT	5	5	0	36.105	333740000	1.4599	0		NaN	NaN	27.943	NaN	NaN	29.5257	29.28	NaN
>sp|B2RZ37|REEP5_RAT Receptor expression-enhancing protein 5 OS=Rattus norvegicus GN=Reep5 PE=1 SV=1	B2RZ37	REEP5_RAT	10	10	0	83.375	876870000	1.4378	0.2265		NaN	NaN	24.8509	22.8856	22.2309	27.0626	23.0028	28.9278
>tr|D3ZLS5|D3ZLS5_RAT HECT domain E3 ubiquitin protein ligase 1 OS=Rattus norvegicus GN=Hectd1 PE=1 SV=3	D3ZLS5	D3ZLS5_RAT	8	8	0	54.412	7073200	1.4366	1.011		NaN	25.0023	24.0369	NaN	26.0011	NaN	25.9112	NaN
>tr|Q5XI38|Q5XI38_RAT Lymphocyte cytosolic protein 1 OS=Rattus norvegicus GN=Lcp1 PE=1 SV=1;>tr|A0A0G2K014|A0A0G2K014_RAT Lymphocyte cytosolic protein 1 OS=Rattus norvegicus GN=Lcp1 PE=1 SV=1	Q5XI38	Q5XI38_RAT	5	5	0	72.368	132800000	1.423	0		27.3851	NaN	NaN	27.6615	28.9462	NaN	NaN	NaN
>tr|A0A0S2EF49|A0A0S2EF49_RAT Glutaminase variant 5 OS=Rattus norvegicus PE=2 SV=1;>tr|A0A0S2EF40|A0A0S2EF40_RAT Glutaminase variant 4 OS=Rattus norvegicus PE=2 SV=1;>tr|A0A0S2EF23|A0A0S2EF23_RAT Glutaminase variant 2 OS=Rattus norvegicus PE=2 SV=1;>tr|A0A	A0A0S2EF49	A0A0S2EF49_RAT	2	2	0	14.848	131620000	1.3954	0		NaN	NaN	25.5191	NaN	NaN	NaN	26.9146	NaN
>tr|F1M324|F1M324_RAT Phosphoinositide phospholipase C OS=Rattus norvegicus GN=Plcl2 PE=1 SV=2	F1M324	F1M324_RAT	8	8	0	38.116	31307000	1.3829	0.4908		26.4682	NaN	NaN	24.6145	26.4035	NaN	NaN	27.445
>sp|Q3KRD5|TOM34_RAT Mitochondrial import receptor subunit TOM34 OS=Rattus norvegicus GN=Tomm34 PE=1 SV=1	Q3KRD5	TOM34_RAT	13	13	0	52.651	451480000	1.3114	0.3847		28.9014	NaN	25.5724	28.5726	29.2521	NaN	NaN	28.7349
>sp|Q91XJ1|BECN1_RAT Beclin-1 OS=Rattus norvegicus GN=Becn1 PE=1 SV=1	Q91XJ1	BECN1_RAT	5	5	0	76.645	23514000	1.2716	0		NaN	NaN	24.8929	NaN	26.1645	NaN	NaN	NaN
>sp|O35049|NSMA2_RAT Sphingomyelin phosphodiesterase 3 OS=Rattus norvegicus GN=Smpd3 PE=1 SV=2;>tr|D4A8L3|D4A8L3_RAT Sphingomyelin phosphodiesterase 3 OS=Rattus norvegicus GN=Smpd3 PE=1 SV=2	O35049	NSMA2_RAT	13	13	0	307.03	213090000	1.1994	0.8908		27.8468	28.8131	26.1044	26.2429	28.3164	28.4929	28.0439	28.9516
>tr|Q5U330|Q5U330_RAT Guanylate cyclase 1, soluble, alpha 3 OS=Rattus norvegicus GN=Gucy1a3 PE=1 SV=1;>tr|Q8CJD2|Q8CJD2_RAT Guanylyl cyclase alpha 1 subunit OS=Rattus norvegicus GN=Gucy1a3 PE=2 SV=1;>sp|P19686|GCYA3_RAT Guanylate cyclase soluble subunit al	Q5U330	Q5U330_RAT	4	4	0	14.58	10929000	1.1928	0		NaN	NaN	NaN	23.658	NaN	NaN	NaN	24.8507
>tr|D3ZI49|D3ZI49_RAT Stathmin OS=Rattus norvegicus GN=Stmn3 PE=1 SV=2;>tr|A0A0G2K8P5|A0A0G2K8P5_RAT Stathmin OS=Rattus norvegicus GN=Stmn3 PE=1 SV=1;>sp|Q9JHU6|STMN3_RAT Stathmin-3 OS=Rattus norvegicus GN=Stmn3 PE=1 SV=1	D3ZI49	D3ZI49_RAT	11	11	0	78.148	280420000	1.1701	0.8274		NaN	NaN	25.4841	27.4963	28.1045	27.5552	27.5167	27.4649
>sp|P61212|ARL1_RAT ADP-ribosylation factor-like protein 1 OS=Rattus norvegicus GN=Arl1 PE=1 SV=1	P61212	ARL1_RAT	3	3	0	58.307	250310000	1.147	0		NaN	NaN	NaN	27.4043	NaN	27.9663	NaN	29.1363
>tr|F1LPC6|F1LPC6_RAT Carboxypeptidase D OS=Rattus norvegicus GN=Cpd PE=1 SV=2;>sp|Q9JHW1|CBPD_RAT Carboxypeptidase D OS=Rattus norvegicus GN=Cpd PE=1 SV=2;>tr|A0A0G2JY30|A0A0G2JY30_RAT Carboxypeptidase D OS=Rattus norvegicus GN=Cpd PE=1 SV=1	F1LPC6	F1LPC6_RAT	4	4	0	15.84	6606500	1.1467	0		NaN	NaN	23.2296	NaN	NaN	NaN	22.9695	25.7831
>tr|A0A1B0GWN8|A0A1B0GWN8_RAT Neuronal membrane glycoprotein M6-a OS=Rattus norvegicus GN=Gpm6a PE=1 SV=1;>sp|Q812E9|GPM6A_RAT Neuronal membrane glycoprotein M6-a OS=Rattus norvegicus GN=Gpm6a PE=1 SV=1	A0A1B0GWN8	A0A1B0GWN8_RAT	7	7	0	148.87	1194500000	1.1411	1.1508		28.3088	28.8129	27.7414	26.7438	29.2913	28.7623	29.6679	28.4497
>tr|Q5U401|Q5U401_RAT Solute carrier family 15 (H+/peptide transporter), member 2 OS=Rattus norvegicus GN=Slc15a2 PE=2 SV=2;>sp|Q63424|S15A2_RAT Solute carrier family 15 member 2 OS=Rattus norvegicus GN=Slc15a2 PE=1 SV=1;>tr|A0A0H2UHA7|A0A0H2UHA7_RAT Solut	Q5U401	Q5U401_RAT	3	3	0	13.543	17199000	1.141	0		NaN	NaN	24.2932	NaN	NaN	NaN	25.4342	NaN
>sp|P63036|DNJA1_RAT DnaJ homolog subfamily A member 1 OS=Rattus norvegicus GN=Dnaja1 PE=1 SV=1	P63036	DNJA1_RAT	16	16	0	323.31	209060000	1.1232	1.0421		27.7301	26.7744	25.6497	27.7352	27.3255	28.3578	28.3566	28.3422
>tr|A6Y7S3|A6Y7S3_RAT Potassium channel tetramerisation domain containing 8 (Predicted) OS=Rattus norvegicus GN=Kctd8 PE=2 SV=1	A6Y7S3	A6Y7S3_RAT	3	2	0	63.919	95048000	1.1156	0		27.1058	NaN	24.8215	NaN	NaN	27.0793	NaN	NaN
>tr|G3V9G7|G3V9G7_RAT R3H domain-containing 2 OS=Rattus norvegicus GN=R3hdm2 PE=1 SV=1;>tr|A0A0G2K4E8|A0A0G2K4E8_RAT R3H domain-containing 2 OS=Rattus norvegicus GN=R3hdm2 PE=1 SV=1	G3V9G7	G3V9G7_RAT	6	5	0	145.63	49199000	1.1135	0.4119		25.3797	NaN	24.2761	NaN	NaN	25.0887	NaN	26.7943
>tr|Q6PDV8|Q6PDV8_RAT RCG31311 OS=Rattus norvegicus GN=LOC100360057 PE=1 SV=1;>sp|P47198|RL22_RAT 60S ribosomal protein L22 OS=Rattus norvegicus GN=Rpl22 PE=2 SV=2	Q6PDV8	Q6PDV8_RAT	6	6	0	60.533	712220000	1.0916	0.7224		27.2593	25.5448	24.3578	26.8192	26.2533	27.4603	26.8528	27.7809
>tr|D3Z930|D3Z930_RAT Methyltransferase-like 17 OS=Rattus norvegicus GN=Mettl17 PE=4 SV=1	D3Z930	D3Z930_RAT	4	4	0.0013024	2.7791	7705600	1.0884	0		NaN	21.9197	NaN	NaN	21.7804	NaN	24.2356	NaN
>sp|Q6AY94|TIDC1_RAT Complex I assembly factor TIMMDC1, mitochondrial OS=Rattus norvegicus GN=Timmdc1 PE=2 SV=1	Q6AY94	TIDC1_RAT	6	6	0	17.451	154230000	1.0697	0		NaN	NaN	NaN	26.9469	NaN	NaN	NaN	28.0166
>tr|A0A096MK76|A0A096MK76_RAT Choline-phosphate cytidylyltransferase B OS=Rattus norvegicus GN=Pcyt1b PE=1 SV=1;>tr|G3V7M5|G3V7M5_RAT Choline-phosphate cytidylyltransferase B OS=Rattus norvegicus GN=Pcyt1b PE=1 SV=1;>sp|Q9QZC4|PCY1B_RAT Choline-phosphate c	A0A096MK76	A0A096MK76_RAT	5	5	0	26.345	47776000	1.0696	1.0694		25.0713	NaN	NaN	25.4708	26.9346	25.9148	NaN	26.1727
>tr|F1M4Q8|F1M4Q8_RAT HECT, C2 and WW domain-containing E3 ubiquitin protein ligase 1 OS=Rattus norvegicus GN=Hecw1 PE=1 SV=2;>tr|A0A0G2K6U6|A0A0G2K6U6_RAT HECT, C2 and WW domain-containing E3 ubiquitin protein ligase 1 OS=Rattus norvegicus GN=Hecw1 PE=1 S	F1M4Q8	F1M4Q8_RAT	5	5	0	22.212	6511600	1.0469	0		NaN	NaN	21.5361	NaN	NaN	NaN	22.583	NaN
>tr|D3Z9G0|D3Z9G0_RAT Tnf receptor-associated factor 3 OS=Rattus norvegicus GN=Traf3 PE=4 SV=1;>tr|A0A0G2K7X2|A0A0G2K7X2_RAT Tnf receptor-associated factor 3 OS=Rattus norvegicus GN=Traf3 PE=4 SV=1	D3Z9G0	D3Z9G0_RAT	10	10	0	112.72	72289000	1.0227	1.0391		NaN	NaN	26.0876	26.3986	NaN	27.5596	NaN	26.972
>tr|Q68G48|Q68G48_RAT RAB geranylgeranyl transferase, b subunit, isoform CRA_c OS=Rattus norvegicus GN=Rabggtb PE=2 SV=1;>tr|F1LSM6|F1LSM6_RAT Geranylgeranyl transferase type-2 subunit beta OS=Rattus norvegicus GN=Rabggtb PE=1 SV=1;>sp|Q08603|PGTB2_RAT Ger	Q68G48	Q68G48_RAT	5	5	0	57.791	189280000	1.0076	0.6822		26.8911	27.5378	NaN	26.134	28.331	NaN	27.3928	NaN
>sp|P14841|CYTC_RAT Cystatin-C OS=Rattus norvegicus GN=Cst3 PE=1 SV=2	P14841	CYTC_RAT	8	8	0	323.31	5666400000	1.0038	0.4333		31.2975	31.6769	27.262	31.1285	31.301	31.3567	31.3315	31.3909
>tr|Q56R18|Q56R18_RAT Importin subunit alpha OS=Rattus norvegicus GN=Kpna3 PE=1 SV=1	Q56R18	Q56R18_RAT	4	4	0	6.6004	27863000	1.0024	0		NaN	NaN	20.9506	NaN	20.0819	NaN	NaN	23.8242
>tr|F1M820|F1M820_RAT Sorbin and SH3 domain-containing protein 1 OS=Rattus norvegicus GN=Sorbs1 PE=1 SV=1;>tr|F1M840|F1M840_RAT Sorbin and SH3 domain-containing protein 1 OS=Rattus norvegicus GN=Sorbs1 PE=1 SV=1	F1M820	F1M820_RAT	36	9	0	196.73	138150000	1.0019	0.6356		29.3023	26.9147	26.6248	29.2157	28.5238	29.5713	28.9798	28.9902
>tr|F1LYG2|F1LYG2_RAT RCG54282 OS=Rattus norvegicus GN=Sipa1l3 PE=1 SV=3	F1LYG2	F1LYG2_RAT	29	28	0	319.76	73823000	0.9939	0.5389		28.449	27.7545	25.1219	28.6293	27.8556	28.8204	28.2237	29.0306
>tr|Q3V5X8|Q3V5X8_RAT Endonuclease G OS=Rattus norvegicus GN=Endog PE=1 SV=1	Q3V5X8	Q3V5X8_RAT	6	6	0	85.07	140670000	0.9895	0.4544		26.4453	26.1816	24.1144	NaN	25.0272	27.5861	26.0789	27.5875
>tr|B0BNJ5|B0BNJ5_RAT Endothelial differentiation-related factor 1 OS=Rattus norvegicus GN=Edf1 PE=2 SV=1;>sp|P69736|EDF1_RAT Endothelial differentiation-related factor 1 OS=Rattus norvegicus GN=Edf1 PE=1 SV=1	B0BNJ5	B0BNJ5_RAT	4	4	0	9.3139	199050000	0.9878	0		27.0052	27.0215	NaN	NaN	28.0011	NaN	NaN	NaN
>tr|F1M1A6|F1M1A6_RAT Similar to potassium channel tetramerisation domain-containing 12b OS=Rattus norvegicus GN=LOC681355 PE=1 SV=2	F1M1A6	F1M1A6_RAT	2	2	0.00044366	3.1556	47368000	0.9631	0.9661		26.101	NaN	25.3381	26.2153	26.5363	NaN	27.1595	NaN
>tr|A0A0G2JXN8|A0A0G2JXN8_RAT Oxysterol-binding protein OS=Rattus norvegicus GN=Osbpl8 PE=1 SV=1	A0A0G2JXN8	A0A0G2JXN8_RAT	13	13	0	323.31	85622000	0.9613	0.5139		NaN	27.651	26.2786	NaN	NaN	NaN	27.7614	28.0909
>sp|Q63798|PSME2_RAT Proteasome activator complex subunit 2 OS=Rattus norvegicus GN=Psme2 PE=2 SV=3	Q63798	PSME2_RAT	5	5	0	53.878	402540000	0.9613	0.5512		26.5326	NaN	25.6176	28.0731	26.6633	28.805	27.5104	27.8312
>tr|D4ABS5|D4ABS5_RAT PITH domain-containing 1 OS=Rattus norvegicus GN=Pithd1 PE=1 SV=2	D4ABS5	D4ABS5_RAT	4	4	0	198.93	460470000	0.9503	0.9578		27.7286	26.5522	25.6539	27.0112	27.1316	27.3484	28.1095	28.1575
>sp|P60522|GBRL2_RAT Gamma-aminobutyric acid receptor-associated protein-like 2 OS=Rattus norvegicus GN=Gabarapl2 PE=3 SV=1	P60522	GBRL2_RAT	8	7	0	39.741	307430000	0.9188	0.7072		26.3837	NaN	24.5938	26.622	27.3477	26.5919	27.0346	26.1669
>tr|F1LT94|F1LT94_RAT Rho/Rac guanine nucleotide exchange factor 18 OS=Rattus norvegicus GN=Arhgef18 PE=1 SV=2	F1LT94	F1LT94_RAT	4	4	0	20.941	9882600	0.917	0.7225		NaN	25.6668	23.8073	NaN	25.5316	25.708	25.531	25.8459
>sp|P19804|NDKB_RAT Nucleoside diphosphate kinase B OS=Rattus norvegicus GN=Nme2 PE=1 SV=1	P19804	NDKB_RAT	17	8	0	323.31	65602000000	0.9157	0.6308		35.3831	34.6583	32.3643	35.1418	35.2453	35.2486	35.4261	35.2904
>sp|Q9WVI4|GCYA2_RAT Guanylate cyclase soluble subunit alpha-2 OS=Rattus norvegicus GN=Gucy1a2 PE=1 SV=2;>tr|Q8CH90|Q8CH90_RAT Soluble guanylyl cyclase alpha 2 subunit E219G mutant OS=Rattus norvegicus PE=2 SV=1;>tr|Q8R5L4|Q8R5L4_RAT Soluble guanylate cycl	Q9WVI4	GCYA2_RAT	8	8	0	67.63	64366000	0.9142	0		NaN	27.332	NaN	NaN	NaN	28.151	28.3416	NaN
>tr|Q5XI39|Q5XI39_RAT Crystallin zeta-like 1 OS=Rattus norvegicus GN=Cryzl1 PE=1 SV=1	Q5XI39	Q5XI39_RAT	8	8	0	79.362	282640000	0.9096	0.7925		28.2462	NaN	26.3768	27.8834	29.0244	28.3644	28.3773	27.8806
>tr|B0BN52|B0BN52_RAT Mitochondrial carrier 2 OS=Rattus norvegicus GN=Mtch2 PE=2 SV=1;>tr|A0A0G2K459|A0A0G2K459_RAT Mitochondrial carrier 2 OS=Rattus norvegicus GN=Mtch2 PE=1 SV=1;>tr|A0A0G2K7P7|A0A0G2K7P7_RAT Mitochondrial carrier 2 OS=Rattus norvegicus G	B0BN52	B0BN52_RAT	10	10	0	323.31	1962300000	0.8969	0.7599		29.5349	29.1841	30.744	29.3789	29.9221	30.464	31.9535	30.0899
>tr|Q810C5|Q810C5_RAT Diacylglycerol kinase OS=Rattus norvegicus GN=Dgki PE=1 SV=1;>tr|F1MAB7|F1MAB7_RAT Diacylglycerol kinase OS=Rattus norvegicus GN=Dgki PE=1 SV=1;>tr|Q810C4|Q810C4_RAT Diacylglycerol kinase OS=Rattus norvegicus GN=rDGKi-2 PE=2 SV=1	Q810C5	Q810C5_RAT	9	9	0	44.818	53790000	0.8855	1.1418		26.964	NaN	26.1955	NaN	27.6578	27.2491	27.4888	NaN
>tr|D3ZF26|D3ZF26_RAT Tankyrase 1-binding protein 1 OS=Rattus norvegicus GN=Tnks1bp1 PE=1 SV=1	D3ZF26	D3ZF26_RAT	28	28	0	323.31	72268000	0.882	0.3658		27.7613	NaN	24.4014	28.0429	27.7028	27.0086	27.4546	28.3028
>tr|M0R697|M0R697_RAT Cat eye syndrome chromosome region, candidate 6 OS=Rattus norvegicus GN=Cecr6 PE=4 SV=1	M0R697	M0R697_RAT	3	3	0	9.4973	83941000	0.8625	0		NaN	25.8527	NaN	NaN	26.6729	26.7573	NaN	NaN
>sp|Q4KM31|LIMD2_RAT LIM domain-containing protein 2 OS=Rattus norvegicus GN=Limd2 PE=2 SV=1	Q4KM31	LIMD2_RAT	5	5	0	164.22	465560000	0.8513	0		26.2794	NaN	NaN	27.3585	NaN	NaN	NaN	27.6702
>tr|D3ZAQ0|D3ZAQ0_RAT FUN14 domain-containing 2 OS=Rattus norvegicus GN=Fundc2 PE=1 SV=1	D3ZAQ0	D3ZAQ0_RAT	3	3	0	48.734	378860000	0.8501	0		26.2769	NaN	NaN	NaN	NaN	NaN	27.9374	26.3166
>tr|D3ZLU0|D3ZLU0_RAT C2 calcium-dependent domain-containing 4C OS=Rattus norvegicus GN=C2cd4c PE=1 SV=1	D3ZLU0	D3ZLU0_RAT	12	12	0	194.3	217360000	0.844	0.5794		28.1256	27.5501	25.4291	27.2836	28.0648	28.5976	26.9249	28.1772
>tr|E9PT92|E9PT92_RAT CUB and Sushi multiple domains 1 OS=Rattus norvegicus GN=Csmd1 PE=4 SV=2;>tr|Q45NC2|Q45NC2_RAT Multiple domain complement regulator 1 OS=Rattus norvegicus GN=Csmd1 PE=2 SV=1	E9PT92	E9PT92_RAT	5	5	0	8.9376	13575000	0.8435	0		27.9594	NaN	NaN	NaN	NaN	NaN	28.8029	NaN
>tr|A0A0G2JZB7|A0A0G2JZB7_RAT Neuron navigator 3 OS=Rattus norvegicus GN=Nav3 PE=4 SV=1	A0A0G2JZB7	A0A0G2JZB7_RAT	22	21	0	253.35	42590000	0.8404	0.6644		27.5691	NaN	26.4104	27.7169	NaN	28.173	NaN	27.972
>tr|F1LUV9|F1LUV9_RAT Neural cell adhesion molecule 1 OS=Rattus norvegicus GN=Ncam1 PE=1 SV=3;>tr|Q3T1H3|Q3T1H3_RAT Ncam1 protein OS=Rattus norvegicus GN=Ncam1 PE=2 SV=1	F1LUV9	F1LUV9_RAT	5	5	0	47.473	202210000	0.8394	0.2685		28.6819	27.1809	23.5059	28.7371	27.2789	28.9213	27.2672	27.9959
>sp|P43425|GBG7_RAT Guanine nucleotide-binding protein G(I)/G(S)/G(O) subunit gamma-7 OS=Rattus norvegicus GN=Gng7 PE=2 SV=2;>tr|A0A0G2JSR6|A0A0G2JSR6_RAT Guanine nucleotide-binding protein subunit gamma OS=Rattus norvegicus GN=Gng7 PE=3 SV=1	P43425	GBG7_RAT	3	3	0	98.615	646210000	0.8383	0		NaN	NaN	NaN	26.9977	NaN	NaN	NaN	27.836
>sp|Q2LAP6|TES_RAT Testin OS=Rattus norvegicus GN=Tes PE=1 SV=1	Q2LAP6	TES_RAT	7	7	0	55.741	67068000	0.829	0.7276		25.6177	NaN	NaN	26.5022	26.3812	26.9484	NaN	27.3375
>tr|Q499Q3|Q499Q3_RAT Interferon-induced GTP-binding protein Mx2 OS=Rattus norvegicus GN=Mx2 PE=1 SV=1;>sp|P18589|MX2_RAT Interferon-induced GTP-binding protein Mx2 OS=Rattus norvegicus GN=Mx2 PE=2 SV=1;>sp|P18590|MX3_RAT Interferon-induced GTP-binding pro	Q499Q3	Q499Q3_RAT	14	14	0	147.28	173120000	0.8204	0.4573		27.9116	28.1349	28.9762	NaN	29.7979	27.7575	29.9283	NaN
>tr|Q6NT88|Q6NT88_RAT Cold inducible RNA binding protein OS=Rattus norvegicus GN=Cirbp PE=2 SV=1;>sp|P60825|CIRBP_RAT Cold-inducible RNA-binding protein OS=Rattus norvegicus GN=Cirbp PE=2 SV=1	Q6NT88	Q6NT88_RAT	3	3	0	17.731	58567000	0.8092	0		NaN	NaN	NaN	25.7135	NaN	NaN	NaN	26.5227
>tr|G3V795|G3V795_RAT Solute carrier organic anion transporter family member OS=Rattus norvegicus GN=Slco1c1 PE=3 SV=1;>sp|Q9EPZ7|SO1C1_RAT Solute carrier organic anion transporter family member 1C1 OS=Rattus norvegicus GN=Slco1c1 PE=1 SV=1	G3V795	G3V795_RAT	6	6	0	68.849	50185000	0.8076	0		NaN	NaN	NaN	26.4072	NaN	NaN	NaN	27.2148
>sp|Q03114|CDK5_RAT Cyclin-dependent-like kinase 5 OS=Rattus norvegicus GN=Cdk5 PE=1 SV=1	Q03114	CDK5_RAT	8	8	0	39.725	515050000	0.8067	0.635		28.8251	29.0559	26.5101	28.6135	29.4925	28.8456	29.0292	28.8638
>sp|Q02769|FDFT_RAT Squalene synthase OS=Rattus norvegicus GN=Fdft1 PE=2 SV=1	Q02769	FDFT_RAT	2	2	0	24.533	33539000	0.8051	0		26.1412	NaN	NaN	25.5599	NaN	NaN	26.6557	NaN
>tr|Q6AYS3|Q6AYS3_RAT Carboxypeptidase OS=Rattus norvegicus GN=Ctsa PE=1 SV=1	Q6AYS3	Q6AYS3_RAT	3	3	0	157.09	52120000	0.8042	0.816		NaN	25.8009	24.978	NaN	25.7842	26.2389	26.5578	NaN
>sp|Q63083|NUCB1_RAT Nucleobindin-1 OS=Rattus norvegicus GN=Nucb1 PE=1 SV=1	Q63083	NUCB1_RAT	9	9	0	52.441	39183000	0.8015	0		NaN	NaN	NaN	26.0854	NaN	NaN	27.7731	26.0008
>tr|Q52KJ9|Q52KJ9_RAT Thioredoxin domain containing 1 OS=Rattus norvegicus GN=Tmx1 PE=1 SV=1	Q52KJ9	Q52KJ9_RAT	4	4	0	137.29	128400000	0.7991	0		NaN	NaN	25.5832	26.7547	NaN	NaN	NaN	26.9681
>tr|B1H2A6|B1H2A6_RAT FMR1 autosomal homolog 2 OS=Rattus norvegicus GN=Fxr2 PE=1 SV=1	B1H2A6	B1H2A6_RAT	7	5	0	81.531	47950000	0.7961	0.4494		25.8234	24.3343	NaN	NaN	25.3933	26.5966	NaN	25.6348
>tr|M0R809|M0R809_RAT Guanine nucleotide-binding protein subunit gamma OS=Rattus norvegicus GN=Gng4 PE=3 SV=1	M0R809	M0R809_RAT	4	4	0	59.134	325630000	0.794	0		NaN	NaN	26.3641	NaN	26.9435	NaN	27.3726	NaN
>tr|B1WC34|B1WC34_RAT Protein kinase C substrate 80K-H OS=Rattus norvegicus GN=Prkcsh PE=1 SV=1	B1WC34	B1WC34_RAT	14	14	0	302.35	599130000	0.7853	1.1426		29.2883	29.0781	27.916	29.2052	29.5481	29.5159	30.1377	29.4272
>tr|D4A601|D4A601_RAT Translational activator of cytochrome c oxidase 1 OS=Rattus norvegicus GN=Taco1 PE=1 SV=3;>sp|B2RYT9|TACO1_RAT Translational activator of cytochrome c oxidase 1 OS=Rattus norvegicus GN=Taco1 PE=2 SV=1	D4A601	D4A601_RAT	9	9	0	24.349	419560000	0.7851	1.2174		27.3469	27.5918	26.7452	27.994	NaN	27.9769	28.2484	28.3882
>sp|Q568Z9|PHYIP_RAT Phytanoyl-CoA hydroxylase-interacting protein OS=Rattus norvegicus GN=Phyhip PE=2 SV=1	Q568Z9	PHYIP_RAT	12	12	0	183.11	838020000	0.7803	0.5624		29.5118	27.8538	26.8911	29.4354	28.9381	29.469	29.1067	29.2996
>tr|D3ZVJ9|D3ZVJ9_RAT WD repeat domain 20 OS=Rattus norvegicus GN=Wdr20 PE=1 SV=2;>tr|A0A0G2K2B7|A0A0G2K2B7_RAT WD repeat domain 20 OS=Rattus norvegicus GN=Wdr20 PE=1 SV=1	D3ZVJ9	D3ZVJ9_RAT	5	5	0	33.913	67118000	0.7779	0		NaN	NaN	25.6968	26.3165	26.7846	NaN	NaN	NaN
>sp|Q62844|FYN_RAT Tyrosine-protein kinase Fyn OS=Rattus norvegicus GN=Fyn PE=1 SV=1;>tr|A0A0G2K2E3|A0A0G2K2E3_RAT Tyrosine-protein kinase OS=Rattus norvegicus GN=Fyn PE=1 SV=1;>tr|A0A096MKC1|A0A096MKC1_RAT Tyrosine-protein kinase OS=Rattus norvegicus GN=F	Q62844	FYN_RAT	13	11	0	118.43	394070000	0.7777	0.839		28.9442	29.0419	27.6199	28.8418	29.5222	29.7598	NaN	28.8869
>sp|B0BN94|F136A_RAT Protein FAM136A OS=Rattus norvegicus GN=Fam136a PE=1 SV=1	B0BN94	F136A_RAT	14	14	0	323.31	1973900000	0.7741	0.4803		29.6657	29.7855	26.9327	29.7214	29.4132	29.4792	29.9653	30.3438
>sp|Q05175|BASP1_RAT Brain acid soluble protein 1 OS=Rattus norvegicus GN=Basp1 PE=1 SV=2	Q05175	BASP1_RAT	3	3	0	323.31	71097000	0.7719	0		NaN	NaN	24.8235	NaN	NaN	NaN	NaN	25.5954
>sp|P80432|COX7C_RAT Cytochrome c oxidase subunit 7C, mitochondrial OS=Rattus norvegicus GN=Cox7c PE=1 SV=2	P80432	COX7C_RAT	3	3	0	19.085	223320000	0.7709	0		NaN	26.6783	NaN	NaN	NaN	27.4492	NaN	NaN
>tr|Q4KLL7|Q4KLL7_RAT Vacuolar protein sorting 4 homolog B OS=Rattus norvegicus GN=Vps4b PE=1 SV=1	Q4KLL7	Q4KLL7_RAT	3	3	0	8.2709	46153000	0.7656	0.6851		25.8132	26.281	24.8925	26.2379	26.8281	26.3154	NaN	NaN
>tr|A0A0G2K5N8|A0A0G2K5N8_RAT ArfGAP with coiled-coil, ankyrin repeat and PH domains 3 OS=Rattus norvegicus GN=Acap3 PE=1 SV=1;>tr|D4A346|D4A346_RAT ArfGAP with coiled-coil, ankyrin repeat and PH domains 3 OS=Rattus norvegicus GN=Acap3 PE=1 SV=1	A0A0G2K5N8	A0A0G2K5N8_RAT	11	10	0	86.695	134960000	0.7508	0.5588		NaN	28.278	26.8145	NaN	28.3468	28.4672	NaN	28.0772
>tr|Q641Z9|Q641Z9_RAT Succinate dehydrogenase complex subunit C OS=Rattus norvegicus GN=Sdhc PE=1 SV=1	Q641Z9	Q641Z9_RAT	2	2	0	33.804	908730000	0.746	0.5636		28.3505	27.8434	26.2869	28.7273	27.7226	29.0048	28.4336	29.0313
>tr|D4A4T0|D4A4T0_RAT STIP1 homology and U-Box containing protein 1, isoform CRA_b OS=Rattus norvegicus GN=Stub1 PE=1 SV=1;>tr|I6L9H8|I6L9H8_RAT Stub1 protein OS=Rattus norvegicus GN=Stub1 PE=2 SV=1	D4A4T0	D4A4T0_RAT	15	15	0	323.31	614420000	0.7418	0.3676		29.3799	27.5716	26.3749	29.6922	28.0911	29.5975	28.5923	29.7047
>tr|Q4QR73|Q4QR73_RAT DnaJ (Hsp40) homolog, subfamily A, member 4 OS=Rattus norvegicus GN=Dnaja4 PE=1 SV=1	Q4QR73	Q4QR73_RAT	5	5	0	36.648	30593000	0.7383	0		NaN	NaN	NaN	25.5998	NaN	NaN	NaN	26.3382
>sp|P84889|VANG2_RAT Vang-like protein 2 OS=Rattus norvegicus GN=Vangl2 PE=2 SV=1	P84889	VANG2_RAT	8	8	0	209.79	33372000	0.736	0		NaN	NaN	NaN	26.0029	NaN	NaN	NaN	26.7389
>sp|P28841|NEC2_RAT Neuroendocrine convertase 2 OS=Rattus norvegicus GN=Pcsk2 PE=1 SV=1	P28841	NEC2_RAT	9	9	0	60.096	78726000	0.7339	0		NaN	NaN	NaN	26.4751	27.2981	NaN	NaN	27.12
>sp|Q9JJ50|HGS_RAT Hepatocyte growth factor-regulated tyrosine kinase substrate OS=Rattus norvegicus GN=Hgs PE=1 SV=1;>tr|A0A140TAH1|A0A140TAH1_RAT Hepatocyte growth factor-regulated tyrosine kinase substrate OS=Rattus norvegicus GN=Hgs PE=1 SV=1	Q9JJ50	HGS_RAT	12	12	0	323.31	168080000	0.7338	0		NaN	NaN	NaN	27.1228	27.1361	NaN	27.3932	29.0405
>tr|A0A0G2JSL0|A0A0G2JSL0_RAT Proteasome subunit beta type OS=Rattus norvegicus GN=LOC100360846 PE=3 SV=1;>sp|P28073|PSB6_RAT Proteasome subunit beta type-6 OS=Rattus norvegicus GN=Psmb6 PE=1 SV=3	A0A0G2JSL0	A0A0G2JSL0_RAT	6	6	0	323.31	1188700000	0.7302	0.8037		29.5138	27.6879	28.5074	28.6372	29.2549	28.6542	29.4952	29.8626
>tr|B0K014|B0K014_RAT D-tyrosyl-tRNA(Tyr) deacylase OS=Rattus norvegicus GN=Dtd1 PE=1 SV=1;>tr|D4A9K3|D4A9K3_RAT D-tyrosyl-tRNA(Tyr) deacylase OS=Rattus norvegicus GN=Dtd1 PE=1 SV=1	B0K014	B0K014_RAT	3	3	0	28.313	209370000	0.7257	0		NaN	26.7659	NaN	NaN	NaN	NaN	27.4916	NaN
>tr|G3V6Q3|G3V6Q3_RAT WD repeat domain 13 OS=Rattus norvegicus GN=Wdr13 PE=1 SV=2;>tr|B2RZ63|B2RZ63_RAT WD repeat domain 13 OS=Rattus norvegicus GN=Wdr13 PE=2 SV=1;>tr|A0A0G2K0H6|A0A0G2K0H6_RAT WD repeat domain 13 OS=Rattus norvegicus GN=Wdr13 PE=1 SV=1	G3V6Q3	G3V6Q3_RAT	10	10	0	116.03	979440000	0.7232	0.6066		29.7153	29.8795	27.5249	29.6153	29.8364	30.198	29.8444	29.7491
>sp|Q4V7F2|CREL1_RAT Cysteine-rich with EGF-like domain protein 1 OS=Rattus norvegicus GN=Creld1 PE=2 SV=1	Q4V7F2	CREL1_RAT	4	4	0	22.352	108060000	0.7223	0.8434		26.5503	26.7502	25.6213	26.5068	26.5898	NaN	26.8933	27.7552
>sp|P63088|PP1G_RAT Serine/threonine-protein phosphatase PP1-gamma catalytic subunit OS=Rattus norvegicus GN=Ppp1cc PE=1 SV=1;>tr|Q6AYZ4|Q6AYZ4_RAT Serine/threonine-protein phosphatase OS=Rattus norvegicus GN=Ppp1cc PE=2 SV=1;>tr|A0A0G2JVK2|A0A0G2JVK2_RAT	P63088	PP1G_RAT	4	4	0	217.67	1740300000	0.7199	0.5971		NaN	NaN	29.9096	29.7323	NaN	NaN	30.0967	30.9849
>tr|F1M5C9|F1M5C9_RAT Ubiquitin-conjugating enzyme E2 D2 OS=Rattus norvegicus GN=Ube2d2 PE=1 SV=1;>tr|A0A0G2JV72|A0A0G2JV72_RAT Ubiquitin-conjugating enzyme E2 D3 OS=Rattus norvegicus GN=Ube2d3 PE=3 SV=1;>tr|A0A0G2K739|A0A0G2K739_RAT Ubiquitin-conjugating	F1M5C9	F1M5C9_RAT	2	2	0	7.6442	168550000	0.7139	0		NaN	NaN	25.6439	NaN	NaN	NaN	26.3578	NaN
>tr|D3ZCR3|D3ZCR3_RAT Uncharacterized protein OS=Rattus norvegicus GN=Hmg1l1 PE=4 SV=2;>tr|A0A0G2K6P4|A0A0G2K6P4_RAT High-mobility group (nonhistone chromosomal) protein 1-like 1 OS=Rattus norvegicus GN=Hmg1l1 PE=4 SV=1;>tr|B4F758|B4F758_RAT High mobility	D3ZCR3	D3ZCR3_RAT	10	9	0	232.56	1322100000	0.7099	0.3171		29.7237	28.9526	25.6822	29.3338	28.5904	29.4738	29.1487	29.3187
>tr|D3ZY86|D3ZY86_RAT Similar to Ser/Thr-rich protein T10 in DGCR region (Predicted), isoform CRA_a OS=Rattus norvegicus GN=Tango2 PE=1 SV=1;>tr|A0A0G2JXP4|A0A0G2JXP4_RAT Transport and golgi organization 2 homolog OS=Rattus norvegicus GN=Tango2 PE=1 SV=1	D3ZY86	D3ZY86_RAT	3	3	0	11.837	35573000	0.7086	0.1621		25.0761	NaN	20.9245	24.3869	NaN	24.774	22.1724	25.567
>sp|Q6JE36|NDRG1_RAT Protein NDRG1 OS=Rattus norvegicus GN=Ndrg1 PE=1 SV=1	Q6JE36	NDRG1_RAT	14	14	0	323.31	525060000	0.7065	0.2126		26.0931	24.3866	28.1139	27.0283	25.839	26.6521	25.7155	30.2412
>sp|Q99N27|SNX1_RAT Sorting nexin-1 OS=Rattus norvegicus GN=Snx1 PE=1 SV=1	Q99N27	SNX1_RAT	18	18	0	320.58	543520000	0.7028	1.2934		29.1284	29.7963	28.8217	28.913	30.0188	30.3156	29.6589	29.4774
>tr|Q3B8P7|Q3B8P7_RAT RCG58555, isoform CRA_a OS=Rattus norvegicus GN=LOC683897 PE=2 SV=1;>tr|M0R7R2|M0R7R2_RAT Similar to Protein C6orf203 OS=Rattus norvegicus GN=LOC683897 PE=1 SV=1	Q3B8P7	Q3B8P7_RAT	6	6	0	109.44	197070000	0.6999	0		NaN	NaN	28.1215	NaN	NaN	NaN	28.8214	NaN
>tr|A9UMV9|A9UMV9_RAT NADH:ubiquinone oxidoreductase subunit A7 OS=Rattus norvegicus GN=Ndufa7 PE=1 SV=1	A9UMV9	A9UMV9_RAT	11	11	0	117.84	4067000000	0.6987	0.2607		29.311	29.2631	27.9061	31.167	NaN	29.4736	28.9903	31.8675
>sp|Q5FVQ9|TBCE_RAT Tubulin-specific chaperone E OS=Rattus norvegicus GN=Tbce PE=2 SV=1;>tr|A0A0G2K191|A0A0G2K191_RAT Tubulin-specific chaperone E OS=Rattus norvegicus GN=Tbce PE=1 SV=1	Q5FVQ9	TBCE_RAT	19	19	0	141.65	256220000	0.696	0.5418		28.5478	28.2964	26.2106	28.7764	28.4819	28.5542	28.7742	28.8047
>tr|D3ZZV1|D3ZZV1_RAT Presequence translocase-associated motor 16 homolog OS=Rattus norvegicus GN=Pam16 PE=1 SV=1	D3ZZV1	D3ZZV1_RAT	10	10	0	323.31	9965300000	0.6917	0.699		31.7118	31.2283	29.6512	31.5264	31.5345	31.9945	31.6309	31.7245
>sp|Q62609|NOE1_RAT Noelin OS=Rattus norvegicus GN=Olfm1 PE=1 SV=1	Q62609	NOE1_RAT	12	12	0	140.54	474610000	0.6894	0.6018		29.4858	29.1986	27.1577	29.0483	29.5831	29.2481	29.6317	29.1852
>tr|A0A0G2K902|A0A0G2K902_RAT Sortilin-related VPS10 domain-containing receptor 2 OS=Rattus norvegicus GN=Sorcs2 PE=4 SV=1;>tr|D3ZW09|D3ZW09_RAT Sortilin-related VPS10 domain-containing receptor 2 OS=Rattus norvegicus GN=Sorcs2 PE=4 SV=3	A0A0G2K902	A0A0G2K902_RAT	4	4	0	83.33	18428000	0.6868	0		NaN	NaN	NaN	25.1512	NaN	NaN	NaN	25.838
>sp|P62076|TIM13_RAT Mitochondrial import inner membrane translocase subunit Tim13 OS=Rattus norvegicus GN=Timm13 PE=3 SV=1	P62076	TIM13_RAT	8	8	0	107.63	3317600000	0.6866	0.1987		30.4785	28.7081	24.8809	29.7622	27.8885	30.0825	28.5252	30.0799
>sp|Q4V8B7|HSDL1_RAT Inactive hydroxysteroid dehydrogenase-like protein 1 OS=Rattus norvegicus GN=Hsdl1 PE=2 SV=1	Q4V8B7	HSDL1_RAT	9	9	0	259.86	1314000000	0.686	0.5387		30.0884	28.4563	28.1765	29.7404	28.8431	29.827	29.9742	30.5612
>tr|F1M8P2|F1M8P2_RAT Zyg-11 family member B, cell cycle regulator OS=Rattus norvegicus GN=Zyg11b PE=1 SV=2	F1M8P2	F1M8P2_RAT	6	6	0	15.467	43835000	0.6818	0		26.8176	26.4612	NaN	NaN	27.3212	NaN	NaN	NaN
>tr|A0A0H2UHH9|A0A0H2UHH9_RAT 40S ribosomal protein S24 OS=Rattus norvegicus GN=Rps24 PE=3 SV=1;>tr|D4ACJ1|D4ACJ1_RAT 40S ribosomal protein S24 OS=Rattus norvegicus GN=LOC100363469 PE=3 SV=1;>sp|P62850|RS24_RAT 40S ribosomal protein S24 OS=Rattus norvegicu	A0A0H2UHH9	A0A0H2UHH9_RAT	7	7	0	14.182	157910000	0.6779	0		NaN	26.4571	NaN	NaN	NaN	NaN	27.135	NaN
>tr|R9PXW6|R9PXW6_RAT RAS guanyl releasing protein 2 (Calcium and DAG-regulated) (Predicted), isoform CRA_b OS=Rattus norvegicus GN=Rasgrp2 PE=1 SV=1;>sp|P0C643|GRP2_RAT RAS guanyl-releasing protein 2 OS=Rattus norvegicus GN=Rasgrp2 PE=1 SV=1	R9PXW6	R9PXW6_RAT	10	10	0	250.68	256750000	0.6778	0.3343		26.8834	26.319	26.263	29.0819	27.0473	27.3154	27.4328	29.4632
>tr|Q66H79|Q66H79_RAT Tripartite motif protein 32 OS=Rattus norvegicus GN=Trim32 PE=1 SV=1	Q66H79	Q66H79_RAT	9	9	0	74.474	83757000	0.6763	0.4814		NaN	26.6139	25.0799	27.0402	NaN	26.7452	27.1876	26.8299
>tr|F2W8B0|F2W8B0_RAT Catechol-O-methyltransferase OS=Rattus norvegicus GN=Comt PE=4 SV=1;>sp|P22734|COMT_RAT Catechol O-methyltransferase OS=Rattus norvegicus GN=Comt PE=1 SV=2	F2W8B0	F2W8B0_RAT	4	4	0	14.642	162940000	0.6761	0		NaN	NaN	27.9298	26.5769	NaN	NaN	27.9294	NaN
>tr|B2RYP4|B2RYP4_RAT Sorting nexin 2 OS=Rattus norvegicus GN=Snx2 PE=1 SV=1	B2RYP4	B2RYP4_RAT	20	20	0	323.31	950480000	0.6624	0.4377		30.2478	29.9149	27.5764	30.4015	30.0379	30.376	29.8826	30.4939
>sp|Q4G064|COQ5_RAT 2-methoxy-6-polyprenyl-1,4-benzoquinol methylase, mitochondrial OS=Rattus norvegicus GN=Coq5 PE=2 SV=1	Q4G064	COQ5_RAT	8	8	0	53.511	331110000	0.6485	0.321		28.4096	28.3619	25.1634	28.7879	27.9712	28.5598	28.2368	28.5489
>sp|P11951|CX6C2_RAT Cytochrome c oxidase subunit 6C-2 OS=Rattus norvegicus GN=Cox6c2 PE=1 SV=3	P11951	CX6C2_RAT	4	4	0	323.31	7683300000	0.6415	0.4505		30.6228	31.469	29.0245	31.063	30.4015	31.707	30.7968	31.8402
>tr|A0JN25|A0JN25_RAT Microtubule-associated protein OS=Rattus norvegicus GN=Mapt PE=1 SV=1	A0JN25	A0JN25_RAT	2	2	0	81.398	3007300000	0.6391	0.5057		31.511	31.7469	29.3066	31.2073	32.0524	31.4828	31.4648	31.3283
>sp|O08678|MARK1_RAT Serine/threonine-protein kinase MARK1 OS=Rattus norvegicus GN=Mark1 PE=1 SV=1;>tr|A0A0G2K7H9|A0A0G2K7H9_RAT Non-specific serine/threonine protein kinase OS=Rattus norvegicus GN=Mark1 PE=1 SV=1	O08678	MARK1_RAT	20	20	0	323.31	232340000	0.6381	1.1113		28.8277	28.703	27.6723	28.9696	29.0877	29.2916	29.2474	29.0984
>sp|Q8VID1|DHRS4_RAT Dehydrogenase/reductase SDR family member 4 OS=Rattus norvegicus GN=Dhrs4 PE=2 SV=2	Q8VID1	DHRS4_RAT	2	2	0	7.2503	97258000	0.6366	0.2124		26.3679	NaN	23.8589	26.5004	NaN	25.9089	NaN	26.5158
>tr|A0A0G2K1L8|A0A0G2K1L8_RAT Brain acid soluble protein 1 OS=Rattus norvegicus GN=Basp1 PE=1 SV=1	A0A0G2K1L8	A0A0G2K1L8_RAT	17	4	0	323.31	35232000000	0.6361	0.2068		34.3244	31.1508	29.9581	33.9613	31.914	33.9457	31.996	34.0834
>tr|B0BNM6|B0BNM6_RAT LOC683402 protein OS=Rattus norvegicus GN=Ap3s2 PE=2 SV=1;>tr|F1LVM4|F1LVM4_RAT Adaptor-related protein complex 3, sigma 2 subunit OS=Rattus norvegicus GN=Ap3s2 PE=1 SV=2;>tr|A0A0G2K302|A0A0G2K302_RAT Adaptor-related protein complex 3	B0BNM6	B0BNM6_RAT	5	5	0	9.9715	393350000	0.6344	1.1486		26.4243	27.0751	26.6183	26.8868	26.9958	27.1723	27.2514	28.1225
>sp|P27867|DHSO_RAT Sorbitol dehydrogenase OS=Rattus norvegicus GN=Sord PE=1 SV=4	P27867	DHSO_RAT	8	6	0	104.72	176530000	0.6343	0.4116		26.8984	27.6228	24.9851	27.7376	27.7412	27.2513	27.9317	26.857
>sp|Q5XHY5|SYTC_RAT Threonine--tRNA ligase, cytoplasmic OS=Rattus norvegicus GN=Tars PE=1 SV=1;>tr|A0A0G2K9V6|A0A0G2K9V6_RAT Threonine--tRNA ligase, cytoplasmic OS=Rattus norvegicus GN=Tars PE=1 SV=1	Q5XHY5	SYTC_RAT	17	17	0	299.14	378810000	0.6342	0.7473		28.1734	28.9987	28.3727	29.1297	28.9857	29.8828	28.479	29.8637
>tr|Q0QEW8|Q0QEW8_RAT Ribosomal protein L18 (Fragment) OS=Rattus norvegicus GN=Rpl18 PE=2 SV=1;>sp|P12001|RL18_RAT 60S ribosomal protein L18 OS=Rattus norvegicus GN=Rpl18 PE=1 SV=2;>tr|A0A0H2UHS7|A0A0H2UHS7_RAT 60S ribosomal protein L18 OS=Rattus norvegicu	Q0QEW8	Q0QEW8_RAT	6	6	0	110.98	1884200000	0.63	0.9229		28.0082	29.1025	28.0145	28.9863	29.2183	28.8531	28.9298	29.6301
>tr|D3ZHK4|D3ZHK4_RAT RB1-inducible coiled-coil 1 OS=Rattus norvegicus GN=Rb1cc1 PE=1 SV=1	D3ZHK4	D3ZHK4_RAT	30	30	0	304.37	65171000	0.6258	1.1034		27.5575	27.8151	26.9892	27.8751	28.7459	27.9966	27.7334	28.2643
>tr|F7ESM5|F7ESM5_RAT Nitrilase 1, isoform CRA_a OS=Rattus norvegicus GN=Nit1 PE=1 SV=1;>sp|Q7TQ94|NIT1_RAT Nitrilase homolog 1 OS=Rattus norvegicus GN=Nit1 PE=2 SV=1;>tr|Q5PQK6|Q5PQK6_RAT Nit1 protein OS=Rattus norvegicus GN=Nit1 PE=2 SV=1	F7ESM5	F7ESM5_RAT	6	6	0	15.757	226870000	0.625	0.5105		27.4364	26.8647	28.518	NaN	28.0379	27.9677	28.6884	NaN
>sp|Q5U316|RAB35_RAT Ras-related protein Rab-35 OS=Rattus norvegicus GN=Rab35 PE=1 SV=1	Q5U316	RAB35_RAT	9	8	0	156.02	650440000	0.6243	0.4053		28.9253	28.6603	26.1686	28.6486	28.5972	29.2543	28.7775	28.2709
>tr|A0A0A0MXZ0|A0A0A0MXZ0_RAT Iron-sulfur cluster assembly 1 homolog, mitochondrial OS=Rattus norvegicus GN=Isca1 PE=1 SV=1;>sp|Q80W96|ISCA1_RAT Iron-sulfur cluster assembly 1 homolog, mitochondrial OS=Rattus norvegicus GN=Isca1 PE=2 SV=1	A0A0A0MXZ0	A0A0A0MXZ0_RAT	4	4	0	318.59	1352600000	0.6229	0.2543		NaN	29.719	25.9125	28.9562	28.4397	28.8756	29.1889	28.7711
>sp|Q9QYJ4|ABCB9_RAT ATP-binding cassette sub-family B member 9 OS=Rattus norvegicus GN=Abcb9 PE=1 SV=1;>tr|A0A0A0MY39|A0A0A0MY39_RAT ATP-binding cassette sub-family B member 9 OS=Rattus norvegicus GN=Abcb9 PE=4 SV=2	Q9QYJ4	ABCB9_RAT	6	6	0	31.117	28189000	0.6228	0		NaN	26.0767	NaN	NaN	NaN	NaN	NaN	26.6995
>sp|Q05096|MYO1B_RAT Unconventional myosin-Ib OS=Rattus norvegicus GN=Myo1b PE=1 SV=1	Q05096	MYO1B_RAT	6	6	0	25.556	36419000	0.6194	0.7712		25.9589	NaN	27.0161	26.7438	NaN	27.5314	26.8713	27.1743
>tr|F1M9F9|F1M9F9_RAT Jouberin OS=Rattus norvegicus GN=Ahi1 PE=1 SV=2;>sp|Q6DTM3|AHI1_RAT Jouberin OS=Rattus norvegicus GN=Ahi1 PE=1 SV=1	F1M9F9	F1M9F9_RAT	7	7	0	79.925	15308000	0.6184	0		NaN	NaN	NaN	25.3323	NaN	NaN	NaN	25.9507
>tr|F1M0N7|F1M0N7_RAT Capping protein regulator and myosin 1 linker 1 OS=Rattus norvegicus GN=Carmil1 PE=1 SV=2;>tr|A0A0G2JXG7|A0A0G2JXG7_RAT Capping protein regulator and myosin 1 linker 1 OS=Rattus norvegicus GN=Carmil1 PE=1 SV=1	F1M0N7	F1M0N7_RAT	9	9	0	83.899	12919000	0.6169	0		25.0401	NaN	NaN	NaN	NaN	25.6571	NaN	NaN
>tr|A0A0G2K590|A0A0G2K590_RAT Spastin OS=Rattus norvegicus GN=Spast PE=1 SV=1;>sp|B2RYN7|SPAST_RAT Spastin OS=Rattus norvegicus GN=Spast PE=1 SV=1	A0A0G2K590	A0A0G2K590_RAT	15	15	0	87.443	101700000	0.6105	0.9847		27.265	27.3483	26.9993	27.0107	27.4202	NaN	27.4224	28.4563
>sp|Q01986|MP2K1_RAT Dual specificity mitogen-activated protein kinase kinase 1 OS=Rattus norvegicus GN=Map2k1 PE=1 SV=2;>tr|A0A0H2UHI2|A0A0H2UHI2_RAT Dual-specificity mitogen-activated protein kinase kinase 1 OS=Rattus norvegicus GN=Map2k1 PE=1 SV=1	Q01986	MP2K1_RAT	21	15	0	323.31	1508200000	0.6099	0.2378		30.497	30.6237	26.3663	30.3983	30.2239	29.9986	29.9248	30.1775
>tr|D4A412|D4A412_RAT Uncharacterized protein OS=Rattus norvegicus GN=LOC688684 PE=4 SV=1;>sp|P62912|RL32_RAT 60S ribosomal protein L32 OS=Rattus norvegicus GN=Rpl32 PE=1 SV=2;>tr|D4A647|D4A647_RAT Uncharacterized protein OS=Rattus norvegicus PE=4 SV=2	D4A412	D4A412_RAT	2	2	0	20.34	531550000	0.5989	0		NaN	NaN	26.1307	27.7945	NaN	NaN	NaN	27.5615
>sp|P10888|COX41_RAT Cytochrome c oxidase subunit 4 isoform 1, mitochondrial OS=Rattus norvegicus GN=Cox4i1 PE=1 SV=1	P10888	COX41_RAT	23	23	0	323.31	23155000000	0.5963	0.644		33.6463	34.0063	32.3252	33.8649	33.5148	34.581	34.1016	34.0307
>tr|R9PXY6|R9PXY6_RAT 6-phosphofructo-2-kinase/fructose-2, 6-biphosphatase 2, isoform CRA_a OS=Rattus norvegicus GN=Pfkfb2 PE=1 SV=2;>sp|Q9JJH5|F262_RAT 6-phosphofructo-2-kinase/fructose-2,6-bisphosphatase 2 OS=Rattus norvegicus GN=Pfkfb2 PE=1 SV=1;>tr|C9D	R9PXY6	R9PXY6_RAT	9	9	0	101.05	212850000	0.5963	0.7149		28.7569	28.6184	27.0784	28.591	28.5929	28.8693	28.9758	28.992
>tr|Q7TQ77|Q7TQ77_RAT Ac1288 OS=Rattus norvegicus GN=Hook3 PE=1 SV=1	Q7TQ77	Q7TQ77_RAT	11	11	0	36.748	61247000	0.596	0		NaN	NaN	NaN	26.7979	27.2264	27.8449	27.0627	27.4416
>tr|F1LZ38|F1LZ38_RAT Teneurin transmembrane protein 4 OS=Rattus norvegicus GN=Tenm4 PE=4 SV=2	F1LZ38	F1LZ38_RAT	27	27	0	263.51	92739000	0.5907	0.599		29.0611	29.3213	27.37	28.8446	29.5501	29.0412	29.4732	28.8956
>sp|Q68FR9|EF1D_RAT Elongation factor 1-delta OS=Rattus norvegicus GN=Eef1d PE=1 SV=2	Q68FR9	EF1D_RAT	11	11	0	323.31	2786600000	0.5883	0.3995		31.2187	31.2887	28.7325	31.388	31.239	31.1222	31.4737	31.146
>sp|P60570|PANX1_RAT Pannexin-1 OS=Rattus norvegicus GN=Panx1 PE=1 SV=1;>tr|E0X642|E0X642_RAT Pannexin 1c OS=Rattus norvegicus GN=Panx1 PE=2 SV=1;>tr|A0A0G2KA39|A0A0G2KA39_RAT Pannexin-1 OS=Rattus norvegicus GN=Panx1 PE=1 SV=1	P60570	PANX1_RAT	5	5	0	256.93	305890000	0.5865	0		NaN	28.5955	NaN	NaN	29.182	NaN	NaN	NaN
>tr|M0R776|M0R776_RAT Mitochondrial ribosomal protein S36 OS=Rattus norvegicus GN=Mrps36 PE=1 SV=1;>tr|A0A0G2JZC3|A0A0G2JZC3_RAT Mitochondrial ribosomal protein S36 OS=Rattus norvegicus GN=Mrps36 PE=1 SV=1	M0R776	M0R776_RAT	7	7	0	221.99	10288000000	0.5856	0.4376		31.9085	32.2959	29.7336	32.1017	32.1523	32.0702	32.0697	32.0897
>tr|F1LQP0|F1LQP0_RAT Cytohesin-3 (Fragment) OS=Rattus norvegicus GN=Cyth3 PE=4 SV=3;>tr|Q3T1J6|Q3T1J6_RAT Cytohesin 3 OS=Rattus norvegicus GN=Cyth3 PE=2 SV=1;>sp|P97696|CYH3_RAT Cytohesin-3 OS=Rattus norvegicus GN=Cyth3 PE=2 SV=1;>tr|A0A0G2K9V4|A0A0G2K9V4	F1LQP0	F1LQP0_RAT	6	6	0	26.299	81311000	0.5854	0.3085		25.142	25.3401	NaN	26.6344	24.7132	27.4025	26.2163	26.8317
>tr|M0R5T4|M0R5T4_RAT Ras-related C3 botulinum toxin substrate 3 (rho family, small GTP-binding protein Rac3) OS=Rattus norvegicus GN=Rac3 PE=3 SV=2	M0R5T4	M0R5T4_RAT	4	4	0	115.05	975060000	0.583	0.2762		29.1394	27.7025	NaN	28.9103	NaN	29.955	NaN	28.379
>tr|A0A1B0GWV4|A0A1B0GWV4_RAT Translocase of outer mitochondrial membrane 5 OS=Rattus norvegicus GN=Tomm5 PE=1 SV=1;>tr|A0A1B0GWY3|A0A1B0GWY3_RAT RCG54790, isoform CRA_c OS=Rattus norvegicus GN=Tomm5 PE=1 SV=1	A0A1B0GWV4	A0A1B0GWV4_RAT	3	3	0	39.526	1640000000	0.5805	0.3098		29.002	28.9003	NaN	27.3134	28.687	29.2846	NaN	NaN
>tr|D3ZHV7|D3ZHV7_RAT Serine dehydratase-like OS=Rattus norvegicus GN=Sdsl PE=1 SV=3	D3ZHV7	D3ZHV7_RAT	4	4	0	12.886	39671000	0.5804	0		NaN	NaN	24.7302	NaN	NaN	25.3106	NaN	NaN
>tr|F1LYA6|F1LYA6_RAT Uncharacterized protein OS=Rattus norvegicus GN=Abi2 PE=4 SV=3;>tr|O35823|O35823_RAT Thyroid hormone responsive protein OS=Rattus norvegicus GN=Abi2 PE=2 SV=1	F1LYA6	F1LYA6_RAT	7	7	0	138.26	1130800000	0.5803	0.8009		30.3191	30.5222	28.9535	30.1173	30.7529	30.6082	30.3893	30.483
>tr|D3ZKI6|D3ZKI6_RAT Ral GTPase-activating protein subunit alpha-2 OS=Rattus norvegicus GN=Ralgapa2 PE=1 SV=3;>sp|P86411|RGPA2_RAT Ral GTPase-activating protein subunit alpha-2 OS=Rattus norvegicus GN=Ralgapa2 PE=1 SV=1	D3ZKI6	D3ZKI6_RAT	3	3	0	4.3358	1795600	0.5776	0.3263		23.9745	22.9672	22.4472	NaN	23.171	24.2434	NaN	NaN
>sp|B5DEH2|ERLN2_RAT Erlin-2 OS=Rattus norvegicus GN=Erlin2 PE=1 SV=1	B5DEH2	ERLN2_RAT	7	7	0	43.186	160950000	0.5751	0.942		27.1474	27.6251	26.3936	26.9678	28.0409	27.5813	27.1641	27.6479
>tr|A9UMV2|A9UMV2_RAT Mitochondrial ribosomal protein S24 OS=Rattus norvegicus GN=Mrps24 PE=1 SV=1;>tr|A0A0G2K9G3|A0A0G2K9G3_RAT Mitochondrial ribosomal protein S24 OS=Rattus norvegicus GN=Mrps24 PE=1 SV=1	A9UMV2	A9UMV2_RAT	7	7	0	280.77	795530000	0.5727	0.3138		28.796	27.5753	25.8752	28.7658	27.3155	28.6341	28.4602	28.8932
>sp|Q9EQZ1|T22D3_RAT TSC22 domain family protein 3 OS=Rattus norvegicus GN=Tsc22d3 PE=1 SV=1	Q9EQZ1	T22D3_RAT	6	6	0	14.43	481200000	0.5727	0.8628		27.146	27.4334	NaN	27.1893	27.5353	28.4199	NaN	27.5316
>tr|Q3MIF1|Q3MIF1_RAT Ubfd1 protein OS=Rattus norvegicus GN=Ubfd1 PE=1 SV=1;>tr|G3V8E4|G3V8E4_RAT Similar to D7Wsu128e protein OS=Rattus norvegicus GN=Ubfd1 PE=1 SV=3	Q3MIF1	Q3MIF1_RAT	9	9	0	69.384	124510000	0.5716	0		26.7352	NaN	25.5788	26.2473	NaN	26.7587	NaN	NaN
>tr|Q56A19|Q56A19_RAT Chloride channel protein OS=Rattus norvegicus GN=Clcn4 PE=1 SV=1;>sp|P51794|CLCN4_RAT H(+)/Cl(-) exchange transporter 4 OS=Rattus norvegicus GN=Clcn4 PE=2 SV=1	Q56A19	Q56A19_RAT	4	4	0	63.343	130830000	0.5644	1.0365		27.1732	27.2955	NaN	27.5679	27.6755	NaN	28.1444	NaN
>tr|F1LV21|F1LV21_RAT Ubiquitin-associated and SH3 domain-containing, B OS=Rattus norvegicus GN=Ubash3b PE=4 SV=2	F1LV21	F1LV21_RAT	3	3	0	24.786	81238000	0.5617	0		NaN	NaN	NaN	26.765	28.0639	NaN	NaN	26.5893
>sp|Q5RKI1|IF4A2_RAT Eukaryotic initiation factor 4A-II OS=Rattus norvegicus GN=Eif4a2 PE=1 SV=1;>tr|A0A0G2K8B7|A0A0G2K8B7_RAT Eukaryotic initiation factor 4A-II OS=Rattus norvegicus GN=Eif4a2 PE=1 SV=1	Q5RKI1	IF4A2_RAT	11	11	0	323.31	1255400000	0.5607	0.8371		30.4744	30.0827	29.0517	29.994	30.6221	30.3718	30.758	30.0936
>tr|F1M9G3|F1M9G3_RAT Opioid growth factor receptor-like protein 1 OS=Rattus norvegicus GN=Ogfrl1 PE=4 SV=1;>sp|Q4KLH3|OGRL1_RAT Opioid growth factor receptor-like protein 1 OS=Rattus norvegicus GN=Ogfrl1 PE=2 SV=1	F1M9G3	F1M9G3_RAT	4	4	0	16.504	26217000	0.5578	0		NaN	NaN	NaN	25.0451	NaN	NaN	NaN	25.6029
>sp|Q5GH59|XKR4_RAT XK-related protein 4 OS=Rattus norvegicus GN=Xkr4 PE=2 SV=1	Q5GH59	XKR4_RAT	4	4	0	30.499	111370000	0.555	0		NaN	NaN	26.1455	27.2786	NaN	NaN	NaN	27.2671
>sp|Q6IRK9|CBPQ_RAT Carboxypeptidase Q OS=Rattus norvegicus GN=Cpq PE=1 SV=1	Q6IRK9	CBPQ_RAT	8	8	0	94.289	139650000	0.5538	0.7845		27.2981	27.3267	26.2848	27.5469	27.5348	27.6644	27.8045	NaN
>sp|P0DP31|CALM3_RAT Calmodulin-3 OS=Rattus norvegicus GN=Calm3 PE=1 SV=1;>sp|P0DP30|CALM2_RAT Calmodulin-2 OS=Rattus norvegicus GN=Calm2 PE=1 SV=1;>sp|P0DP29|CALM1_RAT Calmodulin-1 OS=Rattus norvegicus GN=Calm1 PE=1 SV=1;>tr|D4ABV5|D4ABV5_RAT Calmodulin-2	P0DP31	CALM3_RAT	10	7	0	323.31	23600000000	0.5535	0.8886		32.6166	32.0585	32.6131	32.5832	33.0086	32.74	33.8175	32.5191
>tr|C6ZII9|C6ZII9_RAT SIRT3L mitochondrial OS=Rattus norvegicus GN=Sirt3 PE=1 SV=1;>tr|B2RZ31|B2RZ31_RAT Sirtuin (Silent mating type information regulation 2 homolog) 3 (S. cerevisiae) OS=Rattus norvegicus GN=Sirt3 PE=2 SV=1	C6ZII9	C6ZII9_RAT	5	5	0	31.18	131570000	0.5507	0.6495		27.4432	27.2544	26.0166	27.0692	27.2281	27.5257	27.7358	NaN
>sp|Q64350|EI2BE_RAT Translation initiation factor eIF-2B subunit epsilon OS=Rattus norvegicus GN=Eif2b5 PE=1 SV=2	Q64350	EI2BE_RAT	7	7	0	35.102	29525000	0.5491	0		NaN	26.1013	24.504	NaN	25.8518	NaN	NaN	NaN
>tr|A0A0G2K0Q2|A0A0G2K0Q2_RAT Kinesin heavy chain isoform 5A OS=Rattus norvegicus GN=Kif5a PE=1 SV=1;>tr|F1M8F2|F1M8F2_RAT Kinesin heavy chain isoform 5A OS=Rattus norvegicus GN=Kif5a PE=1 SV=2;>sp|Q6QLM7|KIF5A_RAT Kinesin heavy chain isoform 5A OS=Rattus	A0A0G2K0Q2	A0A0G2K0Q2_RAT	22	22	0	323.31	119810000	0.5484	0.9127		28.079	27.8411	27.4677	27.5938	28.2173	27.6475	28.3304	28.9799
>tr|G3V803|G3V803_RAT Cadherin-2 OS=Rattus norvegicus GN=Cdh2 PE=1 SV=1;>sp|Q9Z1Y3|CADH2_RAT Cadherin-2 OS=Rattus norvegicus GN=Cdh2 PE=1 SV=1	G3V803	G3V803_RAT	14	13	0	255.53	1130100000	0.5448	0.4818		30.9942	30.5699	28.9181	31.03	30.6568	31.1891	30.7614	31.0839
>tr|A0A0G2JTD8|A0A0G2JTD8_RAT Microtubule affinity-regulating kinase 4 OS=Rattus norvegicus GN=Mark4 PE=4 SV=1;>tr|D4A6T9|D4A6T9_RAT Non-specific serine/threonine protein kinase OS=Rattus norvegicus GN=Mark4 PE=4 SV=1	A0A0G2JTD8	A0A0G2JTD8_RAT	15	15	0	190.75	210360000	0.5443	0.585		27.6258	28.6187	27.7465	27.7123	29.0132	27.7849	27.8792	29.2032
>sp|O08836|IGBP1_RAT Immunoglobulin-binding protein 1 OS=Rattus norvegicus GN=Igbp1 PE=2 SV=2	O08836	IGBP1_RAT	7	7	0	147.53	178600000	0.536	0		NaN	NaN	NaN	27.9132	NaN	NaN	NaN	28.4492
>tr|D3ZT16|D3ZT16_RAT MAP6 domain-containing 1 OS=Rattus norvegicus GN=Map6d1 PE=1 SV=1	D3ZT16	D3ZT16_RAT	4	4	0	6.9019	107180000	0.5345	0		26.1334	NaN	NaN	NaN	NaN	NaN	26.6679	NaN
>tr|M0R7K1|M0R7K1_RAT Protein lin-7 homolog A OS=Rattus norvegicus GN=Lin7a PE=1 SV=2;>sp|Q9Z250|LIN7A_RAT Protein lin-7 homolog A OS=Rattus norvegicus GN=Lin7a PE=1 SV=2	M0R7K1	M0R7K1_RAT	13	3	0	323.31	2464700000	0.5296	0.3317		30.828	30.7509	27.9843	30.244	30.5912	30.5616	30.6664	30.1067
>sp|Q5PQJ7|TBCEL_RAT Tubulin-specific chaperone cofactor E-like protein OS=Rattus norvegicus GN=Tbcel PE=1 SV=1	Q5PQJ7	TBCEL_RAT	7	7	0	63.966	102730000	0.5291	0		NaN	NaN	NaN	26.4017	27.5347	NaN	NaN	26.327
>tr|F1LSR2|F1LSR2_RAT GRB2-associated-binding protein 2 OS=Rattus norvegicus GN=Gab2 PE=1 SV=3;>sp|Q9EQH1|GAB2_RAT GRB2-associated-binding protein 2 OS=Rattus norvegicus GN=Gab2 PE=1 SV=2	F1LSR2	F1LSR2_RAT	7	7	0	38.007	55420000	0.5284	0.9732		26.4198	26.2883	NaN	25.9927	26.9819	NaN	NaN	26.5421
>tr|F1M400|F1M400_RAT Ankyrin repeat domain 28 OS=Rattus norvegicus GN=Ankrd28 PE=1 SV=2	F1M400	F1M400_RAT	8	8	0	76.686	60129000	0.528	0.2512		25.2085	24.6929	23.8941	25.9015	NaN	25.4207	24.0516	26.8846
>sp|P24155|THOP1_RAT Thimet oligopeptidase OS=Rattus norvegicus GN=Thop1 PE=1 SV=4;>tr|A0A0G2KAW4|A0A0G2KAW4_RAT Thimet oligopeptidase OS=Rattus norvegicus GN=Thop1 PE=1 SV=1	P24155	THOP1_RAT	7	7	0	39.945	42574000	0.5237	0.6893		26.1683	27.2255	26.6385	NaN	26.9128	27.4714	27.2194	NaN
>tr|D3ZXF9|D3ZXF9_RAT Mitochondrial ribosomal protein L12 OS=Rattus norvegicus GN=Mrpl12 PE=1 SV=1	D3ZXF9	D3ZXF9_RAT	18	18	0	146.24	2234100000	0.5232	0.2915		30.8774	30.402	27.6442	30.4303	30.2984	30.194	30.7183	30.236
>sp|Q5PPL3|NSDHL_RAT Sterol-4-alpha-carboxylate 3-dehydrogenase, decarboxylating OS=Rattus norvegicus GN=Nsdhl PE=2 SV=1	Q5PPL3	NSDHL_RAT	9	9	0	68.063	177840000	0.522	0.2586		27.573	27.7572	24.5514	26.3383	27.044	27.5859	26.0348	27.6432
>sp|Q5I0P2|GCSH_RAT Glycine cleavage system H protein, mitochondrial OS=Rattus norvegicus GN=Gcsh PE=2 SV=1;>tr|Q9QYU8|Q9QYU8_RAT Glycine cleavage system H protein OS=Rattus norvegicus GN=Gcsh PE=2 SV=1	Q5I0P2	GCSH_RAT	5	5	0	66.013	472740000	0.513	0		NaN	27.6048	NaN	NaN	NaN	NaN	27.7744	28.4612
>tr|D3ZLD5|D3ZLD5_RAT Golgin A3 OS=Rattus norvegicus GN=Golga3 PE=1 SV=1;>tr|A0A0G2K5A4|A0A0G2K5A4_RAT Uncharacterized protein OS=Rattus norvegicus PE=4 SV=1	D3ZLD5	D3ZLD5_RAT	21	21	0	323.31	1448100000	0.5106	0.415		32.6604	31.6873	30.2169	31.8315	32.426	32.2282	32.2459	31.5384
>tr|F1LNY3|F1LNY3_RAT Neural cell adhesion molecule 1 OS=Rattus norvegicus GN=Ncam1 PE=1 SV=2;>sp|P13596|NCAM1_RAT Neural cell adhesion molecule 1 OS=Rattus norvegicus GN=Ncam1 PE=1 SV=1	F1LNY3	F1LNY3_RAT	8	0	0	323.31	143460000	0.5102	0.4603		28.2812	28.3973	26.4714	28.3019	28.872	28.3469	27.9907	28.2827
>tr|G3V6P2|G3V6P2_RAT Dihydrolipoamide S-succinyltransferase (E2 component of 2-oxo-glutarate complex), isoform CRA_a OS=Rattus norvegicus GN=Dlst PE=1 SV=1;>sp|Q01205|ODO2_RAT Dihydrolipoyllysine-residue succinyltransferase component of 2-oxoglutarate deh	G3V6P2	G3V6P2_RAT	12	12	0	251.11	1040500000	0.5094	0.2628		29.7842	30.2653	28.9803	30.8423	28.5857	31.8822	30.5237	30.9182
>tr|D4ACM1|D4ACM1_RAT Elongator complex protein 3 OS=Rattus norvegicus GN=Elp3 PE=1 SV=2	D4ACM1	D4ACM1_RAT	11	11	0	104.63	103510000	0.5073	0.2821		26.4409	NaN	NaN	27.7209	NaN	NaN	27.4281	27.7484
>sp|P62919|RL8_RAT 60S ribosomal protein L8 OS=Rattus norvegicus GN=Rpl8 PE=2 SV=2;>tr|D4A6W6|D4A6W6_RAT Uncharacterized protein OS=Rattus norvegicus GN=RGD1561333 PE=3 SV=1	P62919	RL8_RAT	10	10	0	172.14	1554200000	0.5027	0.3046		30.0975	30.3606	27.3865	29.6815	29.9478	30.1827	29.5131	29.8931
>sp|Q6MG11|ATAT_RAT Alpha-tubulin N-acetyltransferase 1 OS=Rattus norvegicus GN=Atat1 PE=1 SV=1	Q6MG11	ATAT_RAT	12	1	0	278.62	1210400000	0.5002	0.3413		30.5216	30.3725	28.0253	30.5329	30.5849	30.2014	30.0794	30.5875
>sp|Q9Z2I7|SVOP_RAT Synaptic vesicle 2-related protein OS=Rattus norvegicus GN=Svop PE=1 SV=1;>tr|A0A0G2JZX3|A0A0G2JZX3_RAT Synaptic vesicle 2-related protein OS=Rattus norvegicus GN=Svop PE=1 SV=1	Q9Z2I7	SVOP_RAT	7	7	0	135.15	581840000	0.499	0.499		28.9034	28.403	27.1747	29.2472	28.7975	29.0429	28.8733	29.0106
>tr|F1M3F8|F1M3F8_RAT Calcium/calmodulin-dependent protein kinase type II subunit gamma OS=Rattus norvegicus GN=Camk2g PE=1 SV=3	F1M3F8	F1M3F8_RAT	6	0	0	106.25	181860000	0.4989	0.4026		27.8091	27.9156	25.7226	27.6301	28.1471	27.5373	27.9505	27.4379
>tr|D3ZWJ1|D3ZWJ1_RAT DNL-type zinc finger OS=Rattus norvegicus GN=Dnlz PE=1 SV=1	D3ZWJ1	D3ZWJ1_RAT	3	3	0	7.7277	78199000	0.4976	0		NaN	NaN	NaN	25.5429	NaN	NaN	NaN	26.0405
>tr|D4A9M6|D4A9M6_RAT A kinase (PRKA) anchor protein 1, isoform CRA_b OS=Rattus norvegicus GN=Akap1 PE=1 SV=2;>tr|F1LMK0|F1LMK0_RAT A kinase (PRKA) anchor protein 1, isoform CRA_a OS=Rattus norvegicus GN=Akap1 PE=1 SV=2	D4A9M6	D4A9M6_RAT	12	2	0	124.1	183710000	0.4933	0.707		28.1157	27.4203	27.0843	28.5495	28.3377	28.0717	28.3271	28.4064
>tr|B2RYN1|B2RYN1_RAT Fructosamine-3-kinase-related protein OS=Rattus norvegicus GN=Fn3krp PE=1 SV=1	B2RYN1	B2RYN1_RAT	7	7	0	303.87	468800000	0.4903	0.2553		27.0099	26.106	24.7464	27.6617	26.4948	26.9467	25.9195	28.124
>sp|P68101|IF2A_RAT Eukaryotic translation initiation factor 2 subunit 1 OS=Rattus norvegicus GN=Eif2s1 PE=1 SV=2	P68101	IF2A_RAT	14	14	0	323.31	1604400000	0.4895	0.4207		30.1198	30.2652	28.4831	30.2135	31.0437	29.6885	30.0743	30.2329
>tr|A0A0G2K132|A0A0G2K132_RAT Formin-like 2 OS=Rattus norvegicus GN=Fmnl2 PE=1 SV=1	A0A0G2K132	A0A0G2K132_RAT	10	10	0	10.263	53851000	0.4891	0		28.4301	28.3559	27.4512	NaN	NaN	28.5682	NaN	NaN
>tr|F1M0N1|F1M0N1_RAT Tyrosine-protein kinase OS=Rattus norvegicus GN=Abl2 PE=1 SV=2	F1M0N1	F1M0N1_RAT	20	18	0	270.5	124050000	0.486	0.4947		28.409	28.499	26.8494	28.382	28.9364	27.9424	28.5261	28.6785
>tr|A0A0G2K4T8|A0A0G2K4T8_RAT Mitochondrial intermediate peptidase OS=Rattus norvegicus GN=Mipep PE=1 SV=1;>tr|F1LPX0|F1LPX0_RAT Mitochondrial intermediate peptidase OS=Rattus norvegicus GN=Mipep PE=1 SV=1;>sp|Q01992|MIPEP_RAT Mitochondrial intermediate pe	A0A0G2K4T8	A0A0G2K4T8_RAT	13	13	0	86.342	141200000	0.4837	0.3299		27.7339	27.3089	26.4315	28.1682	26.5679	28.776	28.5596	27.6738
>tr|B0BNL8|B0BNL8_RAT Agpat3 protein (Fragment) OS=Rattus norvegicus GN=Agpat3 PE=2 SV=1;>tr|G3V648|G3V648_RAT 1-acylglycerol-3-phosphate O-acyltransferase 3 OS=Rattus norvegicus GN=Agpat3 PE=1 SV=1	B0BNL8	B0BNL8_RAT	4	4	0	12.358	222290000	0.4831	0		NaN	NaN	27.7284	NaN	28.4055	27.7635	28.4657	NaN
>tr|D3ZCV0|D3ZCV0_RAT Actinin alpha 2 OS=Rattus norvegicus GN=Actn2 PE=1 SV=1	D3ZCV0	D3ZCV0_RAT	7	7	0	82.721	29021000	0.4822	0		NaN	26.7929	27.7713	NaN	NaN	27.7643	NaN	NaN
>tr|Q91XN7|Q91XN7_RAT Tropomyosin alpha isoform OS=Rattus norvegicus GN=Tpm1 PE=2 SV=1;>tr|A0A0G2JSQ4|A0A0G2JSQ4_RAT Tropomyosin 1, alpha, isoform CRA_p OS=Rattus norvegicus GN=Tpm1 PE=1 SV=1	Q91XN7	Q91XN7_RAT	19	0	0	323.31	3575700000	0.4813	0.309		31.5307	31.0559	29.1141	31.7388	31.3067	31.6216	30.6074	31.8288
>tr|A0A0G2JZF0|A0A0G2JZF0_RAT SEC24 homolog C, COPII coat complex component OS=Rattus norvegicus GN=Sec24c PE=1 SV=1;>tr|B5DEG8|B5DEG8_RAT LOC685144 protein OS=Rattus norvegicus GN=Sec24c PE=1 SV=1	A0A0G2JZF0	A0A0G2JZF0_RAT	10	10	0	20.172	66112000	0.481	0		27.0534	NaN	NaN	27.1628	NaN	NaN	NaN	27.5891
>sp|Q6AY71|CH037_RAT Protein C8orf37 homolog OS=Rattus norvegicus PE=2 SV=1	Q6AY71	CH037_RAT	3	3	0	167.06	362540000	0.481	0.8436		28.0951	27.9559	27.3079	28.1869	28.5312	28.5554	28.0157	NaN
>tr|A0A1K0FUA6|A0A1K0FUA6_RAT Globin a2 OS=Rattus norvegicus GN=Glna2 PE=3 SV=1;>sp|P11517|HBB2_RAT Hemoglobin subunit beta-2 OS=Rattus norvegicus PE=1 SV=2	A0A1K0FUA6	A0A1K0FUA6_RAT	5	5	0	192.42	1579900000	0.4809	0.3639		29.7886	29.5249	NaN	28.7794	31.0289	29.8299	29.4762	29.046
>sp|P49242|RS3A_RAT 40S ribosomal protein S3a OS=Rattus norvegicus GN=Rps3a PE=1 SV=2;>tr|M0R6L4|M0R6L4_RAT 40S ribosomal protein S3a OS=Rattus norvegicus GN=LOC100365839 PE=3 SV=1	P49242	RS3A_RAT	17	13	0	323.31	1087600000	0.48	0.4668		29.9781	29.257	28.2842	30.2173	30.2709	29.7177	29.5624	30.1056
>sp|P68136|ACTS_RAT Actin, alpha skeletal muscle OS=Rattus norvegicus GN=Acta1 PE=1 SV=1;>sp|P68035|ACTC_RAT Actin, alpha cardiac muscle 1 OS=Rattus norvegicus GN=Actc1 PE=2 SV=1;>tr|A0A0G2K4M6|A0A0G2K4M6_RAT Actin, aortic smooth muscle OS=Rattus norvegicu	P68136	ACTS_RAT	9	9	0	323.31	3491100000	0.4792	0.2859		31.9059	32.5075	NaN	30.0554	32.4138	32.175	31.2248	32.0615
>sp|D3ZZC3|KLH22_RAT Kelch-like protein 22 OS=Rattus norvegicus GN=Klhl22 PE=1 SV=1;>tr|A0A0G2KA06|A0A0G2KA06_RAT Kelch-like protein 22 OS=Rattus norvegicus GN=Klhl22 PE=1 SV=1	D3ZZC3	KLH22_RAT	6	6	0	70.434	17931000	0.4789	0		NaN	NaN	25.4658	NaN	NaN	NaN	25.9447	NaN
>tr|A0A0G2JZC6|A0A0G2JZC6_RAT Rho guanine nucleotide exchange factor 11 OS=Rattus norvegicus GN=Arhgef11 PE=1 SV=1;>tr|F1LQS9|F1LQS9_RAT Rho guanine nucleotide exchange factor 11 OS=Rattus norvegicus GN=Arhgef11 PE=1 SV=3;>sp|Q9ES67|ARHGB_RAT Rho guanine n	A0A0G2JZC6	A0A0G2JZC6_RAT	20	20	0	323.31	72461000	0.4788	0.6955		27.6289	28.3719	27.0028	27.9562	28.6642	28.2466	27.8697	28.0946
>tr|M0RC57|M0RC57_RAT Small ArfGAP 1 OS=Rattus norvegicus GN=Smap1 PE=1 SV=1	M0RC57	M0RC57_RAT	10	9	0	323.31	1993300000	0.4768	0.138		27.8479	29.2906	25.7936	30.6755	29.336	28.384	27.0282	30.7666
>tr|D3ZE26|D3ZE26_RAT Similar to RIKEN cDNA 1110063G11 (Predicted) OS=Rattus norvegicus GN=Tmcc2 PE=1 SV=1	D3ZE26	D3ZE26_RAT	8	7	0	220.3	98991000	0.4736	0.5589		27.1146	27.7219	26.2307	27.068	28.1718	27.0714	27.6078	27.1787
>sp|Q68FU7|COQ6_RAT Ubiquinone biosynthesis monooxygenase COQ6, mitochondrial OS=Rattus norvegicus GN=Coq6 PE=2 SV=1	Q68FU7	COQ6_RAT	9	9	0	74.212	295060000	0.4724	0.2309		27.5893	NaN	25.5999	28.1494	NaN	27.3076	28.0023	27.4459
>tr|A0A0G2JTH4|A0A0G2JTH4_RAT Leukocyte surface antigen CD47 OS=Rattus norvegicus GN=Cd47 PE=1 SV=1	A0A0G2JTH4	A0A0G2JTH4_RAT	6	6	0	197.19	1297400000	0.4717	0.3254		29.1224	NaN	NaN	30.1152	NaN	29.8845	NaN	30.2965
>tr|Q66HS9|Q66HS9_RAT Monocarboxylate transporter 2 OS=Rattus norvegicus GN=Slc16a7 PE=1 SV=1;>sp|Q63344|MOT2_RAT Monocarboxylate transporter 2 OS=Rattus norvegicus GN=Slc16a7 PE=1 SV=1	Q66HS9	Q66HS9_RAT	2	2	0	80.295	113550000	0.4708	0		NaN	NaN	NaN	27.2509	NaN	NaN	NaN	27.7217
>sp|P63047|ST4A1_RAT Sulfotransferase 4A1 OS=Rattus norvegicus GN=Sult4a1 PE=1 SV=1	P63047	ST4A1_RAT	7	7	0	141.43	631970000	0.4688	0.983		29.0435	29.4951	NaN	29.0375	29.7328	NaN	NaN	29.5888
>tr|A0A0G2JZZ4|A0A0G2JZZ4_RAT Selenoprotein M OS=Rattus norvegicus GN=Selenom PE=1 SV=1	A0A0G2JZZ4	A0A0G2JZZ4_RAT	3	3	0	9.5252	103320000	0.4685	0		NaN	26.9284	27.1703	NaN	NaN	NaN	27.5179	NaN
>sp|P62832|RL23_RAT 60S ribosomal protein L23 OS=Rattus norvegicus GN=Rpl23 PE=2 SV=1	P62832	RL23_RAT	4	4	0	16.015	934450000	0.4665	0		NaN	NaN	NaN	27.6598	NaN	NaN	NaN	28.1263
>tr|Q5RKJ7|Q5RKJ7_RAT Muscle RAS oncogene homolog OS=Rattus norvegicus GN=Mras PE=2 SV=1;>sp|P97538|RASM_RAT Ras-related protein M-Ras OS=Rattus norvegicus GN=Mras PE=1 SV=2	Q5RKJ7	Q5RKJ7_RAT	7	7	0	76.998	565370000	0.4654	0.2265		NaN	NaN	29.3849	27.3122	28.8856	NaN	28.9274	28.629
>sp|O35547|ACSL4_RAT Long-chain-fatty-acid--CoA ligase 4 OS=Rattus norvegicus GN=Acsl4 PE=1 SV=1	O35547	ACSL4_RAT	6	6	0	61.019	226640000	0.4647	0.4401		29.1079	27.935	28.633	28.7292	NaN	NaN	28.632	29.5
>tr|Q9Z2G3|Q9Z2G3_RAT ATP-citrate (Pro-S-)-lyase (Fragment) OS=Rattus norvegicus GN=Acly PE=4 SV=1	Q9Z2G3	Q9Z2G3_RAT	2	2	0	17.348	5302300000	0.4639	0		NaN	28.7621	NaN	NaN	NaN	NaN	29.2261	NaN
>sp|P70580|PGRC1_RAT Membrane-associated progesterone receptor component 1 OS=Rattus norvegicus GN=Pgrmc1 PE=1 SV=3;>tr|A0A0H2UHK2|A0A0H2UHK2_RAT Membrane-associated progesterone receptor component 1 OS=Rattus norvegicus GN=Pgrmc1 PE=1 SV=1	P70580	PGRC1_RAT	7	7	0	294.06	1798700000	0.4626	0.5049		29.8135	29.5925	28.0385	29.1894	29.7425	29.7876	29.7588	29.1956
>tr|A0A0G2KA88|A0A0G2KA88_RAT Suppressor of glucose, autophagy-associated 1 OS=Rattus norvegicus GN=Soga1 PE=4 SV=1	A0A0G2KA88	A0A0G2KA88_RAT	5	5	0	10.399	4181300	0.4618	0		24.9058	NaN	NaN	NaN	25.3676	NaN	NaN	NaN
>tr|F1M9W9|F1M9W9_RAT Similar to TRS85 homolog (Predicted) OS=Rattus norvegicus GN=Trappc8 PE=1 SV=2	F1M9W9	F1M9W9_RAT	21	21	0	112.2	56088000	0.4565	0.4614		27.8406	NaN	26.8467	27.1641	27.761	27.7703	28.4667	26.9632
>tr|X1WI37|X1WI37_RAT 40S ribosomal protein S4 OS=Rattus norvegicus GN=Rps4x PE=1 SV=1;>sp|P62703|RS4X_RAT 40S ribosomal protein S4, X isoform OS=Rattus norvegicus GN=Rps4x PE=2 SV=2;>tr|A0A0H2UHX3|A0A0H2UHX3_RAT 40S ribosomal protein S4 OS=Rattus norvegic	X1WI37	X1WI37_RAT	15	15	0	139.69	319290000	0.4551	0.489		28.9139	28.0877	27.2859	NaN	28.7482	28.7465	28.4129	28.2961
>sp|P02091|HBB1_RAT Hemoglobin subunit beta-1 OS=Rattus norvegicus GN=Hbb PE=1 SV=3	P02091	HBB1_RAT	15	0	0	323.31	9119400000	0.455	0.4458		32.2059	31.8716	31.148	31.84	33.4045	31.6521	31.9682	31.8604
>sp|P97629|LCAP_RAT Leucyl-cystinyl aminopeptidase OS=Rattus norvegicus GN=Lnpep PE=1 SV=1;>tr|Q8R438|Q8R438_RAT Vesicular protein vp-165 short isoform OS=Rattus norvegicus GN=Lnpep PE=2 SV=1;>tr|A0A0G2JUW8|A0A0G2JUW8_RAT Aminopeptidase OS=Rattus norvegicu	P97629	LCAP_RAT	6	2	0	100.79	53272000	0.4523	0		NaN	NaN	NaN	27.7886	NaN	28.2409	NaN	NaN
>tr|B6DYQ9|B6DYQ9_RAT Glutathione S-transferase theta 2 OS=Rattus norvegicus GN=Gstt2 PE=2 SV=1;>sp|P30713|GSTT2_RAT Glutathione S-transferase theta-2 OS=Rattus norvegicus GN=Gstt2 PE=1 SV=3;>tr|A0A0G2JZV9|A0A0G2JZV9_RAT Glutathione S-transferase theta-2-l	B6DYQ9	B6DYQ9_RAT	2	2	0	5.4089	23821000	0.4513	0		NaN	NaN	24.7047	NaN	25.1665	NaN	25.1454	NaN
>sp|Q6MGB5|DHB8_RAT Estradiol 17-beta-dehydrogenase 8 OS=Rattus norvegicus GN=Hsd17b8 PE=1 SV=1;>tr|A0A0G2K6P1|A0A0G2K6P1_RAT Estradiol 17-beta-dehydrogenase 8 OS=Rattus norvegicus GN=Hsd17b8 PE=1 SV=1;>tr|Q5BJM1|Q5BJM1_RAT Hsd17b8 protein OS=Rattus norveg	Q6MGB5	DHB8_RAT	9	9	0	42.49	330330000	0.4512	0.7117		27.384	27.0771	26.2972	27.6444	27.2522	27.6186	27.6553	27.6812
>tr|F1MAG0|F1MAG0_RAT DFNA5, deafness-associated tumor suppressor OS=Rattus norvegicus GN=Dfna5 PE=4 SV=3;>tr|A0A0G2K6Y3|A0A0G2K6Y3_RAT DFNA5, deafness-associated tumor suppressor OS=Rattus norvegicus GN=Dfna5 PE=4 SV=1	F1MAG0	F1MAG0_RAT	3	3	0	25.106	95755000	0.4499	0		NaN	NaN	NaN	26.973	NaN	27.3245	NaN	27.5214
>tr|G3V714|G3V714_RAT Neuroendocrine protein 7B2 OS=Rattus norvegicus GN=Scg5 PE=1 SV=3;>sp|P27682|7B2_RAT Neuroendocrine protein 7B2 OS=Rattus norvegicus GN=Scg5 PE=1 SV=1	G3V714	G3V714_RAT	5	5	0	170.06	866480000	0.4475	0.7598		28.258	27.6381	28.197	NaN	28.6923	NaN	28.6346	28.1087
>tr|A0A096MK89|A0A096MK89_RAT Adhesion G protein-coupled receptor V1 OS=Rattus norvegicus GN=Adgrv1 PE=4 SV=1	A0A096MK89	A0A096MK89_RAT	3	3	0.0076636	2.0243	175960000	0.4469	0.2905		29.4516	31.1961	NaN	30.2959	31.2767	30.3716	29.8338	31.5637
>sp|P12839|NFM_RAT Neurofilament medium polypeptide OS=Rattus norvegicus GN=Nefm PE=1 SV=4;>tr|G3V7S2|G3V7S2_RAT Neurofilament medium polypeptide OS=Rattus norvegicus GN=Nefm PE=1 SV=3	P12839	NFM_RAT	26	23	0	323.31	279430000	0.4465	0.6001		28.8513	28.7726	27.6379	28.8498	29.4733	28.9211	28.5617	28.9415
>tr|Q6P3V9|Q6P3V9_RAT 60S ribosomal protein L4 OS=Rattus norvegicus GN=Rpl4 PE=1 SV=1;>sp|P50878|RL4_RAT 60S ribosomal protein L4 OS=Rattus norvegicus GN=Rpl4 PE=1 SV=3	Q6P3V9	Q6P3V9_RAT	15	15	0	285.28	584140000	0.445	1.1981		29.3261	29.3855	29.1056	28.9015	29.6524	29.4851	30.059	29.3021
>sp|Q6P5P3|TTC9C_RAT Tetratricopeptide repeat protein 9C OS=Rattus norvegicus GN=Ttc9c PE=2 SV=1	Q6P5P3	TTC9C_RAT	4	4	0	36.743	220170000	0.4449	0.862		26.1814	26.7369	26.4924	26.1439	NaN	27.1202	26.9944	26.3861
>tr|Q5M860|Q5M860_RAT Rho GDP dissociation inhibitor beta OS=Rattus norvegicus GN=Arhgdib PE=1 SV=1	Q5M860	Q5M860_RAT	3	3	0	136.9	169610000	0.444	0.6829		26.5537	26.5922	NaN	26.4987	27.3611	NaN	NaN	26.6232
>tr|A0A0G2K8X0|A0A0G2K8X0_RAT FYVE, RhoGEF and PH domain-containing protein 4 OS=Rattus norvegicus GN=Fgd4 PE=1 SV=1;>tr|A0A0G2K2S8|A0A0G2K2S8_RAT FYVE, RhoGEF and PH domain-containing protein 4 OS=Rattus norvegicus GN=Fgd4 PE=1 SV=1;>sp|O88387|FGD4_RAT FY	A0A0G2K8X0	A0A0G2K8X0_RAT	14	14	0	205.29	96312000	0.442	1.0874		NaN	NaN	27.0514	27.4218	NaN	27.8224	27.5519	27.6615
>sp|Q9Z0V5|PRDX4_RAT Peroxiredoxin-4 OS=Rattus norvegicus GN=Prdx4 PE=2 SV=1	Q9Z0V5	PRDX4_RAT	2	2	0	11.341	63689000	0.4419	0.3178		NaN	26.4907	25.0329	25.9733	26.2694	NaN	NaN	26.2791
>tr|F1M0G0|F1M0G0_RAT Regulator of G-protein signaling 17 (Predicted), isoform CRA_a OS=Rattus norvegicus GN=Rgs17 PE=4 SV=2	F1M0G0	F1M0G0_RAT	4	4	0	24.12	442520000	0.4409	0		NaN	NaN	28.4603	NaN	28.4517	NaN	NaN	29.3506
>sp|D3ZX08|SYAM_RAT Alanine--tRNA ligase, mitochondrial OS=Rattus norvegicus GN=Aars2 PE=3 SV=1;>tr|A0A0H2UHV7|A0A0H2UHV7_RAT Alanine--tRNA ligase, mitochondrial OS=Rattus norvegicus GN=Aars2 PE=1 SV=1;>tr|B2RYB6|B2RYB6_RAT Aars2 protein (Fragment) OS=Ratt	D3ZX08	SYAM_RAT	12	12	0	27.188	50411000	0.4396	0		NaN	28.0244	NaN	NaN	NaN	NaN	NaN	28.4641
>tr|A0A0G2JVL6|A0A0G2JVL6_RAT NADH dehydrogenase [ubiquinone] 1 alpha subcomplex subunit 8 OS=Rattus norvegicus GN=Ndufa8 PE=1 SV=1;>tr|Q7TP78|Q7TP78_RAT NADH dehydrogenase [ubiquinone] 1 alpha subcomplex subunit 8 OS=Rattus norvegicus GN=Ndufa8 PE=2 SV=1;	A0A0G2JVL6	A0A0G2JVL6_RAT	10	10	0	323.31	22043000000	0.4395	0.6955		33.3036	33.1015	32.3973	32.8632	33.5308	33.4511	33.7664	32.6755
>tr|D4A7G9|D4A7G9_RAT Similar to chromosome 1 open reading frame 50 OS=Rattus norvegicus GN=RGD1564804 PE=1 SV=1	D4A7G9	D4A7G9_RAT	2	2	0	19.09	161660000	0.4392	0		26.7919	NaN	NaN	26.6676	NaN	27.1689	NaN	NaN
>tr|D4A383|D4A383_RAT Protein tweety homolog OS=Rattus norvegicus GN=Ttyh3 PE=1 SV=1;>tr|A0A0G2K0W3|A0A0G2K0W3_RAT Protein tweety homolog OS=Rattus norvegicus GN=Ttyh3 PE=1 SV=1	D4A383	D4A383_RAT	9	9	0	157.68	430400000	0.4391	0.267		28.693	26.827	NaN	28.8539	28.41	28.5423	NaN	28.7389
>sp|P31596|EAA2_RAT Excitatory amino acid transporter 2 OS=Rattus norvegicus GN=Slc1a2 PE=1 SV=2;>tr|I1T7F1|I1T7F1_RAT Amino acid transporter OS=Rattus norvegicus PE=2 SV=1;>tr|A0A159KIL2|A0A159KIL2_RAT Amino acid transporter OS=Rattus norvegicus PE=2 SV=1	P31596	EAA2_RAT	30	0	0	323.31	15019000000	0.437	1.2609		33.5251	33.6426	33.1178	33.9205	33.7567	34.0681	34.0645	34.0646
>sp|Q9Z122|FADS2_RAT Fatty acid desaturase 2 OS=Rattus norvegicus GN=Fads2 PE=2 SV=1;>tr|A0A140TAE1|A0A140TAE1_RAT Fatty acid desaturase 2 OS=Rattus norvegicus GN=Fads2 PE=1 SV=1	Q9Z122	FADS2_RAT	7	7	0	28.964	82864000	0.4368	0.9808		25.6848	25.8314	NaN	26.292	26.3449	26.6734	26.4462	26.0269
>sp|Q91ZY8|TRIM9_RAT E3 ubiquitin-protein ligase TRIM9 OS=Rattus norvegicus GN=Trim9 PE=1 SV=1	Q91ZY8	TRIM9_RAT	12	12	0	167.88	108730000	0.4348	0.6307		27.6863	27.7524	26.4571	27.4821	27.9859	27.7297	27.4277	27.9737
>tr|Q4G079|Q4G079_RAT Aminoacyl tRNA synthetase complex-interacting multifunctional protein 1 OS=Rattus norvegicus GN=Aimp1 PE=1 SV=1	Q4G079	Q4G079_RAT	13	13	0	242.57	278830000	0.4345	0.2018		25.2922	25.5123	27.3694	27.3901	25.7977	25.7843	27.3627	28.3572
>sp|P45479|PPT1_RAT Palmitoyl-protein thioesterase 1 OS=Rattus norvegicus GN=Ppt1 PE=1 SV=1	P45479	PPT1_RAT	7	7	0	315.77	302710000	0.434	0.3961		27.7892	28.2227	29.1283	27.4033	28.7255	28.1468	28.8373	NaN
>tr|D4ACS3|D4ACS3_RAT Mab-21 domain-containing 2 OS=Rattus norvegicus GN=Mb21d2 PE=1 SV=1	D4ACS3	D4ACS3_RAT	4	4	0	25.955	60403000	0.4315	0		NaN	NaN	NaN	25.676	NaN	NaN	NaN	26.1074
>tr|A0A0A0MXX1|A0A0A0MXX1_RAT A-kinase anchor protein 7 isoforms delta and gamma OS=Rattus norvegicus GN=Akap7 PE=4 SV=1;>sp|Q6JP77|AKA7G_RAT A-kinase anchor protein 7 isoforms delta and gamma OS=Rattus norvegicus GN=Akap7 PE=1 SV=1	A0A0A0MXX1	A0A0A0MXX1_RAT	4	4	0	110.89	126210000	0.4302	0.6944		26.9422	26.0969	NaN	26.1104	26.7013	26.7839	27.2337	26.5347
>tr|F1M978|F1M978_RAT Inositol-1-monophosphatase OS=Rattus norvegicus GN=Impa1 PE=1 SV=1;>sp|P97697|IMPA1_RAT Inositol monophosphatase 1 OS=Rattus norvegicus GN=Impa1 PE=1 SV=2	F1M978	F1M978_RAT	12	12	0	323.31	2637500000	0.4285	0.7759		30.7112	30.6753	29.5997	30.6059	30.9108	30.7448	30.9374	30.7133
>tr|Q6AYB2|Q6AYB2_RAT RCG53912, isoform CRA_a OS=Rattus norvegicus GN=Sphk2 PE=1 SV=1	Q6AYB2	Q6AYB2_RAT	6	6	0	25.837	99376000	0.4276	0.8467		26.9704	26.9321	26.4852	NaN	27.3301	NaN	27.1169	NaN
>sp|P61983|1433G_RAT 14-3-3 protein gamma OS=Rattus norvegicus GN=Ywhag PE=1 SV=2	P61983	1433G_RAT	25	22	0	323.31	14079000000	0.4255	0.3879		33.2403	33.0373	31.774	33.5668	32.6431	33.6331	33.1489	33.8955
>tr|D4A1H2|D4A1H2_RAT Phosphatidylinositol-specific phospholipase C, X domain-containing 3 OS=Rattus norvegicus GN=Plcxd3 PE=4 SV=1	D4A1H2	D4A1H2_RAT	3	3	0	8.6255	295350000	0.4249	0.4196		27.7304	28.2886	26.3398	27.459	28.1237	27.7985	28.2002	27.3948
>tr|Q4QQV0|Q4QQV0_RAT Tubulin beta chain OS=Rattus norvegicus GN=Tubb6 PE=1 SV=1	Q4QQV0	Q4QQV0_RAT	10	10	0	323.31	845100000	0.4231	0.505		30.019	NaN	29.1432	30.1502	NaN	30.1847	29.8773	30.5199
>tr|G3V8G2|G3V8G2_RAT Proteasome (Prosome, macropain) 26S subunit, non-ATPase, 5 (Predicted), isoform CRA_a OS=Rattus norvegicus GN=Psmd5 PE=1 SV=1;>tr|B2RYP1|B2RYP1_RAT Proteasome (Prosome, macropain) 26S subunit, non-ATPase, 5 OS=Rattus norvegicus GN=Psm	G3V8G2	G3V8G2_RAT	8	8	0	46.791	187710000	0.4226	0.8777		27.7983	27.5505	NaN	27.6999	28.3677	27.6851	28.2636	NaN
>sp|Q66HA6|ARL8B_RAT ADP-ribosylation factor-like protein 8B OS=Rattus norvegicus GN=Arl8b PE=2 SV=1	Q66HA6	ARL8B_RAT	3	3	0	32.081	1170200000	0.4223	0.4162		29.3935	29.3612	27.8175	29.5627	30.021	29.2563	29.295	29.2518
>sp|Q6MG08|ABCF1_RAT ATP-binding cassette sub-family F member 1 OS=Rattus norvegicus GN=Abcf1 PE=1 SV=1	Q6MG08	ABCF1_RAT	9	9	0	43.809	18634000	0.4217	0		25.952	NaN	NaN	NaN	26.7028	NaN	26.0445	NaN
>tr|Q5U2N2|Q5U2N2_RAT Ubiquitin specific peptidase 14 OS=Rattus norvegicus GN=Usp14 PE=1 SV=1;>tr|A0A0G2JVV5|A0A0G2JVV5_RAT Ubiquitin-specific peptidase 14 OS=Rattus norvegicus GN=Usp14 PE=1 SV=1	Q5U2N2	Q5U2N2_RAT	21	21	0	198.97	712950000	0.42	1.0084		29.0857	29.7277	29.5858	29.7977	29.9959	29.5853	30.2721	30.0234
>sp|Q08163|CAP1_RAT Adenylyl cyclase-associated protein 1 OS=Rattus norvegicus GN=Cap1 PE=1 SV=3	Q08163	CAP1_RAT	38	37	0	323.31	6819800000	0.4185	0.3743		33.1073	33.105	31.2721	32.7619	33.3412	32.8621	33.2868	32.4303
>tr|D3ZNQ6|D3ZNQ6_RAT Ubiquitin-conjugating enzyme E2M OS=Rattus norvegicus GN=Ube2m PE=1 SV=1	D3ZNQ6	D3ZNQ6_RAT	6	6	0	34.88	1031500000	0.4182	0.5241		28.9617	28.7816	27.5751	28.9796	28.9128	29.1014	29.3328	28.6239
>tr|Q3KRF2|Q3KRF2_RAT High density lipoprotein binding protein (Vigilin) OS=Rattus norvegicus GN=Hdlbp PE=1 SV=1;>sp|Q9Z1A6|VIGLN_RAT Vigilin OS=Rattus norvegicus GN=Hdlbp PE=1 SV=1;>tr|Q6P513|Q6P513_RAT Hdlbp protein OS=Rattus norvegicus GN=Hdlbp PE=1 SV=	Q3KRF2	Q3KRF2_RAT	23	23	0	90.597	71034000	0.418	0.5808		28.4465	26.9411	27.3137	27.8714	28.1813	28.1294	27.8332	28.1005
>sp|A2VD12|PBIP1_RAT Pre-B-cell leukemia transcription factor-interacting protein 1 OS=Rattus norvegicus GN=Pbxip1 PE=1 SV=1	A2VD12	PBIP1_RAT	18	18	0	323.31	383340000	0.4174	0.806		29.1043	29.2589	28.6612	28.7617	29.458	29.3406	29.8513	28.8058
>tr|B2GUW3|B2GUW3_RAT Hdac11 protein OS=Rattus norvegicus GN=Hdac11 PE=2 SV=1	B2GUW3	B2GUW3_RAT	6	6	0	94.965	233340000	0.4171	0.4357		26.4332	28.2495	27.5938	28.0057	27.9754	27.9478	27.6649	28.3624
>sp|Q9Z1W6|LYRIC_RAT Protein LYRIC OS=Rattus norvegicus GN=Mtdh PE=1 SV=2	Q9Z1W6	LYRIC_RAT	11	11	0	189.63	160700000	0.4168	0.1718		NaN	28.4586	25.5445	27.7605	NaN	27.2901	27.5433	28.1806
>tr|M0R402|M0R402_RAT Thioredoxin-related transmembrane protein 3 OS=Rattus norvegicus GN=Tmx3 PE=1 SV=2	M0R402	M0R402_RAT	4	4	0	43.707	78341000	0.4158	1.0381		NaN	26.3787	NaN	26.6483	NaN	NaN	26.9175	26.941
>tr|D3ZD73|D3ZD73_RAT DEAD-box helicase 6 OS=Rattus norvegicus GN=Ddx6 PE=1 SV=1	D3ZD73	D3ZD73_RAT	10	10	0	231.26	102450000	0.4154	0.4641		27.1006	27.2507	26.4862	26.4789	27.2108	28.0505	27.367	26.3497
>tr|A0A0G2K478|A0A0G2K478_RAT Deoxyguanosine kinase OS=Rattus norvegicus GN=Dguok PE=1 SV=1;>tr|D3ZDE4|D3ZDE4_RAT Deoxyguanosine kinase OS=Rattus norvegicus GN=Dguok PE=1 SV=1;>tr|B5DEP0|B5DEP0_RAT Dguok protein OS=Rattus norvegicus GN=Dguok PE=2 SV=1	A0A0G2K478	A0A0G2K478_RAT	10	10	0	58.502	225110000	0.4144	0.116		28.4896	26.4733	24.4061	NaN	25.8661	27.7418	27.0044	NaN
>tr|Q5I0F0|Q5I0F0_RAT Developmentally regulated GTP binding protein 1 OS=Rattus norvegicus GN=Drg1 PE=1 SV=1	Q5I0F0	Q5I0F0_RAT	5	5	0	6.8243	60628000	0.4132	0		NaN	NaN	NaN	26.237	NaN	26.6502	NaN	NaN
>sp|P62859|RS28_RAT 40S ribosomal protein S28 OS=Rattus norvegicus GN=Rps28 PE=1 SV=1	P62859	RS28_RAT	8	8	0	129.66	1556600000	0.4131	0.4105		28.5186	28.1542	NaN	27.3142	29.0935	28.5851	28.044	27.9125
>tr|F1LVZ9|F1LVZ9_RAT HECT domain E3 ubiquitin protein ligase 3 OS=Rattus norvegicus GN=Hectd3 PE=1 SV=3	F1LVZ9	F1LVZ9_RAT	7	7	0	59.206	97223000	0.4127	0.479		27.8519	27.3552	26.5195	27.8403	27.6111	28.4998	27.4727	27.6342
>tr|Q6AY21|Q6AY21_RAT G3BP stress granule assembly factor 2 OS=Rattus norvegicus GN=G3bp2 PE=1 SV=1	Q6AY21	Q6AY21_RAT	7	7	0	295.5	159320000	0.4105	0.2792		NaN	27.2869	26.3076	28.2015	27.7862	27.2425	NaN	27.9987
>sp|P60905|DNJC5_RAT DnaJ homolog subfamily C member 5 OS=Rattus norvegicus GN=Dnajc5 PE=1 SV=1;>tr|A0A0G2JX56|A0A0G2JX56_RAT DnaJ (Hsp40) homolog, subfamily C, member 5, isoform CRA_a OS=Rattus norvegicus GN=Dnajc5 PE=1 SV=1	P60905	DNJC5_RAT	7	7	0	323.31	385290000	0.4103	0.371		27.3674	26.1852	26.4372	26.6866	26.6518	27.366	28.0759	26.2237
>tr|B1H216|B1H216_RAT Globin c3 OS=Rattus norvegicus GN=Hba-a1 PE=2 SV=1;>sp|P01946|HBA_RAT Hemoglobin subunit alpha-1/2 OS=Rattus norvegicus GN=Hba1 PE=1 SV=3	B1H216	B1H216_RAT	10	2	0	323.31	16140000000	0.4091	0.2283		33.299	31.0105	30.2652	32.3368	31.8139	32.6799	31.6222	32.4318
>tr|A0A0G2K1G8|A0A0G2K1G8_RAT Solute carrier family 7, member 14 OS=Rattus norvegicus GN=Slc7a14 PE=1 SV=1;>tr|D3ZSU3|D3ZSU3_RAT Similar to solute carrier family 7, member 14 OS=Rattus norvegicus GN=Slc7a14 PE=1 SV=2	A0A0G2K1G8	A0A0G2K1G8_RAT	4	4	0	160.61	615350000	0.4083	0.3043		28.8849	28.4502	26.9123	28.8562	28.3111	28.6403	28.1894	29.596
>sp|P55051|FABP7_RAT Fatty acid-binding protein, brain OS=Rattus norvegicus GN=Fabp7 PE=1 SV=2	P55051	FABP7_RAT	10	10	0	323.31	9996700000	0.4069	0.4855		31.7692	32.0142	31.4237	31.7702	32.7838	31.7503	32.7355	31.3354
>sp|Q6AYD3|PA2G4_RAT Proliferation-associated protein 2G4 OS=Rattus norvegicus GN=Pa2g4 PE=1 SV=1;>tr|A0A0G2JVS2|A0A0G2JVS2_RAT Proliferation-associated protein 2G4 OS=Rattus norvegicus GN=Pa2g4 PE=1 SV=1	Q6AYD3	PA2G4_RAT	16	16	0	323.31	716500000	0.4059	0.9697		29.6488	28.8973	28.8692	29.4615	29.3961	29.7518	29.7418	29.6105
>tr|M0RBK9|M0RBK9_RAT Paroxysmal nonkinesigenic dyskinesia OS=Rattus norvegicus GN=Pnkd PE=1 SV=1	M0RBK9	M0RBK9_RAT	3	3	0	16.049	257580000	0.4045	0		NaN	NaN	NaN	26.9139	NaN	NaN	NaN	27.3184
>sp|P29117|PPIF_RAT Peptidyl-prolyl cis-trans isomerase F, mitochondrial OS=Rattus norvegicus GN=Ppif PE=1 SV=2	P29117	PPIF_RAT	5	5	0	31.072	374470000	0.4043	0.443		26.6678	26.0019	26.8108	26.8274	26.5552	NaN	27.4074	NaN
>tr|G3V762|G3V762_RAT Tissue specific transplantation antigen P35B (Predicted), isoform CRA_a OS=Rattus norvegicus GN=Tsta3 PE=1 SV=1;>tr|B0BNN0|B0BNN0_RAT Tissue-specific transplantation antigen P35B OS=Rattus norvegicus GN=Tsta3 PE=1 SV=1	G3V762	G3V762_RAT	9	9	0	192.56	455950000	0.4035	0.8481		NaN	NaN	28.4592	28.6351	28.6871	NaN	28.9606	29.2041
>sp|Q792I0|LIN7C_RAT Protein lin-7 homolog C OS=Rattus norvegicus GN=Lin7c PE=1 SV=1	Q792I0	LIN7C_RAT	8	8	0	107.31	1644800000	0.402	1.1985		30.1109	29.7881	29.5044	29.8694	30.2148	30.2619	30.5063	29.8979
>sp|O88637|PCY2_RAT Ethanolamine-phosphate cytidylyltransferase OS=Rattus norvegicus GN=Pcyt2 PE=1 SV=1	O88637	PCY2_RAT	8	8	0	12.648	102970000	0.4004	0.2651		26.0946	27.1439	NaN	NaN	26.8507	NaN	27.1886	NaN
>sp|Q5BJT1|AN34A_RAT Ankyrin repeat domain-containing protein 34A OS=Rattus norvegicus GN=Ankrd34a PE=1 SV=1	Q5BJT1	AN34A_RAT	8	8	0	48.839	287860000	0.3989	1.2478		28.5287	28.2903	NaN	28.1632	NaN	28.5592	28.9203	28.6995
>sp|Q5MJ12|FXL16_RAT F-box/LRR-repeat protein 16 OS=Rattus norvegicus GN=Fbxl16 PE=2 SV=1	Q5MJ12	FXL16_RAT	7	7	0	54.125	482150000	0.3984	0.6073		29.2417	29.218	27.961	28.557	29.1781	28.9812	29.1699	29.2424
>tr|B2RYJ3|B2RYJ3_RAT Cullin 4A OS=Rattus norvegicus GN=Cul4a PE=1 SV=1	B2RYJ3	B2RYJ3_RAT	7	7	0	21.61	16779000	0.3981	0		25.8821	NaN	26.8138	NaN	NaN	NaN	26.7461	NaN
>sp|P01830|THY1_RAT Thy-1 membrane glycoprotein OS=Rattus norvegicus GN=Thy1 PE=1 SV=1	P01830	THY1_RAT	6	6	0	156.28	6713300000	0.3977	0.3791		31.4927	31.4574	30.1797	30.4877	31.6628	31.3595	31.7772	30.4089
>tr|D3ZEY4|D3ZEY4_RAT Diacylglycerol kinase OS=Rattus norvegicus GN=Dgkq PE=1 SV=1	D3ZEY4	D3ZEY4_RAT	11	11	0	30.533	61734000	0.3963	0		NaN	27.3976	NaN	NaN	27.8991	27.9853	27.4974	NaN
>sp|Q8R4R9|PP14C_RAT Protein phosphatase 1 regulatory subunit 14C OS=Rattus norvegicus GN=Ppp1r14c PE=1 SV=1	Q8R4R9	PP14C_RAT	4	4	0	323.31	536000000	0.3932	0.8644		27.2512	27.2687	26.8288	27.2567	27.1628	27.5548	27.3596	28.1012
>sp|P04775|SCN2A_RAT Sodium channel protein type 2 subunit alpha OS=Rattus norvegicus GN=Scn2a PE=1 SV=1;>tr|A0A0G2K207|A0A0G2K207_RAT Sodium channel protein OS=Rattus norvegicus GN=Scn2a PE=1 SV=1;>tr|F1M9G9|F1M9G9_RAT Sodium channel protein OS=Rattus nor	P04775	SCN2A_RAT	22	18	0	323.31	324230000	0.3918	0.7627		29.7444	29.7455	28.8783	29.6003	30.0621	29.8411	30.1405	29.492
>tr|D3Z955|D3Z955_RAT Phosphoglucomutase 2-like 1 OS=Rattus norvegicus GN=Pgm2l1 PE=1 SV=1	D3Z955	D3Z955_RAT	18	18	0	192.4	372150000	0.3912	0.1343		29.4092	26.0938	31.1518	28.5179	30.0328	29.228	28.9234	28.5533
>tr|Q6P9W2|Q6P9W2_RAT Ras-binding protein DA-Raf OS=Rattus norvegicus GN=Araf PE=2 SV=1	Q6P9W2	Q6P9W2_RAT	6	1	0	17.412	183010000	0.3886	0		NaN	NaN	NaN	26.8598	NaN	27.2484	NaN	NaN
>sp|P27139|CAH2_RAT Carbonic anhydrase 2 OS=Rattus norvegicus GN=Ca2 PE=1 SV=2	P27139	CAH2_RAT	5	5	0	62.57	204520000	0.3866	0		NaN	NaN	28.7182	NaN	NaN	29.4218	28.7876	NaN
>tr|A0A0G2JSR2|A0A0G2JSR2_RAT Synaptotagmin III, isoform CRA_a OS=Rattus norvegicus GN=Syt3 PE=4 SV=1;>sp|P40748|SYT3_RAT Synaptotagmin-3 OS=Rattus norvegicus GN=Syt3 PE=1 SV=1;>tr|B1AC44|B1AC44_RAT Synaptotagmin III OS=Rattus norvegicus PE=2 SV=1	A0A0G2JSR2	A0A0G2JSR2_RAT	9	9	0	206.86	273100000	0.3864	0.2884		28.7314	28.7212	26.4484	28.2266	28.2294	28.5569	28.1483	28.7387
>sp|P09895|RL5_RAT 60S ribosomal protein L5 OS=Rattus norvegicus GN=Rpl5 PE=1 SV=3	P09895	RL5_RAT	11	7	0	136.6	678110000	0.386	0.4962		29.1396	28.7868	27.7256	29.2302	29.3051	29.0514	28.9076	29.1622
>sp|Q5XID7|ARMX3_RAT Armadillo repeat-containing X-linked protein 3 OS=Rattus norvegicus GN=Armcx3 PE=1 SV=1;>tr|A0A0G2KAU2|A0A0G2KAU2_RAT Armadillo repeat-containing X-linked protein 3 OS=Rattus norvegicus GN=Armcx3 PE=1 SV=1	Q5XID7	ARMX3_RAT	11	11	0	139.39	212470000	0.3858	0.4293		27.8048	NaN	26.9709	27.0843	NaN	NaN	27.4724	27.8725
>tr|D3ZWL6|D3ZWL6_RAT Adenosylhomocysteinase OS=Rattus norvegicus GN=Ahcyl2 PE=1 SV=3	D3ZWL6	D3ZWL6_RAT	9	9	0	146.14	212850000	0.3817	0.3941		28.2534	27.2275	NaN	28.3033	28.1783	28.814	27.6634	28.5835
>sp|P24049|RL17_RAT 60S ribosomal protein L17 OS=Rattus norvegicus GN=Rpl17 PE=2 SV=3;>tr|A0A0H2UHQ1|A0A0H2UHQ1_RAT 60S ribosomal protein L17 OS=Rattus norvegicus GN=Rpl17 PE=1 SV=1;>tr|F1LZX7|F1LZX7_RAT 60S ribosomal protein L17 OS=Rattus norvegicus GN=Rp	P24049	RL17_RAT	4	4	0	323.31	1998200000	0.3808	0.387		29.2237	NaN	30.4548	NaN	30.5044	29.9745	30.11	30.2915
>sp|P62747|RHOB_RAT Rho-related GTP-binding protein RhoB OS=Rattus norvegicus GN=Rhob PE=1 SV=1	P62747	RHOB_RAT	12	12	0	198.4	3119400000	0.3802	0.197		31.1891	30.2018	28.2626	31.2111	29.9482	31.0626	30.1621	31.2123
>tr|A0A0H4SRI7|A0A0H4SRI7_RAT Kinase D-interacting substrate 220 isoform 7 OS=Rattus norvegicus GN=Kidins220 PE=2 SV=1;>tr|D4ABK9|D4ABK9_RAT Kinase D-interacting substrate of 220 kDa OS=Rattus norvegicus GN=Kidins220 PE=1 SV=3;>tr|A0A0H4SN51|A0A0H4SN51_RAT	A0A0H4SRI7	A0A0H4SRI7_RAT	17	17	0	128.52	87420000	0.3799	0.386		28.4999	28.9275	27.6927	27.5715	29.0842	28.2634	28.9592	27.9043
>tr|B2GUV0|B2GUV0_RAT Cyth1 protein OS=Rattus norvegicus GN=Cyth1 PE=2 SV=1;>sp|P97694|CYH1_RAT Cytohesin-1 OS=Rattus norvegicus GN=Cyth1 PE=1 SV=1	B2GUV0	B2GUV0_RAT	6	6	0	13.578	42497000	0.379	0		26.3571	NaN	26.8885	NaN	27.0019	NaN	NaN	NaN
>tr|A0A0H2UHM9|A0A0H2UHM9_RAT E3 ubiquitin-protein ligase Praja-2 OS=Rattus norvegicus GN=Pja2 PE=1 SV=1;>sp|Q63364|PJA2_RAT E3 ubiquitin-protein ligase Praja-2 OS=Rattus norvegicus GN=Pja2 PE=2 SV=1	A0A0H2UHM9	A0A0H2UHM9_RAT	5	5	0	90.778	42574000	0.3768	0.5507		25.0998	NaN	NaN	25.5865	NaN	25.6348	NaN	25.8051
>tr|D4A8F2|D4A8F2_RAT Ras suppressor protein 1 OS=Rattus norvegicus GN=Rsu1 PE=1 SV=3	D4A8F2	D4A8F2_RAT	6	6	0	49.246	432200000	0.3762	0.7262		28.6026	28.3484	28.8953	28.1809	28.9482	NaN	28.8178	NaN
>tr|D3ZD23|D3ZD23_RAT ATP-binding cassette subfamily E member 1 OS=Rattus norvegicus GN=Abce1 PE=1 SV=1	D3ZD23	D3ZD23_RAT	17	17	0	73.663	1422400000	0.3733	0.4291		30.6581	31.7126	31.2141	30.929	31.8864	32.0743	31.3817	30.6648
>tr|F1LQ55|F1LQ55_RAT Podocan OS=Rattus norvegicus GN=Scp2 PE=1 SV=3;>sp|P11915|NLTP_RAT Non-specific lipid-transfer protein OS=Rattus norvegicus GN=Scp2 PE=1 SV=3;>tr|A0A0G2KAC1|A0A0G2KAC1_RAT Podocan OS=Rattus norvegicus GN=Scp2 PE=1 SV=1	F1LQ55	F1LQ55_RAT	21	17	0	255.01	553410000	0.3715	0.4006		29.7622	29.4252	27.9991	29.0877	29.27	29.3697	29.8612	29.2591
>tr|Q0D2L2|Q0D2L2_RAT Mitochondrial ribosomal protein S22 OS=Rattus norvegicus GN=Mrps22 PE=1 SV=1	Q0D2L2	Q0D2L2_RAT	12	12	0	211.12	539900000	0.3709	0.6161		29.3888	29.1604	28.3247	29.1745	29.2321	29.2946	29.8619	29.1433
>tr|F1LN75|F1LN75_RAT Septin-9 OS=Rattus norvegicus GN=Sept9 PE=1 SV=3	F1LN75	F1LN75_RAT	2	1	0	3.8419	73031000	0.3707	0		NaN	NaN	NaN	28.3798	NaN	NaN	28.8687	28.6324
>tr|D3ZT47|D3ZT47_RAT Family with sequence similarity 171, member A2 OS=Rattus norvegicus GN=Fam171a2 PE=1 SV=2	D3ZT47	D3ZT47_RAT	19	19	0	149.64	270820000	0.3707	0.2975		28.5305	27.7495	27.9206	28.5078	27.8445	28.366	28.0246	29.9559
>tr|D3ZU88|D3ZU88_RAT Similar to RIKEN cDNA 1700025G04 gene OS=Rattus norvegicus GN=RGD1309104 PE=1 SV=1	D3ZU88	D3ZU88_RAT	3	3	0	8.3152	145810000	0.366	0.1239		25.9276	25.6543	NaN	NaN	25.1563	27.1576	NaN	NaN
>sp|B2GV54|NCEH1_RAT Neutral cholesterol ester hydrolase 1 OS=Rattus norvegicus GN=Nceh1 PE=2 SV=1	B2GV54	NCEH1_RAT	7	7	0	58.9	218940000	0.3643	0.7031		27.279	27.8043	27.6824	27.0806	27.5496	28.0179	28.2549	27.4811
>sp|Q9JLJ3|AL9A1_RAT 4-trimethylaminobutyraldehyde dehydrogenase OS=Rattus norvegicus GN=Aldh9a1 PE=1 SV=1;>tr|A0A0G2JSI1|A0A0G2JSI1_RAT 4-trimethylaminobutyraldehyde dehydrogenase OS=Rattus norvegicus GN=Aldh9a1 PE=1 SV=1	Q9JLJ3	AL9A1_RAT	31	31	0	323.31	1208700000	0.3599	0.444		30.4358	30.7245	29.0994	30.2573	30.6316	30.3691	30.3745	30.5815
>tr|Q4KLN2|Q4KLN2_RAT Mtx1 protein (Fragment) OS=Rattus norvegicus GN=Mtx1 PE=2 SV=1;>tr|A0A0G2JU49|A0A0G2JU49_RAT Metaxin 1 OS=Rattus norvegicus GN=Mtx1 PE=1 SV=1;>tr|B0BN02|B0BN02_RAT Metaxin 1 OS=Rattus norvegicus GN=Mtx1 PE=1 SV=1	Q4KLN2	Q4KLN2_RAT	8	8	0	323.31	1175600000	0.358	0.285		30.7166	29.4186	28.6039	30.2771	30.6919	29.7527	29.7265	30.2772
>tr|R9PXU6|R9PXU6_RAT Vinculin OS=Rattus norvegicus GN=Vcl PE=1 SV=1;>sp|P85972|VINC_RAT Vinculin OS=Rattus norvegicus GN=Vcl PE=1 SV=1;>tr|A0A0G2K8V2|A0A0G2K8V2_RAT Vinculin OS=Rattus norvegicus GN=Vcl PE=1 SV=1	R9PXU6	R9PXU6_RAT	14	14	0	323.31	189240000	0.3564	0.4223		29.489	30.0016	28.3075	29.2336	29.744	29.889	29.4205	29.404
>tr|D4A4Z9|D4A4Z9_RAT Kinectin 1 OS=Rattus norvegicus GN=Ktn1 PE=1 SV=2	D4A4Z9	D4A4Z9_RAT	17	17	0	98.549	21069000	0.3552	0.2521		26.873	26.0447	25.3439	26.8894	25.8823	NaN	26.6703	27.3761
>sp|P06214|HEM2_RAT Delta-aminolevulinic acid dehydratase OS=Rattus norvegicus GN=Alad PE=1 SV=1	P06214	HEM2_RAT	6	6	0	145.05	187130000	0.3549	0.4129		27.0865	NaN	27.0283	NaN	27.0906	27.7341	NaN	NaN
>tr|B3IYD2|B3IYD2_RAT Ufm1-conjugating enzyme 1, isoform CRA_a OS=Rattus norvegicus GN=Ufc1 PE=2 SV=1;>sp|Q6BBI8|UFC1_RAT Ubiquitin-fold modifier-conjugating enzyme 1 OS=Rattus norvegicus GN=Ufc1 PE=2 SV=1	B3IYD2	B3IYD2_RAT	4	4	0	73.703	289690000	0.3547	0.3418		26.6331	NaN	NaN	27.3681	NaN	27.4739	NaN	27.2368
>tr|A0A0G2JWM2|A0A0G2JWM2_RAT NAD-dependent protein deacetylase sirtuin-2 OS=Rattus norvegicus GN=Sirt2 PE=1 SV=1;>sp|Q5RJQ4|SIR2_RAT NAD-dependent protein deacetylase sirtuin-2 OS=Rattus norvegicus GN=Sirt2 PE=1 SV=1	A0A0G2JWM2	A0A0G2JWM2_RAT	22	22	0	323.31	1282600000	0.3544	0.2418		30.5653	30.8491	28.2678	30.0645	30.116	30.6207	30.3949	30.0326
>tr|F1LY70|F1LY70_RAT Baculoviral IAP repeat-containing 6 OS=Rattus norvegicus GN=Birc6 PE=1 SV=3;>tr|A0A0G2JZ53|A0A0G2JZ53_RAT Baculoviral IAP repeat-containing 6 OS=Rattus norvegicus GN=Birc6 PE=1 SV=1	F1LY70	F1LY70_RAT	13	13	0	100.45	15612000	0.3542	0.1025		NaN	NaN	25.6717	28.1004	27.0682	NaN	28.4058	26.2467
>tr|D4A193|D4A193_RAT Receptor expression-enhancing protein OS=Rattus norvegicus GN=Reep1 PE=1 SV=1	D4A193	D4A193_RAT	5	5	0	176.34	414940000	0.353	0.4192		27.6593	27.9632	NaN	NaN	28.4421	27.8865	NaN	NaN
>tr|D4A404|D4A404_RAT Pleckstrin and Sec7 domain-containing 3 OS=Rattus norvegicus GN=Psd3 PE=1 SV=1;>tr|D3ZFY7|D3ZFY7_RAT Pleckstrin and Sec7 domain-containing 3 OS=Rattus norvegicus GN=Psd3 PE=1 SV=3;>tr|D4A2Q3|D4A2Q3_RAT Pleckstrin and Sec7 domain-conta	D4A404	D4A404_RAT	22	8	0	323.31	1590800000	0.3522	0.338		31.2853	30.8615	29.4157	31.1537	30.7722	31.1943	31.2526	30.9058
>sp|Q9JJW3|USMG5_RAT Up-regulated during skeletal muscle growth protein 5 OS=Rattus norvegicus GN=Usmg5 PE=1 SV=1	Q9JJW3	USMG5_RAT	2	2	0	73.499	11890000000	0.3509	0.6797		30.9658	30.9436	30.0536	30.4699	30.9044	31.0752	31.2121	30.6447
>sp|E9PU28|IMDH2_RAT Inosine-5-monophosphate dehydrogenase 2 OS=Rattus norvegicus GN=Impdh2 PE=1 SV=1;>tr|Q6P9U9|Q6P9U9_RAT Inosine-5-monophosphate dehydrogenase OS=Rattus norvegicus GN=Impdh2 PE=2 SV=1	E9PU28	IMDH2_RAT	17	16	0	75.533	299660000	0.3489	0.1981		27.4121	26.5616	26.0954	28.234	26.54	27.4822	26.8392	28.8372
>sp|Q9EQS0|TALDO_RAT Transaldolase OS=Rattus norvegicus GN=Taldo1 PE=1 SV=2	Q9EQS0	TALDO_RAT	21	21	0	199.12	1320300000	0.3483	0.2025		30.3245	28.9785	28.5433	30.5166	29.9222	30.3213	28.6412	30.8713
>tr|Q5U1W6|Q5U1W6_RAT MICOS complex subunit OS=Rattus norvegicus GN=Apool PE=1 SV=1	Q5U1W6	Q5U1W6_RAT	8	8	0	323.31	1262100000	0.3467	0.4227		29.9194	29.2216	29.0894	29.9736	29.0569	30.0855	30.2304	30.2179
>sp|Q6P6T4|EMAL2_RAT Echinoderm microtubule-associated protein-like 2 OS=Rattus norvegicus GN=Eml2 PE=1 SV=1	Q6P6T4	EMAL2_RAT	7	7	0	12.943	103030000	0.3459	0		26.9165	NaN	NaN	NaN	27.4611	NaN	NaN	27.0636
>tr|D3ZRX7|D3ZRX7_RAT Protocadherin 10 OS=Rattus norvegicus GN=Pcdh10 PE=4 SV=2;>tr|F1M6B6|F1M6B6_RAT Protocadherin 10 OS=Rattus norvegicus GN=Pcdh10 PE=4 SV=2	D3ZRX7	D3ZRX7_RAT	6	6	0	45.042	92142000	0.3447	0.3738		27.4558	25.8044	27.1689	27.4819	27.2445	27.3865	27.2265	27.4323
>tr|A0A0G2JYD4|A0A0G2JYD4_RAT Vacuolar protein sorting 13 homolog D OS=Rattus norvegicus GN=Vps13d PE=1 SV=1;>tr|D3ZKC6|D3ZKC6_RAT Vacuolar protein sorting 13 homolog D OS=Rattus norvegicus GN=Vps13d PE=1 SV=1	A0A0G2JYD4	A0A0G2JYD4_RAT	14	14	0	34.916	7633000	0.3419	0.2459		26.8673	26.2256	24.7042	26.2802	NaN	26.6453	26.2514	26.1871
>sp|P10818|CX6A1_RAT Cytochrome c oxidase subunit 6A1, mitochondrial OS=Rattus norvegicus GN=Cox6a1 PE=1 SV=2	P10818	CX6A1_RAT	6	6	0	323.31	57009000000	0.3419	0.4119		33.8501	33.5376	32.2178	33.5271	33.7238	33.7	33.5808	33.4954
>sp|P19527|NFL_RAT Neurofilament light polypeptide OS=Rattus norvegicus GN=Nefl PE=1 SV=3	P19527	NFL_RAT	18	18	0	323.31	346050000	0.3417	0.6459		29.1512	29.4779	28.8992	28.638	29.4694	29.7559	29.4112	28.8965
>tr|M0RBL8|M0RBL8_RAT Transcription elongation factor A-like 3 OS=Rattus norvegicus GN=Tceal6 PE=1 SV=1;>tr|M0RDJ7|M0RDJ7_RAT RCG20041, isoform CRA_a OS=Rattus norvegicus GN=Tceal5 PE=4 SV=1	M0RBL8	M0RBL8_RAT	6	6	0	71.299	170670000	0.3411	0.3421		27.1729	NaN	26.2917	26.2893	27.088	26.7636	NaN	NaN
>sp|O88954|MPP3_RAT MAGUK p55 subfamily member 3 OS=Rattus norvegicus GN=Mpp3 PE=1 SV=3	O88954	MPP3_RAT	14	14	0	61.62	184770000	0.3409	0.5281		27.6469	28.3088	27.1487	28.1384	28.0227	27.8202	28.2994	28.4639
>tr|F1LM19|F1LM19_RAT Alpha-2-HS-glycoprotein OS=Rattus norvegicus GN=Ahsg PE=1 SV=3;>sp|P24090|FETUA_RAT Alpha-2-HS-glycoprotein OS=Rattus norvegicus GN=Ahsg PE=1 SV=2	F1LM19	F1LM19_RAT	6	1	0	218.08	101690000	0.3366	0.1721		26.8442	26.916	24.3994	NaN	26.9788	25.9436	26.6125	26.0244
>sp|P41123|RL13_RAT 60S ribosomal protein L13 OS=Rattus norvegicus GN=Rpl13 PE=1 SV=2;>tr|D3ZRM9|D3ZRM9_RAT 60S ribosomal protein L13 OS=Rattus norvegicus GN=LOC100360491 PE=3 SV=1;>tr|F1M2E9|F1M2E9_RAT 60S ribosomal protein L13 OS=Rattus norvegicus GN=LOC	P41123	RL13_RAT	12	12	0	146.86	735490000	0.3363	0.2957		28.954	28.2774	27.2967	28.1025	29.3205	28.6326	28.2894	27.7332
>sp|P16446|PIPNA_RAT Phosphatidylinositol transfer protein alpha isoform OS=Rattus norvegicus GN=Pitpna PE=1 SV=2;>tr|R9PXS4|R9PXS4_RAT Phosphatidylinositol transfer protein alpha isoform OS=Rattus norvegicus GN=Pitpna PE=1 SV=1	P16446	PIPNA_RAT	12	12	0	144.35	472360000	0.336	0.1948		28.6973	28.9677	30.1523	28.1889	29.4196	30.7197	29.0917	28.119
>tr|Q5PPP1|Q5PPP1_RAT Clathrin light chain OS=Rattus norvegicus GN=Clta PE=2 SV=1	Q5PPP1	Q5PPP1_RAT	12	1	0	323.31	8757300000	0.336	0.4294		31.6938	31.9029	30.3906	31.4414	31.9054	31.6866	31.7264	31.4541
>tr|D3ZN39|D3ZN39_RAT Ubiquitin specific protease 8 (Predicted) OS=Rattus norvegicus GN=Usp8 PE=1 SV=2	D3ZN39	D3ZN39_RAT	8	8	0	88.334	19819000	0.3354	0.4636		26.7366	NaN	25.9576	26.1959	26.5902	NaN	26.674	NaN
>sp|P07153|RPN1_RAT Dolichyl-diphosphooligosaccharide--protein glycosyltransferase subunit 1 OS=Rattus norvegicus GN=Rpn1 PE=2 SV=1;>tr|Q6P7A7|Q6P7A7_RAT Dolichyl-diphosphooligosaccharide--protein glycosyltransferase subunit 1 OS=Rattus norvegicus GN=Rpn1	P07153	RPN1_RAT	21	21	0	323.31	559800000	0.3346	0.4578		30.1115	29.8622	29.0218	30.1825	29.8538	30.2249	29.803	30.6345
>sp|Q6AYS7|ACY1A_RAT Aminoacylase-1A OS=Rattus norvegicus GN=Acy1a PE=1 SV=1	Q6AYS7	ACY1A_RAT	18	13	0	70.829	388090000	0.3328	1.031		28.5396	29.0722	28.353	28.7433	29.0506	29.153	28.8451	28.9907
>tr|B5DF46|B5DF46_RAT Phosphomannomutase OS=Rattus norvegicus GN=Pmm2 PE=1 SV=1	B5DF46	B5DF46_RAT	6	6	0	8.5622	86343000	0.3314	0		NaN	NaN	NaN	26.0723	NaN	NaN	NaN	26.4037
>sp|P62332|ARF6_RAT ADP-ribosylation factor 6 OS=Rattus norvegicus GN=Arf6 PE=1 SV=2	P62332	ARF6_RAT	5	5	0	102.32	456990000	0.3308	0		29.6094	28.8182	NaN	NaN	NaN	29.5446	NaN	NaN
>tr|D4ABV0|D4ABV0_RAT RGD1566320 (Predicted) OS=Rattus norvegicus GN=RGD1566320 PE=1 SV=1	D4ABV0	D4ABV0_RAT	3	3	0	6.7742	307560000	0.3304	0		26.5095	NaN	NaN	NaN	NaN	26.4966	NaN	27.1833
>tr|Q5XHX3|Q5XHX3_RAT Enabled homolog (Drosophila) OS=Rattus norvegicus GN=Enah PE=1 SV=1;>tr|A0A0G2K6I4|A0A0G2K6I4_RAT Enabled homolog (Drosophila) OS=Rattus norvegicus GN=Enah PE=1 SV=1	Q5XHX3	Q5XHX3_RAT	18	18	0	323.31	857890000	0.3298	0.4158		28.7166	29.9184	28.7372	29.5247	29.2654	29.7486	29.2223	29.9799
>tr|D3ZFJ6|D3ZFJ6_RAT Lactamase, beta OS=Rattus norvegicus GN=Lactb PE=1 SV=1	D3ZFJ6	D3ZFJ6_RAT	9	9	0	40.314	160050000	0.3288	0.2703		27.181	NaN	NaN	28.2498	NaN	27.7202	28.4002	28.0122
>sp|P62744|AP2S1_RAT AP-2 complex subunit sigma OS=Rattus norvegicus GN=Ap2s1 PE=1 SV=1	P62744	AP2S1_RAT	5	5	0	102.23	3150200000	0.3278	0.2719		27.8818	29.4981	29.6441	29.5433	29.2228	30.1529	29.5857	28.9172
>sp|O54800|CADH8_RAT Cadherin-8 OS=Rattus norvegicus GN=Cdh8 PE=1 SV=1;>tr|A0A0G2K2C1|A0A0G2K2C1_RAT Cadherin-8 OS=Rattus norvegicus GN=Cdh8 PE=4 SV=1	O54800	CADH8_RAT	9	9	0	20.25	79620000	0.3274	0		26.1973	NaN	NaN	26.9905	NaN	NaN	NaN	26.9213
>tr|D3ZUQ2|D3ZUQ2_RAT N(alpha)-acetyltransferase 10, NatA catalytic subunit OS=Rattus norvegicus GN=Naa10 PE=1 SV=1;>tr|M0R635|M0R635_RAT N-alpha-acetyltransferase 11-like OS=Rattus norvegicus GN=LOC100909833 PE=4 SV=1;>tr|A0JPQ5|A0JPQ5_RAT Similar to DNA	D3ZUQ2	D3ZUQ2_RAT	5	5	0	26.071	122330000	0.3265	0.5509		26.3362	26.2448	25.5731	NaN	26.4613	NaN	26.5023	26.1699
>sp|P62268|RS23_RAT 40S ribosomal protein S23 OS=Rattus norvegicus GN=Rps23 PE=1 SV=3;>tr|F1LTW8|F1LTW8_RAT Uncharacterized protein OS=Rattus norvegicus GN=RGD1563705 PE=3 SV=2;>tr|D4A9Q3|D4A9Q3_RAT Uncharacterized protein OS=Rattus norvegicus GN=RGD156357	P62268	RS23_RAT	5	5	0	39	182860000	0.3248	0.1215		25.7385	25.3855	NaN	NaN	24.4239	26.5852	NaN	26.6513
>sp|Q3B7D1|UBE2Z_RAT Ubiquitin-conjugating enzyme E2 Z OS=Rattus norvegicus GN=Ube2z PE=1 SV=2	Q3B7D1	UBE2Z_RAT	5	5	0	31.468	147750000	0.3243	0.3067		26.4217	26.9353	NaN	26.266	27.3811	26.1229	27.0916	NaN
>tr|D3ZDX7|D3ZDX7_RAT Mitochondrial ribosomal protein L48 OS=Rattus norvegicus GN=Mrpl48 PE=1 SV=1	D3ZDX7	D3ZDX7_RAT	5	5	0	91.343	289700000	0.3243	0.3236		27.0734	27.0449	25.7873	27.3438	26.9456	27.2212	NaN	27.2432
>tr|A0A0G2JZ27|A0A0G2JZ27_RAT Uncharacterized protein OS=Rattus norvegicus GN=Fmn2 PE=1 SV=1	A0A0G2JZ27	A0A0G2JZ27_RAT	8	8	0	36.649	43232000	0.324	0.2446		NaN	26.7715	26.1756	NaN	NaN	26.4618	27.5062	26.4247
>tr|B0BMY2|B0BMY2_RAT LOC684097 protein OS=Rattus norvegicus GN=LOC684097 PE=2 SV=1	B0BMY2	B0BMY2_RAT	10	1	0	96.356	1436300000	0.324	0.8255		29.0543	29.1741	NaN	29.273	29.9268	29.482	29.3303	29.2252
>sp|P13668|STMN1_RAT Stathmin OS=Rattus norvegicus GN=Stmn1 PE=1 SV=2;>tr|A0A096MK73|A0A096MK73_RAT Stathmin (Fragment) OS=Rattus norvegicus GN=Stmn1 PE=1 SV=1	P13668	STMN1_RAT	21	17	0	323.31	20767000000	0.3239	0.299		33.207	32.8524	31.902	33.4497	33.0668	33.4131	32.4022	33.8247
>tr|M0R4R4|M0R4R4_RAT Growth arrest-specific protein 7 OS=Rattus norvegicus GN=Gas7 PE=4 SV=2;>tr|M0RD55|M0RD55_RAT Growth arrest-specific protein 7 OS=Rattus norvegicus GN=Gas7 PE=4 SV=1;>tr|A0A0G2JT50|A0A0G2JT50_RAT Growth arrest-specific protein 7 OS=Ra	M0R4R4	M0R4R4_RAT	18	2	0	323.31	460520000	0.3235	0.5841		28.8304	28.4564	28.3528	29.4157	29.2815	29.2402	28.9238	28.904
>tr|Q6P7S6|Q6P7S6_RAT Clusterin OS=Rattus norvegicus GN=Clu PE=2 SV=1;>tr|G3V836|G3V836_RAT Clusterin OS=Rattus norvegicus GN=Clu PE=1 SV=1;>sp|P05371|CLUS_RAT Clusterin OS=Rattus norvegicus GN=Clu PE=1 SV=2	Q6P7S6	Q6P7S6_RAT	13	13	0	323.31	1093700000	0.3217	0.3802		30.2133	30.5688	28.9641	29.7815	30.3892	30.1993	30.3852	29.8409
>tr|A0A0G2K8L9|A0A0G2K8L9_RAT Mitochondrial ribosomal protein S28 OS=Rattus norvegicus GN=Mrps28 PE=1 SV=1	A0A0G2K8L9	A0A0G2K8L9_RAT	5	5	0	193.76	1232200000	0.3207	0.1782		29.5795	29.9985	26.9613	29.57	29.21	29.5971	29.2787	29.3065
>sp|P62890|RL30_RAT 60S ribosomal protein L30 OS=Rattus norvegicus GN=Rpl30 PE=3 SV=2;>tr|M0RD99|M0RD99_RAT Ribosomal protein L30-like 1 OS=Rattus norvegicus GN=Rpl30l1 PE=4 SV=2	P62890	RL30_RAT	5	4	0	76.203	540760000	0.3205	0.4906		27.235	27.5322	26.3712	27.051	27.3406	NaN	27.3318	27.4313
>tr|B5DF55|B5DF55_RAT RCG55706 OS=Rattus norvegicus GN=Stam PE=1 SV=1	B5DF55	B5DF55_RAT	9	8	0	89.056	452810000	0.3192	0.7789		27.9985	28.4932	28.8689	28.2903	28.7499	28.5917	28.6136	28.9723
>tr|D3ZRD3|D3ZRD3_RAT Phosphodiesterase 6D OS=Rattus norvegicus GN=Pde6d PE=1 SV=3	D3ZRD3	D3ZRD3_RAT	3	3	0	18.4	337220000	0.3164	0.4498		26.2129	NaN	26.7506	26.3545	26.4844	NaN	27.0272	NaN
>tr|A0A0H2UHD9|A0A0H2UHD9_RAT Nicalin OS=Rattus norvegicus GN=Ncln PE=1 SV=1;>sp|Q5XIA1|NCLN_RAT Nicalin OS=Rattus norvegicus GN=Ncln PE=2 SV=1	A0A0H2UHD9	A0A0H2UHD9_RAT	4	4	0	202.18	230340000	0.314	0.3235		27.6026	28.4129	NaN	27.857	28.7897	27.8213	28.7852	27.6898
>tr|A0A0G2K9A9|A0A0G2K9A9_RAT F-box protein 41 OS=Rattus norvegicus GN=Fbxo41 PE=1 SV=1;>tr|D3ZT20|D3ZT20_RAT F-box protein 41 OS=Rattus norvegicus GN=Fbxo41 PE=1 SV=3	A0A0G2K9A9	A0A0G2K9A9_RAT	19	19	0	314.94	241910000	0.3128	0.718		29.2228	28.3102	29.123	28.9728	29.2972	29.2378	29.2825	29.0626
>tr|M0R6L8|M0R6L8_RAT DnaJ heat shock protein family (Hsp40) member C19 OS=Rattus norvegicus GN=Dnajc19 PE=1 SV=1	M0R6L8	M0R6L8_RAT	7	7	0	19.7	665220000	0.3107	0.2539		28.1156	27.8881	26.8764	28.7614	27.5501	28.4914	27.8909	28.9519
>tr|A0A0H2UHQ3|A0A0H2UHQ3_RAT Microtubule-associated protein 1S OS=Rattus norvegicus GN=Map1s PE=1 SV=1;>tr|B5DFH2|B5DFH2_RAT BPY2 interacting protein 1 (Predicted), isoform CRA_b OS=Rattus norvegicus GN=Map1s PE=2 SV=1;>sp|P0C5W1|MAP1S_RAT Microtubule-ass	A0A0H2UHQ3	A0A0H2UHQ3_RAT	21	21	0	136.78	349840000	0.3092	0.4792		29.3834	29.2397	28.2494	29.5177	29.3656	29.3449	29.5593	29.357
>tr|D3ZRE7|D3ZRE7_RAT SWAP complex protein (Predicted), isoform CRA_b OS=Rattus norvegicus GN=Swap70 PE=1 SV=1	D3ZRE7	D3ZRE7_RAT	8	8	0	12.177	43969000	0.3088	0.8075		26.8695	26.4546	NaN	26.6572	26.897	27.0415	NaN	NaN
>tr|A0A096MIZ1|A0A096MIZ1_RAT Paralemmin 2 OS=Rattus norvegicus GN=Palm2 PE=1 SV=1;>tr|D4A4D8|D4A4D8_RAT Uncharacterized protein OS=Rattus norvegicus GN=Palm2 PE=1 SV=3	A0A096MIZ1	A0A096MIZ1_RAT	17	17	0	323.31	1074700000	0.3083	0.6157		30.2863	29.2423	29.9998	29.6624	30.0929	30.1152	29.919	30.2967
>sp|Q9Z0G8|WIPF3_RAT WAS/WASL-interacting protein family member 3 OS=Rattus norvegicus GN=Wipf3 PE=1 SV=1	Q9Z0G8	WIPF3_RAT	8	8	0	239.88	407580000	0.3069	0.9259		28.6122	28.9231	28.3043	28.4906	28.802	29.2097	28.7494	28.7967
>sp|P05065|ALDOA_RAT Fructose-bisphosphate aldolase A OS=Rattus norvegicus GN=Aldoa PE=1 SV=2	P05065	ALDOA_RAT	41	38	0	323.31	24386000000	0.3067	0.1639		34.4072	34.4933	32.1926	34.9834	33.7727	34.8739	33.6213	35.0352
>sp|Q9QVC8|FKBP4_RAT Peptidyl-prolyl cis-trans isomerase FKBP4 OS=Rattus norvegicus GN=Fkbp4 PE=1 SV=3	Q9QVC8	FKBP4_RAT	12	12	0	323.31	258080000	0.305	0.6194		28.4314	28.6009	27.635	28.3818	28.8469	28.5041	28.4772	28.441
>sp|Q5M7W6|F234A_RAT Protein FAM234A OS=Rattus norvegicus GN=Fam234a PE=1 SV=1	Q5M7W6	F234A_RAT	2	2	0.00044514	3.2402	10973000	0.3048	0		25.0508	NaN	NaN	25.0014	NaN	25.3309	NaN	NaN
>tr|G3V864|G3V864_RAT Phospholipid phosphatase-related protein type 4 OS=Rattus norvegicus GN=Plppr4 PE=1 SV=1;>sp|Q7TMB7|PLPR4_RAT Phospholipid phosphatase-related protein type 4 OS=Rattus norvegicus GN=Plppr4 PE=1 SV=1	G3V864	G3V864_RAT	30	30	0	323.31	700430000	0.3027	0.5712		30.5117	30.2699	29.3974	30.276	30.4809	30.46	30.3126	30.4122
>tr|D4A0X3|D4A0X3_RAT BTB (POZ) domain-containing 8 OS=Rattus norvegicus GN=Btbd8 PE=1 SV=2	D4A0X3	D4A0X3_RAT	30	30	0	323.31	240130000	0.3013	0.6459		29.5972	29.1762	28.9137	29.6928	29.606	29.66	29.3453	29.9739
>sp|Q4V8I7|LRC8A_RAT Volume-regulated anion channel subunit LRRC8A OS=Rattus norvegicus GN=Lrrc8a PE=1 SV=1	Q4V8I7	LRC8A_RAT	10	10	0	32.566	47683000	0.3005	0		NaN	NaN	NaN	27.1958	27.9271	26.9028	27.659	NaN
>tr|G3V6T7|G3V6T7_RAT Protein disulfide-isomerase A4 OS=Rattus norvegicus GN=Pdia4 PE=1 SV=1	G3V6T7	G3V6T7_RAT	13	2	0	163.11	143650000	0.3004	0.5161		28.3473	27.7572	27.4947	27.8909	27.7751	28.0849	28.7275	28.1041
>tr|D3ZJG3|D3ZJG3_RAT Prolyl 4-hydroxylase, transmembrane OS=Rattus norvegicus GN=P4htm PE=4 SV=1	D3ZJG3	D3ZJG3_RAT	2	2	0	7.471	13353000	0.3003	0		24.7087	25.8264	23.6518	NaN	NaN	NaN	25.0293	NaN
>tr|A0A096MK75|A0A096MK75_RAT Ras homolog family member G (Fragment) OS=Rattus norvegicus GN=Rhog PE=1 SV=1;>tr|A0A096MJM1|A0A096MJM1_RAT Ras homolog family member G (Fragment) OS=Rattus norvegicus GN=Rhog PE=1 SV=6;>tr|Q32PX6|Q32PX6_RAT Ras homolog family	A0A096MK75	A0A096MK75_RAT	6	6	0	51.834	1079700000	0.2986	0.3273		28.9856	28.0309	27.5395	28.5937	27.9299	28.7166	28.9315	28.7659
>sp|P62250|RS16_RAT 40S ribosomal protein S16 OS=Rattus norvegicus GN=Rps16 PE=1 SV=2;>tr|A0A1W2Q631|A0A1W2Q631_RAT 40S ribosomal protein S16 OS=Rattus norvegicus GN=Rps16 PE=1 SV=1;>tr|Q5XFV9|Q5XFV9_RAT Rps16 protein (Fragment) OS=Rattus norvegicus GN=Rps	P62250	RS16_RAT	3	3	0	23.426	319540000	0.2984	0		NaN	NaN	28.6804	26.5392	NaN	NaN	27.9082	NaN
>tr|M0R959|M0R959_RAT Methylmalonic aciduria (cobalamin deficiency) cblB type OS=Rattus norvegicus GN=Mmab PE=1 SV=1	M0R959	M0R959_RAT	6	6	0	34.061	285150000	0.298	0.4034		27.6116	27.3303	NaN	NaN	28.0418	28.0661	27.7651	27.2029
>tr|D3ZWX4|D3ZWX4_RAT NCK-interacting protein with SH3 domain OS=Rattus norvegicus GN=Nckipsd PE=1 SV=3	D3ZWX4	D3ZWX4_RAT	10	10	0	113.76	137650000	0.297	0.7555		27.7638	27.5686	NaN	27.1321	27.533	27.8433	27.8151	27.949
>sp|Q32Q06|AP1M1_RAT AP-1 complex subunit mu-1 OS=Rattus norvegicus GN=Ap1m1 PE=1 SV=3	Q32Q06	AP1M1_RAT	18	16	0	310.13	1060700000	0.2965	0.6351		30.3622	29.9093	30.2592	30.0186	30.7392	30.372	30.7228	29.9012
>tr|A0A0G2K1W1|A0A0G2K1W1_RAT RAB11 family-interacting protein 5 OS=Rattus norvegicus GN=Rab11fip5 PE=1 SV=1	A0A0G2K1W1	A0A0G2K1W1_RAT	24	7	0	323.31	195470000	0.2952	0.4918		28.3768	28.8324	27.77	28.2775	29.0348	28.4427	28.2717	28.6881
>sp|Q62760|TOM20_RAT Mitochondrial import receptor subunit TOM20 homolog OS=Rattus norvegicus GN=Tomm20 PE=1 SV=2	Q62760	TOM20_RAT	2	2	0.00044189	3.0831	3091800000	0.2942	0		NaN	NaN	NaN	30.087	NaN	NaN	NaN	30.3812
>tr|G3V9B7|G3V9B7_RAT Syndecan OS=Rattus norvegicus GN=Sdc3 PE=1 SV=1;>sp|P33671|SDC3_RAT Syndecan-3 OS=Rattus norvegicus GN=Sdc3 PE=2 SV=3	G3V9B7	G3V9B7_RAT	2	2	0	114.48	119570000	0.2937	0.142		NaN	26.5448	27.2752	25.8655	27.571	NaN	NaN	26.14
>tr|D4A4M0|D4A4M0_RAT Shisa family member 6 OS=Rattus norvegicus GN=Shisa6 PE=1 SV=3	D4A4M0	D4A4M0_RAT	14	14	0	323.31	765460000	0.2937	0.4066		30.3305	30.2234	29.0733	29.8218	30.4961	29.9735	30.2801	29.8742
>sp|Q91ZN1|COR1A_RAT Coronin-1A OS=Rattus norvegicus GN=Coro1a PE=1 SV=3	Q91ZN1	COR1A_RAT	26	26	0	323.31	10179000000	0.293	0.3164		33.3228	33.2088	31.7232	33.2155	33.2145	33.3201	33.1851	32.9224
>tr|D3ZYK3|D3ZYK3_RAT Potassium voltage-gated channel subfamily D member 1 OS=Rattus norvegicus GN=Kcnd1 PE=3 SV=1	D3ZYK3	D3ZYK3_RAT	2	2	0	7.0131	5584300	0.2924	0		NaN	23.875	NaN	NaN	NaN	NaN	24.1674	NaN
>tr|D3ZZM9|D3ZZM9_RAT Centriole, cilia and spindle-associated protein OS=Rattus norvegicus GN=Ccsap PE=1 SV=1	D3ZZM9	D3ZZM9_RAT	2	2	0	34.07	16333000	0.2917	0		NaN	24.3783	NaN	NaN	24.3707	NaN	24.9693	NaN
>tr|A0A0G2KAI8|A0A0G2KAI8_RAT Developmentally-regulated GTP-binding protein 2 OS=Rattus norvegicus GN=Drg2 PE=1 SV=1	A0A0G2KAI8	A0A0G2KAI8_RAT	11	11	0	323.31	1027800000	0.2909	0.6811		29.7262	30.3119	30.4518	29.9244	30.3609	30.3339	30.1562	30.727
>tr|D3ZWA5|D3ZWA5_RAT Kinesin-associated protein 3 OS=Rattus norvegicus GN=Kifap3 PE=1 SV=3;>tr|A0A0G2K0P1|A0A0G2K0P1_RAT Kinesin-associated protein 3 OS=Rattus norvegicus GN=Kifap3 PE=1 SV=1	D3ZWA5	D3ZWA5_RAT	6	6	0	22.592	64886000	0.2902	0		NaN	NaN	NaN	26.4566	26.7141	NaN	26.7796	NaN
>sp|P55053|FABP5_RAT Fatty acid-binding protein, epidermal OS=Rattus norvegicus GN=Fabp5 PE=1 SV=3;>tr|Q2XTA4|Q2XTA4_RAT Epidermal fatty acid binding protein 5 (Fragment) OS=Rattus norvegicus GN=Fabp5 PE=2 SV=1	P55053	FABP5_RAT	15	15	0	323.31	39340000000	0.289	0.6894		33.9664	34.2839	33.4988	34.1123	34.4247	34.0613	34.4744	34.0567
>tr|Q78E94|Q78E94_RAT Na-Ca exchanger isoform NACA5 (Fragment) OS=Rattus norvegicus PE=2 SV=1	Q78E94	Q78E94_RAT	3	3	0	22.868	667240000	0.2874	0.1368		29.315	28.4706	26.2007	28.2991	NaN	28.5179	28.2078	28.3505
>tr|F1LVV3|F1LVV3_RAT RAN-binding protein 9 OS=Rattus norvegicus GN=Ranbp9 PE=1 SV=3	F1LVV3	F1LVV3_RAT	5	5	0	18.317	80824000	0.2874	0.1774		26.3672	26.8858	NaN	26.5738	28.0311	26.0114	NaN	26.6465
>tr|Q5FVT1|Q5FVT1_RAT RCG55460, isoform CRA_a OS=Rattus norvegicus GN=Ralbp1 PE=1 SV=1;>sp|Q62796|RBP1_RAT RalA-binding protein 1 OS=Rattus norvegicus GN=Ralbp1 PE=1 SV=3;>tr|A0A0G2K694|A0A0G2K694_RAT RalA-binding protein 1 OS=Rattus norvegicus GN=Ralbp1 P	Q5FVT1	Q5FVT1_RAT	3	3	0	79.289	25591000	0.2859	0		NaN	NaN	NaN	25.7288	NaN	NaN	NaN	26.0147
>tr|D3ZDX5|D3ZDX5_RAT Plexin B1 OS=Rattus norvegicus GN=Plxnb1 PE=1 SV=1	D3ZDX5	D3ZDX5_RAT	17	17	0	68.248	78400000	0.2851	0.3171		27.8646	28.3379	29.0994	27.6486	28.5636	28.2909	29.0784	28.1581
>sp|P47861|SYT5_RAT Synaptotagmin-5 OS=Rattus norvegicus GN=Syt5 PE=1 SV=1	P47861	SYT5_RAT	13	13	0	152.13	738320000	0.2849	0.1752		29.6232	29.3167	27.2796	29.285	29.769	29.3144	29.3467	28.214
>tr|A0A0G2JVM6|A0A0G2JVM6_RAT Dystrobrevin OS=Rattus norvegicus GN=Dtnb PE=1 SV=1;>sp|P84060|DTNB_RAT Dystrobrevin beta OS=Rattus norvegicus GN=Dtnb PE=1 SV=2	A0A0G2JVM6	A0A0G2JVM6_RAT	4	4	0	162.57	149530000	0.2849	0.3515		27.679	28.7323	27.8108	NaN	28.2397	28.4241	28.413	NaN
>sp|O35964|SH3G1_RAT Endophilin-A2 OS=Rattus norvegicus GN=Sh3gl1 PE=1 SV=1	O35964	SH3G1_RAT	15	15	0	323.31	1619700000	0.283	0.7474		30.026	30.5107	30.6052	30.3644	30.5948	30.408	31.0462	30.5896
>tr|D3ZT36|D3ZT36_RAT ADAM metallopeptidase domain 23 OS=Rattus norvegicus GN=Adam23 PE=4 SV=1	D3ZT36	D3ZT36_RAT	13	13	0	139.84	445440000	0.2828	0.5565		29.4206	29.6796	30.0293	29.6142	30.5231	29.6852	30.0004	29.6665
>tr|Q6P7A4|Q6P7A4_RAT Prosaposin OS=Rattus norvegicus GN=Psap PE=2 SV=1;>sp|P10960|SAP_RAT Prosaposin OS=Rattus norvegicus GN=Psap PE=1 SV=1;>tr|F7EPE0|F7EPE0_RAT Prosaposin OS=Rattus norvegicus GN=Psap PE=1 SV=2	Q6P7A4	Q6P7A4_RAT	15	15	0	323.31	922870000	0.2815	0.6708		30.3358	29.7818	29.5696	30.005	30.3771	30.099	30.4218	29.9202
>tr|D3ZJX5|D3ZJX5_RAT RCG54610, isoform CRA_a OS=Rattus norvegicus GN=Timm50 PE=1 SV=2	D3ZJX5	D3ZJX5_RAT	20	20	0	323.31	4907200000	0.2812	0.2471		31.7758	31.9067	30.1218	32.0922	31.7222	31.8825	31.5282	31.8884
>tr|B0K017|B0K017_RAT ADP-ribosylhydrolase like 2 OS=Rattus norvegicus GN=Adprhl2 PE=1 SV=1	B0K017	B0K017_RAT	6	6	0	37.024	302290000	0.2804	0.7643		27.4947	27.6	NaN	27.0388	27.4262	27.7026	27.6675	27.8368
>tr|G3V9W0|G3V9W0_RAT Centrin 2 OS=Rattus norvegicus GN=Cetn2 PE=1 SV=1;>tr|Q99MJ7|Q99MJ7_RAT Centrosomal protein centrin 2 (Fragment) OS=Rattus norvegicus GN=Cetn2 PE=2 SV=1	G3V9W0	G3V9W0_RAT	10	10	0	323.31	1470000000	0.2801	0.1453		29.7457	29.1262	26.6446	29.5439	29.4633	28.8803	28.8101	29.0272
>tr|R9PXT4|R9PXT4_RAT Mitogen-activated protein kinase kinase kinase kinase OS=Rattus norvegicus GN=Map4k3 PE=1 SV=1;>sp|Q924I2|M4K3_RAT Mitogen-activated protein kinase kinase kinase kinase 3 OS=Rattus norvegicus GN=Map4k3 PE=1 SV=2;>tr|A0A0G2JVZ8|A0A0G2J	R9PXT4	R9PXT4_RAT	8	8	0	301.45	60645000	0.2791	0		26.9598	NaN	27.5511	27.6516	NaN	NaN	NaN	27.6666
>sp|Q5XIH4|LIAS_RAT Lipoyl synthase, mitochondrial OS=Rattus norvegicus GN=Lias PE=2 SV=1	Q5XIH4	LIAS_RAT	9	9	0	18.957	71976000	0.2788	0		26.0072	26.4927	NaN	25.8251	NaN	NaN	26.3871	NaN
>tr|A0A0G2K9M4|A0A0G2K9M4_RAT WD repeat and FYVE domain-containing 3 OS=Rattus norvegicus GN=Wdfy3 PE=1 SV=1	A0A0G2K9M4	A0A0G2K9M4_RAT	28	28	0	302.82	78199000	0.2788	0.5703		28.8388	29.2662	28.3315	29.1953	29.4268	29.1142	29.1468	29.0591
>sp|P62828|RAN_RAT GTP-binding nuclear protein Ran OS=Rattus norvegicus GN=Ran PE=1 SV=3;>sp|Q8K586|RANT_RAT GTP-binding nuclear protein Ran, testis-specific isoform OS=Rattus norvegicus GN=Rasl2-9 PE=2 SV=1	P62828	RAN_RAT	15	6	0	123.06	3131500000	0.2787	0.2152		30.7129	30.6982	31.9605	29.8128	31.5358	30.358	31.4355	30.9699
>tr|B2RYU2|B2RYU2_RAT RCG45615, isoform CRA_a OS=Rattus norvegicus GN=Rpl12 PE=2 SV=1;>sp|P23358|RL12_RAT 60S ribosomal protein L12 OS=Rattus norvegicus GN=Rpl12 PE=2 SV=1;>tr|A0A140TAC5|A0A140TAC5_RAT 60S ribosomal protein L12 OS=Rattus norvegicus GN=Rpl1	B2RYU2	B2RYU2_RAT	8	8	0	101.67	749500000	0.2779	0		28.4512	NaN	29.383	NaN	NaN	NaN	29.195	NaN
>tr|E9PSJ4|E9PSJ4_RAT Sperm-associated antigen 9 OS=Rattus norvegicus GN=Spag9 PE=1 SV=2;>tr|A0A0G2K6E8|A0A0G2K6E8_RAT Sperm-associated antigen 9 OS=Rattus norvegicus GN=Spag9 PE=1 SV=1	E9PSJ4	E9PSJ4_RAT	12	12	0	166.11	53303000	0.277	0.4606		27.9513	27.2902	26.7768	27.2051	27.2462	27.6691	27.8146	27.6016
>tr|A0A0G2JV57|A0A0G2JV57_RAT Translation initiation factor eIF-2B subunit alpha OS=Rattus norvegicus GN=Eif2b1 PE=1 SV=1;>tr|A0A0U1RRY3|A0A0U1RRY3_RAT Translation initiation factor eIF-2B subunit alpha OS=Rattus norvegicus GN=Eif2b1 PE=1 SV=1;>sp|Q64270|E	A0A0G2JV57	A0A0G2JV57_RAT	3	3	0	8.8446	33046000	0.2769	0		NaN	NaN	25.9764	24.415	NaN	NaN	25.4726	NaN
>tr|B1WBT4|B1WBT4_RAT SFRS protein kinase 2 OS=Rattus norvegicus GN=Srpk2 PE=1 SV=1;>tr|A0A0G2JX62|A0A0G2JX62_RAT SRSF protein kinase 2 OS=Rattus norvegicus GN=Srpk2 PE=1 SV=1;>tr|A0A096MJB4|A0A096MJB4_RAT SRSF protein kinase 2 (Fragment) OS=Rattus norvegi	B1WBT4	B1WBT4_RAT	12	12	0	132.71	213850000	0.2761	0.1636		26.7091	NaN	28.7975	28.2719	28.113	NaN	28.3985	28.0953
>tr|A0A0G2JZN2|A0A0G2JZN2_RAT Netrin receptor UNC5A OS=Rattus norvegicus GN=Unc5a PE=4 SV=1;>sp|O08721|UNC5A_RAT Netrin receptor UNC5A OS=Rattus norvegicus GN=Unc5a PE=1 SV=1	A0A0G2JZN2	A0A0G2JZN2_RAT	5	5	0	89.21	30033000	0.2759	0.3353		26.222	25.7951	25.3254	26.2318	25.719	26.652	25.6587	26.6483
>tr|Q6AY58|Q6AY58_RAT B-cell receptor-associated protein 31 OS=Rattus norvegicus GN=Bcap31 PE=1 SV=1	Q6AY58	Q6AY58_RAT	8	8	0	152.81	131700000	0.2755	0		NaN	NaN	NaN	26.4678	NaN	NaN	NaN	26.7433
>sp|Q4V897|CC90B_RAT Coiled-coil domain-containing protein 90B, mitochondrial OS=Rattus norvegicus GN=Ccdc90b PE=2 SV=1	Q4V897	CC90B_RAT	6	6	0	112.01	416640000	0.2752	0.3436		NaN	28.8937	29.4472	29.2178	NaN	29.134	29.7889	NaN
>tr|D4A249|D4A249_RAT Metallo-beta-lactamase domain-containing 2 OS=Rattus norvegicus GN=Mblac2 PE=1 SV=1	D4A249	D4A249_RAT	7	7	0	11.008	142870000	0.2751	0.234		NaN	27.3102	NaN	27.6434	27.3707	28.6483	27.514	27.4748
>sp|Q00959|NMDE1_RAT Glutamate receptor ionotropic, NMDA 2A OS=Rattus norvegicus GN=Grin2a PE=1 SV=2;>tr|G3V9C5|G3V9C5_RAT Glutamate receptor ionotropic, NMDA 2A OS=Rattus norvegicus GN=Grin2a PE=1 SV=2	Q00959	NMDE1_RAT	25	25	0	323.31	421380000	0.2732	0.4983		30.3635	30.4213	29.5453	30.5277	30.6516	30.6753	30.4082	30.2154
>sp|P20651|PP2BB_RAT Serine/threonine-protein phosphatase 2B catalytic subunit beta isoform OS=Rattus norvegicus GN=Ppp3cb PE=1 SV=1;>tr|A0A0G2K7T5|A0A0G2K7T5_RAT Serine/threonine-protein phosphatase OS=Rattus norvegicus GN=Ppp3cb PE=1 SV=1	P20651	PP2BB_RAT	24	24	0	323.31	5734400000	0.2731	0.2825		32.5207	32.9926	31.2055	32.7183	32.7587	32.712	32.4874	32.5712
>sp|Q641X9|RM09_RAT 39S ribosomal protein L9, mitochondrial OS=Rattus norvegicus GN=Mrpl9 PE=2 SV=1	Q641X9	RM09_RAT	7	7	0	34.891	213100000	0.2731	0.4256		27.1007	27.2103	27.0582	27.5497	27.1036	27.1038	27.5935	28.2106
>sp|Q68FS2|CSN4_RAT COP9 signalosome complex subunit 4 OS=Rattus norvegicus GN=Cops4 PE=1 SV=1	Q68FS2	CSN4_RAT	18	18	0	323.31	1107700000	0.2721	0.6063		30.4291	30.4147	30.458	30.0677	31.1352	30.3051	30.6686	30.3491
>sp|P62329|TYB4_RAT Thymosin beta-4 OS=Rattus norvegicus GN=Tmsb4x PE=1 SV=2	P62329	TYB4_RAT	7	7	0	323.31	135120000000	0.2715	0.2353		35.0423	33.7356	32.9351	34.1191	33.8657	34.6359	34.2958	34.1208
>sp|P10760|SAHH_RAT Adenosylhomocysteinase OS=Rattus norvegicus GN=Ahcy PE=1 SV=3;>tr|Q6P743|Q6P743_RAT Adenosylhomocysteinase OS=Rattus norvegicus GN=Ahcy PE=2 SV=1	P10760	SAHH_RAT	12	12	0	156.54	479810000	0.2712	0.3352		29.3727	28.7872	27.7255	28.6928	28.7611	28.9764	28.9368	28.9887
>sp|Q99P39|NFS1_RAT Cysteine desulfurase, mitochondrial OS=Rattus norvegicus GN=Nfs1 PE=2 SV=1;>tr|Q3MHT2|Q3MHT2_RAT Cysteine desulfurase, mitochondrial OS=Rattus norvegicus GN=Nfs1 PE=1 SV=1;>tr|Q5FWU2|Q5FWU2_RAT Nfs1 protein (Fragment) OS=Rattus norvegic	Q99P39	NFS1_RAT	14	14	0	192.99	1108200000	0.2703	0.3026		30.2525	30.2657	29.2242	30.5332	30.1666	30.7282	29.7399	30.7222
>tr|F1MAH6|F1MAH6_RAT Cadherin 11 OS=Rattus norvegicus GN=Cdh11 PE=1 SV=1	F1MAH6	F1MAH6_RAT	19	19	0	211.85	392780000	0.2698	0.4616		29.4658	29.2955	29.232	28.6656	29.3685	28.9041	29.6668	29.7988
>sp|A2RRU1|GYS1_RAT Glycogen [starch] synthase, muscle OS=Rattus norvegicus GN=Gys1 PE=1 SV=1	A2RRU1	GYS1_RAT	9	8	0	53.558	46374000	0.2691	0.676		26.5412	26.7339	27.071	NaN	26.9123	27.0124	27.2288	NaN
>tr|A7VLG3|A7VLG3_RAT Organic solute carrier protein 1 OS=Rattus norvegicus GN=OSCP1 PE=2 SV=1;>sp|Q4QQS3|OSCP1_RAT Protein OSCP1 OS=Rattus norvegicus GN=Oscp1 PE=2 SV=1	A7VLG3	A7VLG3_RAT	5	5	0	42.425	149610000	0.2689	0.1717		NaN	28.0962	26.274	28.4209	28.1591	27.9604	27.3179	28.0265
>sp|Q6XVN8|MLP3A_RAT Microtubule-associated proteins 1A/1B light chain 3A OS=Rattus norvegicus GN=Map1lc3a PE=1 SV=1	Q6XVN8	MLP3A_RAT	7	6	0	115.07	5383700000	0.2689	0.4979		30.4396	30.85	30.4544	30.2364	31.2496	30.6591	30.9005	30.2465
>sp|Q810U0|CCD50_RAT Coiled-coil domain-containing protein 50 OS=Rattus norvegicus GN=Ccdc50 PE=2 SV=1	Q810U0	CCD50_RAT	9	9	0	157.57	221720000	0.2681	0.3433		27.283	27.1485	26.9189	28.1438	27.4344	27.5054	28.2406	27.3862
>tr|Q3S4A4|Q3S4A4_RAT ADP-ribosylation factor GTPase activating protein 1 heart isoform OS=Rattus norvegicus GN=Arfgap1 PE=1 SV=1;>tr|Q3S4A5|Q3S4A5_RAT ADP-ribosylation factor GTPase activating protein 1 brain isoform OS=Rattus norvegicus GN=Arfgap1 PE=1 S	Q3S4A4	Q3S4A4_RAT	22	3	0	323.31	1191400000	0.2676	1.2157		30.1623	30.2589	30.3121	30.2644	30.6316	30.2614	30.7632	30.4119
>sp|Q6AY41|CC50A_RAT Cell cycle control protein 50A OS=Rattus norvegicus GN=Tmem30a PE=2 SV=1;>tr|A0A0G2JXG3|A0A0G2JXG3_RAT Cell cycle control protein 50A OS=Rattus norvegicus GN=Tmem30a PE=1 SV=1	Q6AY41	CC50A_RAT	5	4	0	118.2	694490000	0.2675	1.2072		28.853	29.0125	28.6765	29.1018	29.2136	29.1558	NaN	29.1658
>tr|A0A0G2K0J2|A0A0G2K0J2_RAT Voltage-dependent calcium channel subunit alpha-2/delta-2 OS=Rattus norvegicus GN=Cacna2d2 PE=1 SV=1	A0A0G2K0J2	A0A0G2K0J2_RAT	16	3	0	71.798	137180000	0.2674	0.337		29.0032	28.3049	28.0675	27.5862	28.7212	28.4515	28.7995	28.0592
>tr|A0A097BVJ5|A0A097BVJ5_RAT 2,3-cyclic-nucleotide 3-phosphodiesterase OS=Rattus norvegicus GN=Cnp PE=2 SV=1;>sp|P13233|CN37_RAT 2,3-cyclic-nucleotide 3-phosphodiesterase OS=Rattus norvegicus GN=Cnp PE=1 SV=2	A0A097BVJ5	A0A097BVJ5_RAT	33	33	0	323.31	1729000000	0.2662	0.2501		30.6597	31.2791	30.9889	30.527	30.5638	31.9724	31.6438	30.3396
>sp|B2RYM5|BRCC3_RAT Lys-63-specific deubiquitinase BRCC36 OS=Rattus norvegicus GN=Brcc3 PE=2 SV=1	B2RYM5	BRCC3_RAT	8	8	0	50.405	175210000	0.2659	0.1667		NaN	27.2383	NaN	26.1545	NaN	NaN	27.0995	26.8251
>tr|B2RZD0|B2RZD0_RAT Mitochondrial ribosomal protein 63 OS=Rattus norvegicus GN=Mrpl57 PE=1 SV=1	B2RZD0	B2RZD0_RAT	4	4	0	9.9978	296390000	0.264	0		NaN	26.7312	NaN	27.0007	NaN	NaN	NaN	27.13
>tr|Q792R1|Q792R1_RAT Protein-serine/threonine kinase OS=Rattus norvegicus GN=Grk6 PE=2 SV=1;>tr|F1LNP2|F1LNP2_RAT Protein-serine/threonine kinase OS=Rattus norvegicus GN=Grk6 PE=1 SV=3;>tr|P97548|P97548_RAT Protein-serine/threonine kinase OS=Rattus norveg	Q792R1	Q792R1_RAT	5	5	0	18.451	49766000	0.264	0.3844		25.9676	26.4374	26.0972	26.4171	26.5812	NaN	26.9854	25.915
>tr|F1M378|F1M378_RAT Protein unc-13 homolog A OS=Rattus norvegicus GN=Unc13a PE=1 SV=3	F1M378	F1M378_RAT	2	0	0	25.852	18761000	0.2622	0		NaN	NaN	NaN	27.129	NaN	NaN	NaN	27.3912
>tr|D3ZTB4|D3ZTB4_RAT VPS11 CORVET/HOPS core subunit OS=Rattus norvegicus GN=Vps11 PE=1 SV=1;>tr|B5DF01|B5DF01_RAT Vps11 protein (Fragment) OS=Rattus norvegicus GN=Vps11 PE=2 SV=1	D3ZTB4	D3ZTB4_RAT	15	15	0	149.89	154260000	0.2619	0.4817		28.195	28.8445	28.3478	28.3916	28.9476	28.2242	29.1255	28.5291
>tr|D4A104|D4A104_RAT Mitochondrial ribosomal protein L45 OS=Rattus norvegicus GN=Mrpl45 PE=1 SV=1	D4A104	D4A104_RAT	8	8	0	37.688	670880000	0.2613	0.5011		29.1332	29.1603	29.6498	29.2241	29.225	29.9933	29.1808	29.8133
>sp|Q9JJ19|NHRF1_RAT Na(+)/H(+) exchange regulatory cofactor NHE-RF1 OS=Rattus norvegicus GN=Slc9a3r1 PE=1 SV=3	Q9JJ19	NHRF1_RAT	17	16	0	323.31	1227400000	0.2574	0.2774		30.8521	30.8742	29.6137	30.165	31.058	30.6786	30.8347	29.9633
>sp|P86182|CCD22_RAT Coiled-coil domain-containing protein 22 OS=Rattus norvegicus GN=Ccdc22 PE=1 SV=2	P86182	CCD22_RAT	22	22	0	323.31	411180000	0.2574	0.6086		29.8417	29.1318	28.9932	29.2078	29.588	29.623	29.3464	29.6469
>tr|F1LT41|F1LT41_RAT Vesicle transport through interaction with t-SNAREs homolog 1A OS=Rattus norvegicus GN=Vti1a PE=1 SV=3;>sp|Q9JI51|VTI1A_RAT Vesicle transport through interaction with t-SNAREs homolog 1A OS=Rattus norvegicus GN=Vti1a PE=1 SV=1	F1LT41	F1LT41_RAT	7	2	0	241	1236900000	0.2572	0.3423		NaN	NaN	29.069	29.7418	29.913	29.4084	29.3797	29.9493
>tr|G3V997|G3V997_RAT Neuronal migration protein doublecortin OS=Rattus norvegicus GN=Dcx PE=1 SV=1;>sp|Q9ESI7|DCX_RAT Neuronal migration protein doublecortin OS=Rattus norvegicus GN=Dcx PE=1 SV=2	G3V997	G3V997_RAT	24	23	0	323.31	3583300000	0.2562	0.3504		31.5987	31.8832	30.5791	31.7535	31.718	31.5662	31.5584	31.9967
>sp|P62024|PHAR1_RAT Phosphatase and actin regulator 1 OS=Rattus norvegicus GN=Phactr1 PE=1 SV=1	P62024	PHAR1_RAT	21	7	0	282.19	517880000	0.256	0.3268		29.2667	28.8479	28.2341	29.6656	29.008	29.4902	29.0579	29.4822
>sp|O88881|BEGIN_RAT Brain-enriched guanylate kinase-associated protein OS=Rattus norvegicus GN=Begain PE=1 SV=1;>tr|A0A0G2K0E5|A0A0G2K0E5_RAT Brain-enriched guanylate kinase-associated protein OS=Rattus norvegicus GN=Begain PE=1 SV=1	O88881	BEGIN_RAT	21	21	0	323.31	440910000	0.2553	1.0924		29.6484	29.3579	29.6297	29.5571	29.8908	29.673	30.0482	29.6024
>sp|O88350|RBBP9_RAT Putative hydrolase RBBP9 OS=Rattus norvegicus GN=Rbbp9 PE=1 SV=2	O88350	RBBP9_RAT	2	2	0	33.086	225590000	0.2545	0.655		26.5644	27.125	NaN	26.6596	26.7776	27.0271	27.1843	27.1611
>sp|P29534|VCAM1_RAT Vascular cell adhesion protein 1 OS=Rattus norvegicus GN=Vcam1 PE=2 SV=1;>tr|A0A0G2K127|A0A0G2K127_RAT Vascular cell adhesion protein 1 OS=Rattus norvegicus GN=Vcam1 PE=1 SV=1	P29534	VCAM1_RAT	11	11	0	168.87	329740000	0.2535	0.4005		29.0685	29.0204	28.2332	29.5165	29.0122	29.1684	29.3802	29.2919
>sp|O35867|NEB1_RAT Neurabin-1 OS=Rattus norvegicus GN=Ppp1r9a PE=1 SV=1	O35867	NEB1_RAT	28	28	0	323.31	340120000	0.2523	0.1981		28.0597	29.5923	30.2329	29.6314	30.1724	29.4919	29.6046	29.2565
>sp|Q9QYW3|PHOCN_RAT MOB-like protein phocein OS=Rattus norvegicus GN=Mob4 PE=1 SV=1	Q9QYW3	PHOCN_RAT	9	9	0	239.33	918380000	0.252	0.3129		28.3759	28.6497	29.5579	NaN	29.1583	29.0101	28.8379	29.4462
>tr|D3ZUX5|D3ZUX5_RAT MICOS complex subunit OS=Rattus norvegicus GN=Chchd3 PE=1 SV=1	D3ZUX5	D3ZUX5_RAT	24	24	0	323.31	6359400000	0.2518	0.1697		32.4079	32.3545	30.1877	32.3833	31.8101	32.3011	31.7798	32.4495
>tr|Q5BK47|Q5BK47_RAT Oxysterol-binding protein OS=Rattus norvegicus GN=Osbpl2 PE=1 SV=1	Q5BK47	Q5BK47_RAT	4	4	0	58.349	154400000	0.2513	0		NaN	NaN	NaN	27.8754	28.5365	27.7619	28.0816	NaN
>tr|D3ZCI2|D3ZCI2_RAT Solute carrier family 9 (Sodium/hydrogen exchanger), member 7 (Predicted) OS=Rattus norvegicus GN=Slc9a7 PE=1 SV=2	D3ZCI2	D3ZCI2_RAT	4	4	0	23.613	156210000	0.2507	0		NaN	NaN	NaN	26.7376	27.1892	26.731	NaN	27.0446
>tr|F1LNF0|F1LNF0_RAT Myosin heavy chain 14 OS=Rattus norvegicus GN=Myh14 PE=1 SV=1	F1LNF0	F1LNF0_RAT	42	42	0	323.31	76895000	0.2505	0.2696		28.8595	28.6279	27.7199	28.7291	29.4471	28.643	28.7768	28.0717
>sp|P52555|ERP29_RAT Endoplasmic reticulum resident protein 29 OS=Rattus norvegicus GN=Erp29 PE=1 SV=2	P52555	ERP29_RAT	8	8	0	73.628	1295300000	0.2494	0.6068		29.8006	29.7469	29.7907	29.1376	29.8265	29.8952	30.1415	29.6101
>tr|D4A1Q2|D4A1Q2_RAT Microtubule-associated protein OS=Rattus norvegicus GN=Mapt PE=1 SV=1;>tr|F1LST4|F1LST4_RAT Microtubule-associated protein OS=Rattus norvegicus GN=Mapt PE=1 SV=1;>sp|P19332|TAU_RAT Microtubule-associated protein tau OS=Rattus norvegic	D4A1Q2	D4A1Q2_RAT	43	3	0	323.31	9924100000	0.2493	0.3187		33.6901	33.3359	32.7297	34.0932	33.7054	33.7595	33.2969	34.0842
>tr|D3ZZ44|D3ZZ44_RAT Extracellular leucine-rich repeat and fibronectin type III domain-containing 1 OS=Rattus norvegicus GN=Elfn1 PE=4 SV=1	D3ZZ44	D3ZZ44_RAT	15	15	0	256.38	164100000	0.2493	0.4223		28.1048	28.0374	27.7223	27.968	28.2263	28.3367	28.7301	27.5366
>tr|M0R649|M0R649_RAT Exocyst complex component 4 OS=Rattus norvegicus GN=Exoc4 PE=1 SV=2;>tr|M0RBF8|M0RBF8_RAT Exocyst complex component 4 OS=Rattus norvegicus GN=Exoc4 PE=1 SV=2;>sp|Q62824|EXOC4_RAT Exocyst complex component 4 OS=Rattus norvegicus GN=Exo	M0R649	M0R649_RAT	21	21	0	190.19	183550000	0.2486	0.8876		28.9531	28.7166	28.4013	28.7273	29.1907	28.9122	28.7961	28.8939
>tr|D3ZXM4|D3ZXM4_RAT Ecotropic viral integration site 5-like (Fragment) OS=Rattus norvegicus GN=Evi5l PE=4 SV=2;>tr|A0A0G2K1A4|A0A0G2K1A4_RAT Ecotropic viral integration site 5-like OS=Rattus norvegicus GN=Evi5l PE=4 SV=1	D3ZXM4	D3ZXM4_RAT	18	18	0	244.83	647860000	0.2485	0.3002		29.5854	29.2218	29.1647	29.0098	29.7116	29.459	28.6273	30.1776
>sp|A0MZ67|SHOT1_RAT Shootin-1 OS=Rattus norvegicus GN=Shtn1 PE=1 SV=1;>tr|D4A6P3|D4A6P3_RAT Shootin-1 OS=Rattus norvegicus GN=Shtn1 PE=1 SV=3;>tr|A0A0G2K9C4|A0A0G2K9C4_RAT Shootin-1 OS=Rattus norvegicus GN=Shtn1 PE=1 SV=1	A0MZ67	SHOT1_RAT	31	31	0	323.31	716220000	0.2484	0.264		30.2329	30.603	29.0347	30.5946	30.5146	30.0809	30.3006	30.5628
>tr|G3V8T4|G3V8T4_RAT DNA damage-binding protein 1 OS=Rattus norvegicus GN=Ddb1 PE=1 SV=1;>sp|Q9ESW0|DDB1_RAT DNA damage-binding protein 1 OS=Rattus norvegicus GN=Ddb1 PE=1 SV=1	G3V8T4	G3V8T4_RAT	18	18	0	323.31	382070000	0.2476	1.2211		29.7212	29.6357	29.6555	29.7554	30.0422	30.0872	29.6346	29.9943
>sp|Q5XIP1|PELO_RAT Protein pelota homolog OS=Rattus norvegicus GN=Pelo PE=1 SV=1	Q5XIP1	PELO_RAT	7	7	0	23.022	131240000	0.2475	0		27.5457	26.8578	27.8691	NaN	NaN	NaN	NaN	27.6717
>tr|D3ZET9|D3ZET9_RAT Centrosomal protein of 170 kDa-like OS=Rattus norvegicus GN=LOC100909664 PE=1 SV=2;>tr|A0A0G2K315|A0A0G2K315_RAT Uncharacterized protein OS=Rattus norvegicus PE=1 SV=1;>tr|Q91Y79|Q91Y79_RAT KARP-1-binding protein 1 OS=Rattus norvegicu	D3ZET9	D3ZET9_RAT	28	28	0	323.31	332830000	0.2473	1.0392		30.0536	29.8448	29.5086	29.7516	30.0882	30.1322	30.0198	29.9076
>sp|Q6AYK8|EIF3D_RAT Eukaryotic translation initiation factor 3 subunit D OS=Rattus norvegicus GN=Eif3d PE=1 SV=1	Q6AYK8	EIF3D_RAT	14	14	0	74.57	190700000	0.2471	0.3704		28.0779	27.8937	26.8939	27.7651	28.0221	27.6884	27.7164	28.192
>tr|F1LQG0|F1LQG0_RAT Huntingtin-associated protein 1 OS=Rattus norvegicus GN=Hap1 PE=1 SV=1;>sp|P54256|HAP1_RAT Huntingtin-associated protein 1 OS=Rattus norvegicus GN=Hap1 PE=1 SV=1;>tr|A0A0G2K342|A0A0G2K342_RAT Huntingtin-associated protein 1 OS=Rattus	F1LQG0	F1LQG0_RAT	8	8	0	14.091	121160000	0.2468	0.135		28.6091	NaN	28.4179	27.3774	28.9665	27.7967	NaN	NaN
>sp|O70593|SGTA_RAT Small glutamine-rich tetratricopeptide repeat-containing protein alpha OS=Rattus norvegicus GN=Sgta PE=1 SV=1	O70593	SGTA_RAT	13	13	0	257.8	1395900000	0.2466	0.379		29.845	29.5622	29.1624	29.4213	30.2637	29.4563	30.0424	29.2149
>sp|Q5XIK7|KATL1_RAT Katanin p60 ATPase-containing subunit A-like 1 OS=Rattus norvegicus GN=Katnal1 PE=1 SV=1;>tr|A0A0G2K7W1|A0A0G2K7W1_RAT Katanin p60 ATPase-containing subunit A1 OS=Rattus norvegicus GN=Katnal1 PE=1 SV=1	Q5XIK7	KATL1_RAT	6	6	0	9.2914	17820000	0.2459	0		25.4001	24.6805	NaN	NaN	NaN	25.2862	NaN	NaN
>tr|D3ZZA8|D3ZZA8_RAT SEC24 homolog A, COPII coat complex component OS=Rattus norvegicus GN=Sec24a PE=1 SV=1	D3ZZA8	D3ZZA8_RAT	4	4	0	8.6854	21272000	0.2459	0		25.4515	NaN	NaN	NaN	NaN	25.8668	25.528	NaN
>tr|G3V6G7|G3V6G7_RAT Polyribonucleotide nucleotidyltransferase 1 OS=Rattus norvegicus GN=Pnpt1 PE=1 SV=1;>tr|B1H2A4|B1H2A4_RAT Pnpt1 protein (Fragment) OS=Rattus norvegicus GN=Pnpt1 PE=2 SV=1;>tr|Q562B9|Q562B9_RAT Pnpt1 protein (Fragment) OS=Rattus norveg	G3V6G7	G3V6G7_RAT	15	15	0	82.183	171080000	0.2459	0.5208		28.1637	28.7069	28.1513	28.4521	28.9147	28.1937	28.4714	28.8778
>tr|B3DMA1|B3DMA1_RAT Ataxin 2-like OS=Rattus norvegicus GN=Atxn2l PE=1 SV=1;>tr|A0A0G2JYE0|A0A0G2JYE0_RAT Ataxin 2-like OS=Rattus norvegicus GN=Atxn2l PE=1 SV=1	B3DMA1	B3DMA1_RAT	11	11	0	73.821	83089000	0.2457	0.2997		26.852	27.6216	27.146	NaN	NaN	26.9636	27.7481	27.6449
>sp|P63245|RACK1_RAT Receptor of activated protein C kinase 1 OS=Rattus norvegicus GN=Rack1 PE=1 SV=3;>tr|A0A0G2JZE6|A0A0G2JZE6_RAT Receptor of-activated protein C kinase 1 OS=Rattus norvegicus GN=Rack1 PE=1 SV=1	P63245	RACK1_RAT	8	8	0	43.986	386830000	0.2449	0.1277		26.7883	NaN	29.5133	27.8469	27.6607	28.6071	28.5924	28.3176
>sp|Q9JHY2|SFXN3_RAT Sideroflexin-3 OS=Rattus norvegicus GN=Sfxn3 PE=2 SV=1;>tr|G3V804|G3V804_RAT Sideroflexin OS=Rattus norvegicus GN=Sfxn3 PE=1 SV=1	Q9JHY2	SFXN3_RAT	24	2	0	323.31	13966000000	0.2438	0.1595		33.6391	33.826	31.3992	33.5479	33.3801	33.5138	32.9421	33.5516
>tr|Q5XIA5|Q5XIA5_RAT Coenzyme A synthase OS=Rattus norvegicus GN=Coasy PE=1 SV=1	Q5XIA5	Q5XIA5_RAT	12	12	0	101.22	566840000	0.2437	0.4521		29.0023	28.767	28.2874	29.3902	29.0883	29.271	28.9146	29.1478
>sp|P82995|HS90A_RAT Heat shock protein HSP 90-alpha OS=Rattus norvegicus GN=Hsp90aa1 PE=1 SV=3	P82995	HS90A_RAT	48	47	0	323.31	9088700000	0.2437	0.897		33.9532	33.8631	33.7609	33.5759	34.2602	33.7281	34.0922	34.0473
>tr|A1L122|A1L122_RAT NEDD8-activating enzyme E1 regulatory subunit OS=Rattus norvegicus GN=Nae1 PE=2 SV=1;>tr|F1M7W7|F1M7W7_RAT NEDD8-activating enzyme E1 regulatory subunit OS=Rattus norvegicus GN=Nae1 PE=1 SV=3;>sp|Q9Z1A5|ULA1_RAT NEDD8-activating enzym	A1L122	A1L122_RAT	8	8	0	57.772	151320000	0.2424	0.3149		27.1333	NaN	NaN	27.8269	27.8249	27.958	27.8409	27.2663
>tr|F1LR10|F1LR10_RAT Epithelial protein lost in neoplasm OS=Rattus norvegicus GN=Lima1 PE=1 SV=2	F1LR10	F1LR10_RAT	13	13	0	109.85	88587000	0.242	0.3001		27.4934	26.9655	27.6624	NaN	27.2251	28.086	27.5365	NaN
>tr|B3DM92|B3DM92_RAT Phospholipid phosphatase-related protein type 3 OS=Rattus norvegicus GN=Plppr3 PE=2 SV=1;>sp|Q7TMB0|PLPR3_RAT Phospholipid phosphatase-related protein type 3 OS=Rattus norvegicus GN=Plppr3 PE=2 SV=1	B3DM92	B3DM92_RAT	13	13	0	115.12	220610000	0.2407	0.5076		27.5876	28.3204	28.092	28.0758	28.6249	27.9522	28.3925	28.069
>sp|Q5YLM1|DGLA_RAT Sn1-specific diacylglycerol lipase alpha OS=Rattus norvegicus GN=Dagla PE=1 SV=1	Q5YLM1	DGLA_RAT	7	7	0	22.111	29133000	0.2402	0		26.0201	NaN	NaN	NaN	26.198	26.3226	NaN	NaN
>sp|Q5I0L4|NUBP1_RAT Cytosolic Fe-S cluster assembly factor NUBP1 OS=Rattus norvegicus GN=Nubp1 PE=1 SV=1	Q5I0L4	NUBP1_RAT	4	4	0	30.531	243910000	0.2398	0.4676		27.3879	26.8428	26.8166	26.9849	27.4595	26.6942	27.3044	27.5334
>sp|P85834|EFTU_RAT Elongation factor Tu, mitochondrial OS=Rattus norvegicus GN=Tufm PE=1 SV=1	P85834	EFTU_RAT	44	44	0	323.31	12463000000	0.2394	0.2234		33.9734	33.7102	32.3378	34.032	33.4417	33.79	33.5866	34.1927
>tr|D3ZFR9|D3ZFR9_RAT Retinol dehydrogenase 13 OS=Rattus norvegicus GN=Rdh13 PE=1 SV=1	D3ZFR9	D3ZFR9_RAT	11	11	0	99.498	575420000	0.2394	0.3255		28.9807	28.5955	28.3241	28.9555	29.3303	28.5109	28.4684	29.5037
>sp|Q9Z252|LIN7B_RAT Protein lin-7 homolog B OS=Rattus norvegicus GN=Lin7b PE=1 SV=1	Q9Z252	LIN7B_RAT	5	5	0	22.172	392250000	0.2374	0.1255		26.5508	26.4294	27.4787	27.711	25.8952	NaN	27.7516	28.1928
>sp|P36876|2ABA_RAT Serine/threonine-protein phosphatase 2A 55 kDa regulatory subunit B alpha isoform OS=Rattus norvegicus GN=Ppp2r2a PE=2 SV=1	P36876	2ABA_RAT	24	16	0	323.31	1700900000	0.2371	0.5604		31.1499	30.8681	30.3809	30.8816	31.1504	31.3395	30.8957	30.8432
>sp|Q9Z254|GIPC1_RAT PDZ domain-containing protein GIPC1 OS=Rattus norvegicus GN=Gipc1 PE=1 SV=2	Q9Z254	GIPC1_RAT	12	12	0	65.096	221530000	0.2362	0.1357		27.8226	25.6653	27.5748	NaN	26.8764	27.5632	27.8437	26.7448
>sp|O55173|PDPK1_RAT 3-phosphoinositide-dependent protein kinase 1 OS=Rattus norvegicus GN=Pdpk1 PE=1 SV=2	O55173	PDPK1_RAT	12	12	0	205.96	204010000	0.2362	0.1949		27.634	27.4252	29.1967	27.7982	28.5597	27.4884	28.5798	28.3709
>tr|B2GUX5|B2GUX5_RAT 5-nucleotidase OS=Rattus norvegicus GN=Nt5c3a PE=1 SV=1	B2GUX5	B2GUX5_RAT	8	8	0	122.84	334800000	0.2359	0.1902		28.4518	28.659	26.678	28.6188	28.3586	28.5628	28.3567	28.0731
>tr|G3V6R5|G3V6R5_RAT Sulfite oxidase OS=Rattus norvegicus GN=Suox PE=1 SV=1;>sp|Q07116|SUOX_RAT Sulfite oxidase, mitochondrial OS=Rattus norvegicus GN=Suox PE=1 SV=2	G3V6R5	G3V6R5_RAT	10	10	0	47.127	199530000	0.2358	0.2643		27.7909	27.6741	28.0508	28.579	27.3705	28.5993	28.3433	28.7249
>sp|Q9QWJ9|NRP1_RAT Neuropilin-1 OS=Rattus norvegicus GN=Nrp1 PE=1 SV=1;>tr|Q9QX38|Q9QX38_RAT Neuropilin OS=Rattus norvegicus GN=Nrp1 PE=2 SV=1	Q9QWJ9	NRP1_RAT	17	17	0	323.31	260160000	0.2355	0.3112		28.8828	29.0555	27.7376	29.0114	28.8922	28.9183	29.055	28.764
>sp|Q80W98|SGTB_RAT Small glutamine-rich tetratricopeptide repeat-containing protein beta OS=Rattus norvegicus GN=Sgtb PE=1 SV=1	Q80W98	SGTB_RAT	4	4	0	19.969	431340000	0.2354	0.2773		27.6898	28.8884	NaN	28.2652	28.8722	28.5791	28.0868	28.5279
>tr|E9PTK4|E9PTK4_RAT Threonine synthase-like 1 OS=Rattus norvegicus GN=Thnsl1 PE=1 SV=1;>tr|Q5BK42|Q5BK42_RAT Threonine synthase-like 1 (S. cerevisiae) OS=Rattus norvegicus GN=Thnsl1 PE=2 SV=1	E9PTK4	E9PTK4_RAT	14	14	0	145.29	334100000	0.235	0.463		29.1636	NaN	29.3367	28.8003	29.5026	29.4402	29.5216	28.8763
>tr|D4ABB2|D4ABB2_RAT Megalencephalic leukoencephalopathy with subcortical cysts 1 OS=Rattus norvegicus GN=Mlc1 PE=1 SV=1	D4ABB2	D4ABB2_RAT	6	6	0	176.2	167550000	0.2334	0		NaN	NaN	27.119	26.7913	NaN	NaN	27.1886	NaN
>tr|B4F779|B4F779_RAT Adaptor protein, phosphotyrosine interaction, PH domain and leucine zipper containing 2 OS=Rattus norvegicus GN=Appl2 PE=1 SV=1	B4F779	B4F779_RAT	9	9	0	127.84	256720000	0.2332	0.3858		29.006	29.001	NaN	28.2833	29.3459	28.8624	29.0785	28.6996
>tr|A0A0G2K952|A0A0G2K952_RAT Ubiquitin-specific peptidase 32 OS=Rattus norvegicus GN=Usp32 PE=1 SV=1	A0A0G2K952	A0A0G2K952_RAT	16	1	0	66.968	34853000	0.2331	0.4231		26.8151	27.0312	27.6278	26.7794	27.6875	27.3427	27.1324	27.0235
>sp|Q5PPK9|TSSC1_RAT Protein TSSC1 OS=Rattus norvegicus GN=Eipr1 PE=1 SV=1;>tr|F1LNX7|F1LNX7_RAT Tumor-suppressing subtransferable candidate 1 OS=Rattus norvegicus GN=Tssc1 PE=1 SV=3	Q5PPK9	TSSC1_RAT	12	12	0	284.82	727980000	0.2318	0.6055		29.1163	28.4662	29.1391	28.733	29.0043	28.9129	29.2213	29.2431
>sp|Q64548|RTN1_RAT Reticulon-1 OS=Rattus norvegicus GN=Rtn1 PE=1 SV=1	Q64548	RTN1_RAT	12	12	0	323.31	3223600000	0.231	0.3905		32.3494	32.3265	31.2623	32.1899	32.2491	32.2662	32.2648	32.2718
>tr|Q4V7D4|Q4V7D4_RAT Family with sequence similarity 126, member B OS=Rattus norvegicus GN=Fam126b PE=1 SV=1	Q4V7D4	Q4V7D4_RAT	7	7	0	31.196	119430000	0.2299	0.5003		27.4717	27.3271	27.2934	NaN	27.8644	27.698	27.2197	NaN
>tr|Q6AYR1|Q6AYR1_RAT RCG52996, isoform CRA_a OS=Rattus norvegicus GN=Tfg PE=1 SV=1;>tr|Q4R1A4|Q4R1A4_RAT TRK-fused gene protein OS=Rattus norvegicus GN=Tfg PE=1 SV=1	Q6AYR1	Q6AYR1_RAT	4	4	0	107.46	553660000	0.2295	0.2331		28.1993	28.316	26.8159	28.4395	27.8151	28.3077	28.2393	28.3269
>tr|D3ZL50|D3ZL50_RAT Tetratricopeptide repeat domain 37 OS=Rattus norvegicus GN=Ttc37 PE=1 SV=3	D3ZL50	D3ZL50_RAT	10	10	0	49.843	22174000	0.2291	0.2902		26.3357	26.5568	25.7459	26.7165	26.5989	NaN	26.5368	NaN
>tr|G3V9S0|G3V9S0_RAT NADH-cytochrome b5 reductase OS=Rattus norvegicus GN=Cyb5r1 PE=1 SV=1;>sp|Q5EB81|NB5R1_RAT NADH-cytochrome b5 reductase 1 OS=Rattus norvegicus GN=Cyb5r1 PE=2 SV=1	G3V9S0	G3V9S0_RAT	9	9	0	200.64	2192200000	0.229	0.3104		30.9072	30.8818	30.2967	30.0333	31.0243	31.2475	30.3868	30.3765
>tr|F1LN59|F1LN59_RAT Eukaryotic translation initiation factor 4, gamma 2 OS=Rattus norvegicus GN=Eif4g2 PE=1 SV=2	F1LN59	F1LN59_RAT	14	14	0	179.78	96896000	0.2288	0.3585		27.7116	NaN	28.1254	NaN	28.2367	NaN	27.8388	28.3665
>tr|G3V7B6|G3V7B6_RAT Phosphatidylglycerophosphatase and protein-tyrosine phosphatase 1 OS=Rattus norvegicus GN=Ptpmt1 PE=1 SV=1;>sp|P0C089|PTPM1_RAT Phosphatidylglycerophosphatase and protein-tyrosine phosphatase 1 OS=Rattus norvegicus GN=Ptpmt1 PE=2 SV=1	G3V7B6	G3V7B6_RAT	6	6	0	59.362	89337000	0.2275	0.4705		26.1795	25.944	26.5942	NaN	26.2973	26.5919	26.5109	NaN
>sp|O08697|ARL2_RAT ADP-ribosylation factor-like protein 2 OS=Rattus norvegicus GN=Arl2 PE=1 SV=1;>tr|G3V8V0|G3V8V0_RAT ADP-ribosylation factor-like protein 2 OS=Rattus norvegicus GN=Arl2 PE=1 SV=2	O08697	ARL2_RAT	6	6	0	55.043	226670000	0.2267	0.4169		26.8695	27.1438	NaN	26.7256	26.7951	27.4751	27.1487	NaN
>tr|A0A0G2JZR1|A0A0G2JZR1_RAT Oxysterol-binding protein OS=Rattus norvegicus GN=Osbpl6 PE=1 SV=1;>tr|D4A0F3|D4A0F3_RAT Oxysterol-binding protein OS=Rattus norvegicus GN=Osbpl6 PE=1 SV=1	A0A0G2JZR1	A0A0G2JZR1_RAT	15	15	0	62.042	75388000	0.2259	0.3216		27.2098	27.2867	27.5466	27.1252	28.3576	27.113	27.3338	27.2678
>tr|D3ZDT1|D3ZDT1_RAT Erythrocyte membrane protein band 4.1-like 2 OS=Rattus norvegicus GN=Epb41l2 PE=1 SV=3;>tr|D3ZM69|D3ZM69_RAT Erythrocyte membrane protein band 4.1-like 2 OS=Rattus norvegicus GN=Epb41l2 PE=1 SV=2;>tr|D3ZAY7|D3ZAY7_RAT Erythrocyte memb	D3ZDT1	D3ZDT1_RAT	49	47	0	323.31	5585700000	0.2258	0.2716		33.9347	33.9119	32.4949	33.3847	33.7073	33.7663	33.47	33.6857
>tr|D4A9D8|D4A9D8_RAT Oxysterol-binding protein OS=Rattus norvegicus GN=Osbp PE=1 SV=2	D4A9D8	D4A9D8_RAT	11	11	0	127.8	305980000	0.2256	0.4839		29.0328	29.0037	29.2947	28.3993	29.0233	29.1892	29.4154	29.0049
>sp|Q6AXS5|PAIRB_RAT Plasminogen activator inhibitor 1 RNA-binding protein OS=Rattus norvegicus GN=Serbp1 PE=1 SV=2	Q6AXS5	PAIRB_RAT	10	10	0	323.31	619190000	0.225	0.1148		29.5185	28.9777	26.6769	29.5048	29.4256	28.7726	28.1916	29.1882
>sp|Q07014|LYN_RAT Tyrosine-protein kinase Lyn OS=Rattus norvegicus GN=Lyn PE=1 SV=3	Q07014	LYN_RAT	13	13	0	69.551	106970000	0.2248	0		27.1172	26.8876	NaN	26.7191	NaN	27.1328	NaN	NaN
>tr|A0A140TAA4|A0A140TAA4_RAT Programmed cell death 6-interacting protein OS=Rattus norvegicus GN=Pdcd6ip PE=1 SV=1;>sp|Q9QZA2|PDC6I_RAT Programmed cell death 6-interacting protein OS=Rattus norvegicus GN=Pdcd6ip PE=1 SV=2	A0A140TAA4	A0A140TAA4_RAT	33	33	0	323.31	465280000	0.2248	0.6075		29.9056	30.4019	29.7585	30.0114	30.356	30.0502	30.4942	30.076
>tr|Q6AYA7|Q6AYA7_RAT RCG48018 OS=Rattus norvegicus GN=Rfk PE=1 SV=1	Q6AYA7	Q6AYA7_RAT	2	2	0	74.722	181470000	0.2245	0		25.7938	NaN	NaN	25.2247	NaN	NaN	NaN	25.7337
>sp|B0BNA7|EIF3I_RAT Eukaryotic translation initiation factor 3 subunit I OS=Rattus norvegicus GN=Eif3i PE=2 SV=1;>tr|M0RCH0|M0RCH0_RAT Eukaryotic translation initiation factor 3 subunit I OS=Rattus norvegicus GN=Eif3i PE=1 SV=2	B0BNA7	EIF3I_RAT	11	11	0	201.08	198540000	0.2245	0.2235		27.2404	26.5021	26.3857	26.8165	25.9128	27.3554	27.1396	27.4348
>sp|P11960|ODBA_RAT 2-oxoisovalerate dehydrogenase subunit alpha, mitochondrial (Fragment) OS=Rattus norvegicus GN=Bckdha PE=1 SV=1;>tr|B1WBN3|B1WBN3_RAT Branched chain ketoacid dehydrogenase E1, alpha polypeptide OS=Rattus norvegicus GN=Bckdha PE=2 SV=1;>	P11960	ODBA_RAT	20	20	0	323.31	1743200000	0.2244	0.2152		30.8525	31.4349	29.5756	31.1455	30.8409	30.9306	31.1854	30.9493
>tr|G3V7K3|G3V7K3_RAT Ceruloplasmin OS=Rattus norvegicus GN=Cp PE=1 SV=1;>sp|P13635|CERU_RAT Ceruloplasmin OS=Rattus norvegicus GN=Cp PE=1 SV=3;>tr|Q9JL97|Q9JL97_RAT GPI-anchored ceruloplasmin OS=Rattus norvegicus GN=Cp PE=2 SV=1;>tr|A0A0G2K9I6|A0A0G2K9I6_	G3V7K3	G3V7K3_RAT	4	4	0	7.4517	5398800	0.2242	0.4339		NaN	24.1975	24.5247	NaN	24.4589	24.4429	24.8542	NaN
>tr|D4A1J6|D4A1J6_RAT Ankyrin repeat and FYVE domain-containing 1 OS=Rattus norvegicus GN=Ankfy1 PE=1 SV=3	D4A1J6	D4A1J6_RAT	16	16	0	208.84	227520000	0.2241	0.3257		29.0431	NaN	29.2525	28.7337	29.7596	29.0568	29.3825	28.7366
>tr|A0A0H2UHF5|A0A0H2UHF5_RAT ATP-sensitive inward rectifier potassium channel 10 OS=Rattus norvegicus GN=Kcnj10 PE=1 SV=1;>sp|P49655|KCJ10_RAT ATP-sensitive inward rectifier potassium channel 10 OS=Rattus norvegicus GN=Kcnj10 PE=1 SV=1	A0A0H2UHF5	A0A0H2UHF5_RAT	7	7	0	91.159	457640000	0.2235	0.4586		28.6661	29.1099	28.4545	28.3616	29.0426	29.17	28.5457	28.7278
>tr|D3ZY47|D3ZY47_RAT Similar to RIKEN cDNA 2310022B05 OS=Rattus norvegicus GN=RGD1559896 PE=1 SV=1	D3ZY47	D3ZY47_RAT	14	14	0	323.31	1125700000	0.2231	0.6682		29.6727	30.1025	29.5289	29.8161	30.2613	29.903	29.7803	30.0682
>sp|Q62768|UN13A_RAT Protein unc-13 homolog A OS=Rattus norvegicus GN=Unc13a PE=1 SV=1	Q62768	UN13A_RAT	33	2	0	323.31	412790000	0.2228	0.6683		30.5539	30.8439	30.3299	30.4895	31.1011	30.5426	30.7926	30.6723
>tr|A0A0G2K7G7|A0A0G2K7G7_RAT Septin-8 OS=Rattus norvegicus GN=Sept8 PE=1 SV=1;>tr|G3V9Z6|G3V9Z6_RAT Septin 8 (Predicted) OS=Rattus norvegicus GN=Sept8 PE=1 SV=1;>tr|A0A0G2JVY6|A0A0G2JVY6_RAT Septin-8 OS=Rattus norvegicus GN=Sept8 PE=1 SV=1;>sp|B0BNF1|SEPT	A0A0G2K7G7	A0A0G2K7G7_RAT	26	26	0	323.31	3457000000	0.2227	0.3373		32.2104	32.4485	31.4456	31.6685	32.2813	32.0537	32.5382	31.7907
>sp|P84092|AP2M1_RAT AP-2 complex subunit mu OS=Rattus norvegicus GN=Ap2m1 PE=1 SV=1;>tr|A0A140TAH5|A0A140TAH5_RAT AP-2 complex subunit mu OS=Rattus norvegicus GN=Ap2m1 PE=1 SV=1	P84092	AP2M1_RAT	37	37	0	323.31	5496900000	0.2226	0.2965		32.5756	32.6963	31.5571	32.9282	32.8376	32.715	32.6541	32.4409
>tr|Q7TP91|Q7TP91_RAT Ab1-205 OS=Rattus norvegicus GN=Surf4 PE=1 SV=1;>sp|Q9QXU2|SURF1_RAT Surfeit locus protein 1 OS=Rattus norvegicus GN=Surf1 PE=2 SV=1	Q7TP91	Q7TP91_RAT	9	9	0	137.03	261240000	0.2223	0.1823		28.674	28.7436	27.4484	28.944	28.668	28.1673	NaN	29.1891
>sp|Q5EGY4|YKT6_RAT Synaptobrevin homolog YKT6 OS=Rattus norvegicus GN=Ykt6 PE=1 SV=1	Q5EGY4	YKT6_RAT	12	12	0	228.99	795410000	0.2221	0.0795		28.8505	28.1917	30.802	27.936	29.434	NaN	28.9004	NaN
>tr|F1MAJ0|F1MAJ0_RAT Eph receptor B2 OS=Rattus norvegicus GN=Ephb2 PE=1 SV=3;>tr|B2B9B0|B2B9B0_RAT Eph receptor B2 OS=Rattus norvegicus GN=Ephb2 PE=2 SV=1;>tr|A0A0G2JY48|A0A0G2JY48_RAT Eph receptor B2 OS=Rattus norvegicus GN=Ephb2 PE=1 SV=1	F1MAJ0	F1MAJ0_RAT	10	9	0	139.79	59975000	0.2217	0.1276		27.4167	27.6707	28.0758	26.1112	27.5393	NaN	27.5412	NaN
>tr|G3V6M3|G3V6M3_RAT Synaptotagmin II OS=Rattus norvegicus GN=Syt2 PE=1 SV=1;>sp|P29101|SYT2_RAT Synaptotagmin-2 OS=Rattus norvegicus GN=Syt2 PE=1 SV=1	G3V6M3	G3V6M3_RAT	10	10	0	323.31	617660000	0.2212	0.1937		28.5373	28.8244	29.9889	28.4236	28.9444	29.8947	29.2019	28.618
>sp|Q62639|RHEB_RAT GTP-binding protein Rheb OS=Rattus norvegicus GN=Rheb PE=1 SV=1;>tr|M0R3K1|M0R3K1_RAT GTP-binding protein Rheb OS=Rattus norvegicus GN=Rheb PE=1 SV=2	Q62639	RHEB_RAT	8	8	0	116.95	1285700000	0.2204	0.2933		29.4137	29.5517	28.313	29.346	29.7512	29.3006	29.1223	29.3318
>sp|Q9Z1E1|FLOT1_RAT Flotillin-1 OS=Rattus norvegicus GN=Flot1 PE=2 SV=2;>tr|Q6P2A7|Q6P2A7_RAT Flot1 protein OS=Rattus norvegicus GN=Flot1 PE=2 SV=1;>tr|Q6MG17|Q6MG17_RAT Flotillin 1 OS=Rattus norvegicus GN=Flot1 PE=4 SV=1	Q9Z1E1	FLOT1_RAT	29	29	0	323.31	2041800000	0.2201	0.3216		30.7037	31.046	30.5144	31.2873	30.6275	31.3452	30.8196	31.6395
>tr|A0A0G2K9Q6|A0A0G2K9Q6_RAT Calcium-transporting ATPase OS=Rattus norvegicus GN=Atp2b3 PE=1 SV=1;>sp|Q64568|AT2B3_RAT Plasma membrane calcium-transporting ATPase 3 OS=Rattus norvegicus GN=Atp2b3 PE=1 SV=2	A0A0G2K9Q6	A0A0G2K9Q6_RAT	32	30	0	323.31	1664300000	0.2199	0.391		32.3655	32.2497	31.3525	32.1521	32.305	32.3157	32.3886	31.9902
>tr|Q68G16|Q68G16_RAT Serine/threonine-protein phosphatase OS=Rattus norvegicus GN=Ppp5c PE=2 SV=1;>sp|P53042|PPP5_RAT Serine/threonine-protein phosphatase 5 OS=Rattus norvegicus GN=Ppp5c PE=1 SV=1;>tr|Q64538|Q64538_RAT Serine/threonine-protein phosphatase	Q68G16	Q68G16_RAT	14	14	0	322.83	892080000	0.2194	0.1996		29.8528	28.9638	29.7854	29.5336	28.8994	29.5419	29.8207	30.7514
>tr|A9CMB7|A9CMB7_RAT Aspartyl-tRNA synthetase OS=Rattus norvegicus GN=Dars PE=3 SV=1;>sp|P15178|SYDC_RAT Aspartate--tRNA ligase, cytoplasmic OS=Rattus norvegicus GN=Dars PE=2 SV=1	A9CMB7	A9CMB7_RAT	14	14	0	72.046	261020000	0.2194	0.3938		29.0637	28.5814	28.1212	28.0997	28.8209	28.5192	28.8541	28.5493
>tr|G3V936|G3V936_RAT Citrate synthase OS=Rattus norvegicus GN=Cs PE=1 SV=1;>sp|Q8VHF5|CISY_RAT Citrate synthase, mitochondrial OS=Rattus norvegicus GN=Cs PE=1 SV=1	G3V936	G3V936_RAT	37	37	0	323.31	30753000000	0.2189	0.4459		34.6597	34.9696	34.1603	34.7761	34.5465	34.845	34.8373	35.2126
>tr|M0RCT5|M0RCT5_RAT Echinoderm microtubule-associated protein-like 1 OS=Rattus norvegicus GN=Eml1 PE=1 SV=2;>sp|Q4V8C3|EMAL1_RAT Echinoderm microtubule-associated protein-like 1 OS=Rattus norvegicus GN=Eml1 PE=1 SV=2;>tr|M0RDD8|M0RDD8_RAT Echinoderm micr	M0RCT5	M0RCT5_RAT	4	4	0	75.048	32984000	0.2186	0.3778		25.9312	25.8108	25.7175	26.2898	26.3961	26.392	25.6798	NaN
>tr|Q6AYD5|Q6AYD5_RAT G1 to S phase transition 1 OS=Rattus norvegicus GN=Gspt1 PE=1 SV=1	Q6AYD5	Q6AYD5_RAT	25	25	0	323.31	989220000	0.2186	0.5226		30.0888	30.308	29.8532	30.5296	30.3908	30.3778	30.751	30.1346
>sp|P97546|NPTN_RAT Neuroplastin OS=Rattus norvegicus GN=Nptn PE=1 SV=2	P97546	NPTN_RAT	13	13	0	207.7	774450000	0.2179	0.4714		29.3683	28.5886	29.2311	29.3083	29.4083	29.5185	29.0358	29.405
>sp|Q62634|VGLU1_RAT Vesicular glutamate transporter 1 OS=Rattus norvegicus GN=Slc17a7 PE=1 SV=1	Q62634	VGLU1_RAT	6	6	0	41.731	1377800000	0.2177	0.4259		30.0986	29.531	29.5038	30.2474	29.9955	29.7866	30.0961	30.3734
>sp|D3ZAW2|PISD_RAT Phosphatidylserine decarboxylase proenzyme, mitochondrial OS=Rattus norvegicus GN=Pisd PE=1 SV=3;>tr|A0A0G2K0F9|A0A0G2K0F9_RAT Phosphatidylserine decarboxylase proenzyme, mitochondrial OS=Rattus norvegicus GN=Pisd PE=1 SV=1	D3ZAW2	PISD_RAT	9	9	0	59.119	567970000	0.2174	1.0003		29.2431	29.3265	28.9568	29.1786	29.259	29.3904	29.3088	29.6162
>sp|P13221|AATC_RAT Aspartate aminotransferase, cytoplasmic OS=Rattus norvegicus GN=Got1 PE=1 SV=3	P13221	AATC_RAT	31	31	0	323.31	5307000000	0.2173	0.2997		32.3138	32.9757	32.7666	32.3516	32.4797	33.5816	32.6828	32.533
>tr|D4A4H5|D4A4H5_RAT Stromal cell derived factor 2 (Predicted), isoform CRA_b OS=Rattus norvegicus GN=Sdf2 PE=1 SV=2	D4A4H5	D4A4H5_RAT	2	2	0	29.838	62971000	0.2168	0		NaN	NaN	NaN	26.1056	NaN	NaN	NaN	26.3224
>tr|F1LYK3|F1LYK3_RAT Neuron navigator 1 OS=Rattus norvegicus GN=Nav1 PE=1 SV=2;>tr|D4A5I4|D4A5I4_RAT Neuron navigator 1 OS=Rattus norvegicus GN=Nav1 PE=1 SV=3	F1LYK3	F1LYK3_RAT	64	3	0	323.31	1314000000	0.2168	0.6798		32.5649	32.2874	31.9097	32.528	32.5834	32.4536	32.5272	32.5932
>sp|O35550|RABE1_RAT Rab GTPase-binding effector protein 1 OS=Rattus norvegicus GN=Rabep1 PE=1 SV=1;>tr|G3V9J7|G3V9J7_RAT Rab GTPase-binding effector protein 1 OS=Rattus norvegicus GN=Rabep1 PE=1 SV=1	O35550	RABE1_RAT	33	33	0	303.47	378610000	0.2167	0.7028		29.9997	30.0157	29.7076	29.5245	30.2279	29.8664	30.1376	29.8826
>sp|Q5M819|SERB_RAT Phosphoserine phosphatase OS=Rattus norvegicus GN=Psph PE=2 SV=1	Q5M819	SERB_RAT	8	8	0	11.768	104090000	0.2163	0.1502		26.792	26.1146	24.8912	NaN	26.1581	26.5875	26.3697	25.4806
>tr|Q5PPH9|Q5PPH9_RAT Acidic (Leucine-rich) nuclear phosphoprotein 32 family, member A OS=Rattus norvegicus GN=Anp32a PE=2 SV=1;>tr|F7EL36|F7EL36_RAT Acidic leucine-rich nuclear phosphoprotein 32 family member A OS=Rattus norvegicus GN=Anp32a PE=4 SV=2;>sp	Q5PPH9	Q5PPH9_RAT	5	5	0	19.166	176560000	0.2163	0.2346		27.0083	27.0275	26.4248	26.245	26.7314	26.4068	27.5398	NaN
>tr|G3V8T9|G3V8T9_RAT Apoptosis regulator BAX OS=Rattus norvegicus GN=Bax PE=1 SV=1;>tr|Q9JKL3|Q9JKL3_RAT Apoptosis regulator BAX OS=Rattus norvegicus GN=Bax PE=1 SV=1;>sp|Q63690|BAX_RAT Apoptosis regulator BAX OS=Rattus norvegicus GN=Bax PE=1 SV=2	G3V8T9	G3V8T9_RAT	7	7	0	116.06	624380000	0.2161	0.3735		28.1485	28.2291	28.5003	27.5641	28.3183	28.7327	28.283	27.9721
>sp|O35274|NEB2_RAT Neurabin-2 OS=Rattus norvegicus GN=Ppp1r9b PE=1 SV=1;>tr|B1H262|B1H262_RAT Protein phosphatase 1, regulatory subunit 9B OS=Rattus norvegicus GN=Ppp1r9b PE=2 SV=1	O35274	NEB2_RAT	35	34	0	323.31	4791300000	0.216	0.3219		33.1217	32.8071	31.9224	33.0516	32.8733	33.1478	32.8676	32.8782
>tr|Q6AXY8|Q6AXY8_RAT Dehydrogenase/reductase (SDR family) member 1 OS=Rattus norvegicus GN=Dhrs1 PE=1 SV=1	Q6AXY8	Q6AXY8_RAT	8	8	0	126.71	307860000	0.2152	0.125		27.8289	28.4341	26.2772	28.9882	27.9013	27.4197	28.5764	28.4918
>tr|D3ZIP8|D3ZIP8_RAT Endonuclease domain-containing 1 OS=Rattus norvegicus GN=Endod1 PE=4 SV=2	D3ZIP8	D3ZIP8_RAT	3	3	0	9.4612	66192000	0.2151	0.2417		26.2824	NaN	NaN	25.6425	NaN	NaN	26.2162	26.1389
>sp|Q5FWT5|GATA_RAT Glutamyl-tRNA(Gln) amidotransferase subunit A, mitochondrial OS=Rattus norvegicus GN=Qrsl1 PE=2 SV=1	Q5FWT5	GATA_RAT	6	6	0	39.048	140290000	0.2146	0.3937		NaN	27.4756	27.6647	26.8841	27.8559	27.4272	27.5773	27.3639
>tr|M0RDX2|M0RDX2_RAT Amyloid-like protein 2 OS=Rattus norvegicus GN=Aplp2 PE=1 SV=2;>sp|P15943|APLP2_RAT Amyloid-like protein 2 OS=Rattus norvegicus GN=Aplp2 PE=1 SV=2;>tr|M0RBX7|M0RBX7_RAT Amyloid-like protein 2 OS=Rattus norvegicus GN=Aplp2 PE=1 SV=2	M0RDX2	M0RDX2_RAT	17	17	0	269.23	345150000	0.2144	0.2251		29.0256	29.579	27.7764	28.9154	29.0985	28.9646	28.9232	29.1675
>tr|Q499P2|Q499P2_RAT Leukotriene A(4) hydrolase OS=Rattus norvegicus GN=Lta4h PE=1 SV=1;>sp|P30349|LKHA4_RAT Leukotriene A-4 hydrolase OS=Rattus norvegicus GN=Lta4h PE=2 SV=2	Q499P2	Q499P2_RAT	15	15	0	200.03	356240000	0.2137	0.4769		29.0273	29.0792	28.6949	28.8577	29.5089	NaN	29.0678	28.8088
>tr|D4AE96|D4AE96_RAT Importin 7 OS=Rattus norvegicus GN=Ipo7 PE=1 SV=1	D4AE96	D4AE96_RAT	19	19	0	215.15	270810000	0.2132	0.2203		28.3775	28.4795	29.8608	28.8786	29.2946	29.1187	29.4529	28.5829
>tr|A0A0G2K1P1|A0A0G2K1P1_RAT Myotubularin-related protein 7 OS=Rattus norvegicus GN=Mtmr7 PE=1 SV=1;>tr|D3ZTB0|D3ZTB0_RAT Myotubularin related protein 7 (Predicted), isoform CRA_a OS=Rattus norvegicus GN=Mtmr7 PE=3 SV=1	A0A0G2K1P1	A0A0G2K1P1_RAT	12	12	0	119.11	137760000	0.2125	0.4221		27.6765	27.9622	27.5294	27.9115	27.9324	28.1662	28.3795	27.4517
>tr|B4F773|B4F773_RAT Protein tweety homolog OS=Rattus norvegicus GN=Ttyh1 PE=1 SV=1;>sp|P0C5X8|TTYH1_RAT Protein tweety homolog 1 OS=Rattus norvegicus GN=Ttyh1 PE=1 SV=1	B4F773	B4F773_RAT	7	7	0	323.31	2291500000	0.2124	0.1819		30.6896	31.198	29.0774	30.3917	30.5492	30.7035	30.5223	30.4311
>tr|D4A517|D4A517_RAT Solute carrier family 39 (Zinc transporter), member 10 (Predicted), isoform CRA_a OS=Rattus norvegicus GN=Slc39a10 PE=1 SV=1	D4A517	D4A517_RAT	6	6	0	225.79	89053000	0.2119	0		28.4138	27.6795	27.519	NaN	28.0827	NaN	NaN	NaN
>tr|F1M853|F1M853_RAT Ribosome-binding protein 1 OS=Rattus norvegicus GN=Rrbp1 PE=1 SV=3	F1M853	F1M853_RAT	46	46	0	323.31	211280000	0.2108	1.0212		29.8377	30.1865	29.9306	29.7144	30.1592	30.0941	30.213	30.046
>tr|F1M836|F1M836_RAT Non-specific serine/threonine protein kinase OS=Rattus norvegicus GN=Mark3 PE=1 SV=1;>sp|Q8VHF0|MARK3_RAT MAP/microtubule affinity-regulating kinase 3 OS=Rattus norvegicus GN=Mark3 PE=1 SV=1;>tr|A0A0G2JU56|A0A0G2JU56_RAT Non-specific	F1M836	F1M836_RAT	35	8	0	323.31	566960000	0.2104	0.4012		30.2354	30.2499	29.4348	30.1764	30.2844	29.8851	30.4241	30.3442
>sp|D4A631|BIG1_RAT Brefeldin A-inhibited guanine nucleotide-exchange protein 1 OS=Rattus norvegicus GN=Arfgef1 PE=1 SV=1	D4A631	BIG1_RAT	16	14	0	231.91	80093000	0.2099	0.3051		28.6369	28.622	27.5679	28.7212	28.6577	28.5782	28.3535	28.7983
>sp|Q4V7E8|LRRF2_RAT Leucine-rich repeat flightless-interacting protein 2 OS=Rattus norvegicus GN=Lrrfip2 PE=1 SV=1	Q4V7E8	LRRF2_RAT	7	6	0	76.468	69843000	0.2092	0.3518		26.3452	26.7954	25.7932	26.2198	NaN	26.3804	26.4695	26.6429
>tr|D4A0A1|D4A0A1_RAT Uncharacterized protein OS=Rattus norvegicus GN=Soga3 PE=1 SV=1	D4A0A1	D4A0A1_RAT	34	33	0	323.31	839780000	0.2092	0.3991		31.0834	30.6425	30.5015	30.9682	31.0291	31.2355	30.4768	31.2908
>sp|O88339|EPN1_RAT Epsin-1 OS=Rattus norvegicus GN=Epn1 PE=1 SV=1;>tr|A0A140TAC3|A0A140TAC3_RAT Epsin-1 OS=Rattus norvegicus GN=Epn1 PE=1 SV=1	O88339	EPN1_RAT	9	7	0	323.31	4412600000	0.2091	0.3719		31.6854	31.7208	30.8474	31.6887	31.7459	31.7173	31.3695	31.9462
>sp|P62824|RAB3C_RAT Ras-related protein Rab-3C OS=Rattus norvegicus GN=Rab3c PE=1 SV=1	P62824	RAB3C_RAT	15	14	0	323.31	8006600000	0.2086	0.4576		32.111	32.3477	31.6032	32.4596	32.3796	32.1789	32.5354	32.2621
>tr|F1M787|F1M787_RAT Catenin delta-2 OS=Rattus norvegicus GN=Ctnnd2 PE=1 SV=3	F1M787	F1M787_RAT	41	38	0	323.31	1325900000	0.2079	0.7567		31.9956	32.1148	31.5762	31.8892	32.3071	32.0516	31.9869	32.062
>tr|A0A0G2JZA1|A0A0G2JZA1_RAT Roundabout guidance receptor 2 OS=Rattus norvegicus GN=Robo2 PE=4 SV=1;>tr|A0A1W2Q6F3|A0A1W2Q6F3_RAT Uncharacterized protein OS=Rattus norvegicus GN=Robo2 PE=4 SV=1;>tr|F1M950|F1M950_RAT Roundabout guidance receptor 2 OS=Rattu	A0A0G2JZA1	A0A0G2JZA1_RAT	27	26	0	323.31	231050000	0.2074	0.4994		29.3775	29.9386	29.2994	29.3586	29.8518	29.4093	29.617	29.9258
>sp|Q99MZ8|LASP1_RAT LIM and SH3 domain protein 1 OS=Rattus norvegicus GN=Lasp1 PE=1 SV=1	Q99MZ8	LASP1_RAT	16	15	0	323.31	6677700000	0.2067	0.1853		32.3405	31.09	31.2201	32.2515	31.205	32.4264	31.7542	32.3434
>sp|P20171|RASH_RAT GTPase HRas OS=Rattus norvegicus GN=Hras PE=1 SV=2;>tr|Q8CGQ3|Q8CGQ3_RAT Harvey ras1 protein (Fragment) OS=Rattus norvegicus GN=Hras PE=4 SV=1	P20171	RASH_RAT	8	5	0	58.534	1745300000	0.2067	0.3203		30.1015	30.027	29.5312	29.6135	30.2908	30.0304	30.4097	29.3691
>sp|P97608|OPLA_RAT 5-oxoprolinase OS=Rattus norvegicus GN=Oplah PE=1 SV=2	P97608	OPLA_RAT	13	13	0	48.063	42171000	0.2057	0.5844		26.8437	27.1016	26.7351	NaN	27.0184	26.9562	27.3229	NaN
>sp|P63312|TYB10_RAT Thymosin beta-10 OS=Rattus norvegicus GN=Tmsb10 PE=1 SV=2	P63312	TYB10_RAT	6	6	0	323.31	84120000000	0.2056	0.2099		33.5729	34.0345	32.3911	33.7454	33.8091	33.8119	33.2039	33.7415
>tr|F1LNC4|F1LNC4_RAT Vesicle transport through interaction with t-SNAREs homolog 1B OS=Rattus norvegicus GN=Vti1b PE=1 SV=2;>sp|P58200|VTI1B_RAT Vesicle transport through interaction with t-SNAREs homolog 1B OS=Rattus norvegicus GN=Vti1b PE=1 SV=2	F1LNC4	F1LNC4_RAT	6	6	0	80.71	279520000	0.2053	0		NaN	27.7683	NaN	NaN	NaN	27.7063	27.6909	28.5236
>tr|A0A0G2JZ76|A0A0G2JZ76_RAT Synergin gamma (Fragment) OS=Rattus norvegicus GN=Synrg PE=1 SV=1	A0A0G2JZ76	A0A0G2JZ76_RAT	2	2	0	5.8768	52992000	0.2052	0.8964		25.5388	25.7753	NaN	NaN	25.9256	25.8149	25.8462	NaN
>sp|P31647|S6A11_RAT Sodium- and chloride-dependent GABA transporter 3 OS=Rattus norvegicus GN=Slc6a11 PE=1 SV=1	P31647	S6A11_RAT	12	12	0	234.23	1932000000	0.2048	0.2803		30.824	30.8793	29.8081	30.333	31.0764	30.7658	30.2617	30.5596
>sp|F1LQX4|RHG44_RAT Rho GTPase-activating protein 44 OS=Rattus norvegicus GN=Arhgap44 PE=1 SV=2;>tr|A0A0H2UHC0|A0A0H2UHC0_RAT Rho GTPase-activating protein 44 OS=Rattus norvegicus GN=Arhgap44 PE=1 SV=1	F1LQX4	RHG44_RAT	22	22	0	323.31	544770000	0.2043	0.3917		29.4082	29.3969	29.3809	29.2946	29.0944	29.2794	29.9407	29.9836
>sp|P70587|LRRC7_RAT Leucine-rich repeat-containing protein 7 OS=Rattus norvegicus GN=Lrrc7 PE=1 SV=2;>tr|F1M4K6|F1M4K6_RAT Leucine-rich repeat-containing protein 7 OS=Rattus norvegicus GN=Lrrc7 PE=1 SV=3	P70587	LRRC7_RAT	77	44	0	323.31	1241500000	0.2037	0.8208		32.1739	32.1082	32.3144	32.1471	32.446	32.431	32.6147	32.0668
>tr|F1M1L9|F1M1L9_RAT Copine 2 OS=Rattus norvegicus GN=Cpne2 PE=1 SV=3;>tr|H1UBM7|H1UBM7_RAT Copine 2 protein OS=Rattus norvegicus GN=Cpne2 PE=2 SV=1	F1M1L9	F1M1L9_RAT	4	4	0	8.2817	101210000	0.2036	0.0901		26.6947	27.6175	NaN	25.8953	26.0001	28.1421	26.6763	NaN
>tr|A0A0G2JVK4|A0A0G2JVK4_RAT Neurolysin, mitochondrial OS=Rattus norvegicus GN=Nln PE=1 SV=1;>tr|A0A0G2JSY3|A0A0G2JSY3_RAT Neurolysin (Metallopeptidase M3 family), isoform CRA_a OS=Rattus norvegicus GN=Nln PE=1 SV=1;>sp|P42676|NEUL_RAT Neurolysin, mitocho	A0A0G2JVK4	A0A0G2JVK4_RAT	31	31	0	323.31	1585100000	0.2034	0.353		31.303	31.6344	31.027	31.6914	31.0997	31.8726	31.5441	31.9531
>tr|M0RCL5|M0RCL5_RAT Histone H2A OS=Rattus norvegicus GN=LOC100910554 PE=1 SV=1;>tr|M0RDM4|M0RDM4_RAT Histone H2A OS=Rattus norvegicus GN=LOC680322 PE=3 SV=1;>sp|A9UMV8|H2AJ_RAT Histone H2A.J OS=Rattus norvegicus GN=H2afj PE=2 SV=1;>tr|Q6I8Q6|Q6I8Q6_RAT H	M0RCL5	M0RCL5_RAT	4	4	0	11.545	782680000	0.2024	0.2384		NaN	28.1994	27.9577	NaN	28.5631	27.9987	NaN	NaN
>sp|Q99M64|P4K2A_RAT Phosphatidylinositol 4-kinase type 2-alpha OS=Rattus norvegicus GN=Pi4k2a PE=1 SV=1	Q99M64	P4K2A_RAT	8	8	0	67.124	207860000	0.2012	0.631		28.1196	28.2671	NaN	28.0327	28.5512	28.4157	28.3868	28.0101
>tr|Q9QYV3|Q9QYV3_RAT C3G protein (Fragment) OS=Rattus norvegicus GN=Rapgef1 PE=2 SV=1;>tr|F1M8L9|F1M8L9_RAT Rap guanine nucleotide exchange factor 1 OS=Rattus norvegicus GN=Rapgef1 PE=1 SV=3	Q9QYV3	Q9QYV3_RAT	5	5	0	40.94	31936000	0.2	0		NaN	NaN	NaN	25.6601	NaN	NaN	NaN	25.8602
>sp|Q0VGK0|GBRL1_RAT Gamma-aminobutyric acid receptor-associated protein-like 1 OS=Rattus norvegicus GN=Gabarapl1 PE=1 SV=1	Q0VGK0	GBRL1_RAT	3	2	0	4.3276	375750000	0.1999	0.344		26.0886	NaN	NaN	26.216	NaN	26.5589	NaN	26.1456
>tr|A0A0G2K0S7|A0A0G2K0S7_RAT RAP1 GTPase-activating protein 2 OS=Rattus norvegicus GN=Rap1gap2 PE=1 SV=1;>tr|D3ZPI4|D3ZPI4_RAT GTPase activating RANGAP domain-like 4 (Predicted), isoform CRA_a OS=Rattus norvegicus GN=Rap1gap2 PE=1 SV=1	A0A0G2K0S7	A0A0G2K0S7_RAT	10	10	0	64.571	120220000	0.1992	0.211		27.2438	27.2386	28.3459	26.7491	28.0066	27.2381	27.6836	27.4459
>tr|D4A3V2|D4A3V2_RAT NADH dehydrogenase [ubiquinone] 1 alpha subcomplex subunit 6 OS=Rattus norvegicus GN=Ndufa6 PE=1 SV=1	D4A3V2	D4A3V2_RAT	14	14	0	323.31	3915900000	0.1991	0.1018		30.9204	31.0981	28.2039	30.9954	30.4144	30.5302	30.1538	30.9159
>sp|P19511|AT5F1_RAT ATP synthase F(0) complex subunit B1, mitochondrial OS=Rattus norvegicus GN=Atp5f1 PE=1 SV=1	P19511	AT5F1_RAT	19	19	0	323.31	2186400000	0.1991	0.1151		30.6141	30.4731	28.2713	30.5707	29.31	30.5587	30.3398	30.517
>tr|A0A1W2Q6C2|A0A1W2Q6C2_RAT Uncharacterized protein OS=Rattus norvegicus GN=Adam11 PE=4 SV=1;>tr|D4A6U1|D4A6U1_RAT A disintegrin and metallopeptidase domain 11 (Predicted), isoform CRA_a OS=Rattus norvegicus GN=Adam11 PE=4 SV=2	A0A1W2Q6C2	A0A1W2Q6C2_RAT	10	10	0	82.678	202870000	0.1991	0.2244		27.4711	28.109	29.0975	28.4439	28.7221	28.5812	28.3976	28.2169
>sp|P62282|RS11_RAT 40S ribosomal protein S11 OS=Rattus norvegicus GN=Rps11 PE=1 SV=3;>tr|Q6PDV9|Q6PDV9_RAT Ribosomal protein S11 OS=Rattus norvegicus GN=Rps11 PE=2 SV=1	P62282	RS11_RAT	9	9	0	33.67	832110000	0.1988	0.2317		28.5236	28.1391	28.8595	28.231	28.5687	29.2516	27.8215	28.9066
>sp|Q3B8Q0|MARE2_RAT Microtubule-associated protein RP/EB family member 2 OS=Rattus norvegicus GN=Mapre2 PE=1 SV=1;>tr|M0R8A4|M0R8A4_RAT Microtubule-associated protein RP/EB family member 2 OS=Rattus norvegicus GN=Mapre2 PE=1 SV=2;>tr|M0R7M8|M0R7M8_RAT Mic	Q3B8Q0	MARE2_RAT	22	19	0	323.31	5989300000	0.1984	1.1565		32.1911	32.2512	32.0419	32.1596	32.4875	32.2892	32.4902	32.1706
>sp|P31421|GRM2_RAT Metabotropic glutamate receptor 2 OS=Rattus norvegicus GN=Grm2 PE=1 SV=1	P31421	GRM2_RAT	8	8	0	323.31	305200000	0.1976	0.2075		28.4096	NaN	29.1325	29.1011	28.741	29.6414	28.8539	NaN
>sp|Q1WIM3|CADM3_RAT Cell adhesion molecule 3 OS=Rattus norvegicus GN=Cadm3 PE=1 SV=1;>tr|A0A0G2K872|A0A0G2K872_RAT Cell adhesion molecule 3 OS=Rattus norvegicus GN=Cadm3 PE=1 SV=1	Q1WIM3	CADM3_RAT	14	14	0	323.31	8400800000	0.1976	0.3424		32.4864	32.6168	31.9443	32.3419	32.8231	32.5274	32.8437	31.9859
>tr|Q6AZ26|Q6AZ26_RAT C-terminal binding protein 1 OS=Rattus norvegicus GN=Ctbp1 PE=1 SV=1;>tr|F7FG31|F7FG31_RAT C-terminal-binding protein 1 OS=Rattus norvegicus GN=Ctbp1 PE=1 SV=1;>tr|A0A0H2UI20|A0A0H2UI20_RAT C-terminal-binding protein 1 OS=Rattus norve	Q6AZ26	Q6AZ26_RAT	21	13	0	323.31	2899600000	0.1976	0.7746		31.5569	31.3856	31.1637	31.1247	31.6805	31.4096	31.5778	31.3533
>tr|B2RZ97|B2RZ97_RAT LOC684322 protein OS=Rattus norvegicus GN=Kcmf1 PE=2 SV=1;>tr|F1LRJ0|F1LRJ0_RAT Potassium channel modulatory factor 1 OS=Rattus norvegicus GN=Kcmf1 PE=1 SV=2;>tr|A0A0G2JX46|A0A0G2JX46_RAT Potassium channel modulatory factor 1 OS=Rattu	B2RZ97	B2RZ97_RAT	10	10	0	323.31	722130000	0.1975	0.2719		28.5633	28.6137	27.827	29.0933	28.4075	28.5473	28.8897	29.043
>tr|A0A0G2K2S2|A0A0G2K2S2_RAT Solute carrier family 2, facilitated glucose transporter member 1 OS=Rattus norvegicus GN=Slc2a1 PE=1 SV=1;>sp|P11167|GTR1_RAT Solute carrier family 2, facilitated glucose transporter member 1 OS=Rattus norvegicus GN=Slc2a1 PE	A0A0G2K2S2	A0A0G2K2S2_RAT	6	6	0	33.245	243590000	0.197	0.3036		26.8033	27.3773	NaN	26.7402	26.9969	27.6923	27.0729	26.9205
>tr|Q6GMM8|Q6GMM8_RAT Long-chain fatty acid transport protein 1 OS=Rattus norvegicus GN=Slc27a1 PE=1 SV=1;>sp|P97849|S27A1_RAT Long-chain fatty acid transport protein 1 OS=Rattus norvegicus GN=Slc27a1 PE=2 SV=1	Q6GMM8	Q6GMM8_RAT	18	17	0	163.45	525940000	0.1968	0.2651		29.0043	29.0887	28.4017	29.6966	29.06	29.655	28.9747	29.2891
>sp|Q5FVI3|LRC57_RAT Leucine-rich repeat-containing protein 57 OS=Rattus norvegicus GN=Lrrc57 PE=2 SV=1;>tr|F8WFF9|F8WFF9_RAT Leucine-rich repeat-containing protein 57-like OS=Rattus norvegicus GN=Lrrc57 PE=1 SV=3;>tr|A0A0G2KBC0|A0A0G2KBC0_RAT Leucine-rich	Q5FVI3	LRC57_RAT	6	6	0	31.822	387920000	0.1966	0.2884		27.9895	28.1194	27.2118	28.1647	28.5457	27.7125	27.935	28.0786
>tr|G3V9P0|G3V9P0_RAT 26S proteasome non-ATPase regulatory subunit 9 OS=Rattus norvegicus GN=Psmd9 PE=1 SV=1;>sp|Q9WTV5|PSMD9_RAT 26S proteasome non-ATPase regulatory subunit 9 OS=Rattus norvegicus GN=Psmd9 PE=1 SV=1	G3V9P0	G3V9P0_RAT	11	11	0	51.974	515430000	0.1965	0.2208		28.1629	27.8608	29.1245	27.6891	28.8111	28.1444	28.1747	28.4931
>sp|Q6AYR6|HDHD2_RAT Haloacid dehalogenase-like hydrolase domain-containing protein 2 OS=Rattus norvegicus GN=Hdhd2 PE=2 SV=1;>tr|Q6QI86|Q6QI86_RAT Haloacid dehalogenase-like hydrolase domain-containing protein 2 OS=Rattus norvegicus GN=Hdhd2 PE=1 SV=1	Q6AYR6	HDHD2_RAT	5	5	0	112.21	349820000	0.1961	0		NaN	27.6755	NaN	NaN	27.7688	NaN	28.1811	27.6649
>tr|A0A0G2JWK6|A0A0G2JWK6_RAT APC membrane recruitment protein 2 OS=Rattus norvegicus GN=Amer2 PE=1 SV=1	A0A0G2JWK6	A0A0G2JWK6_RAT	9	9	0	322.35	230560000	0.1959	0.2173		28.3641	28.1678	26.8027	28.0056	28.2549	28.012	27.9103	27.9465
>tr|A0A0G2JSV6|A0A0G2JSV6_RAT Globin c2 OS=Rattus norvegicus GN=Hba-a2 PE=1 SV=1	A0A0G2JSV6	A0A0G2JSV6_RAT	2	2	0	54.602	320380000	0.1958	0.0728		27.3214	24.5367	NaN	26.9627	26.1517	27.7645	25.2813	26.68
>tr|F1M2K6|F1M2K6_RAT Plakophilin 4 OS=Rattus norvegicus GN=Pkp4 PE=1 SV=2	F1M2K6	F1M2K6_RAT	38	38	0	323.31	408110000	0.1956	0.8785		30.2891	30.7021	30.2929	30.3632	30.6724	30.7044	30.5927	30.46
>sp|Q07205|IF5_RAT Eukaryotic translation initiation factor 5 OS=Rattus norvegicus GN=Eif5 PE=1 SV=1	Q07205	IF5_RAT	10	10	0	83.643	409410000	0.195	0.2434		28.1915	28.8945	28.9162	28.8967	29.1287	28.8586	28.2005	29.4911
>tr|A0A0G2JZB8|A0A0G2JZB8_RAT Neuronal membrane glycoprotein M6-b OS=Rattus norvegicus GN=Gpm6b PE=4 SV=1;>tr|E9PSV8|E9PSV8_RAT Neuronal membrane glycoprotein M6-b OS=Rattus norvegicus GN=Gpm6b PE=4 SV=2;>sp|Q9JJK1|GPM6B_RAT Neuronal membrane glycoprotein	A0A0G2JZB8	A0A0G2JZB8_RAT	6	6	0	278.86	1229400000	0.1937	0.3349		NaN	29.3151	28.6227	28.4964	29.1539	29.1117	29.0417	28.7133
>tr|B2RZ09|B2RZ09_RAT Arginine-rich, mutated in early stage tumors (Predicted), isoform CRA_b OS=Rattus norvegicus GN=Manf PE=2 SV=1;>sp|P0C5H9|MANF_RAT Mesencephalic astrocyte-derived neurotrophic factor OS=Rattus norvegicus GN=Manf PE=1 SV=1	B2RZ09	B2RZ09_RAT	10	10	0	27.748	311180000	0.1925	0.1943		27.3736	27.605	27.0785	27.2902	28.0482	26.4518	27.5872	28.03
>tr|B5DER3|B5DER3_RAT Hypertrophic agonist responsive protein B64, isoform CRA_b OS=Rattus norvegicus GN=Iah1 PE=2 SV=1;>sp|Q711G3|IAH1_RAT Isoamyl acetate-hydrolyzing esterase 1 homolog OS=Rattus norvegicus GN=Iah1 PE=2 SV=2	B5DER3	B5DER3_RAT	7	7	0	64.332	1005600000	0.1919	0.3468		28.7758	29.3807	29.7452	29.2294	29.7057	29.5155	29.5639	29.1135
>tr|D4A8U7|D4A8U7_RAT Dynactin 1, isoform CRA_a OS=Rattus norvegicus GN=Dctn1 PE=1 SV=2;>tr|A0A0G2K428|A0A0G2K428_RAT Dynactin subunit 1 OS=Rattus norvegicus GN=Dctn1 PE=1 SV=1;>sp|P28023|DCTN1_RAT Dynactin subunit 1 OS=Rattus norvegicus GN=Dctn1 PE=1 SV=2	D4A8U7	D4A8U7_RAT	77	77	0	323.31	1886300000	0.1904	0.4314		32.5938	32.6735	32.0315	32.4409	32.9771	32.4782	32.6851	32.3607
>tr|G3V940|G3V940_RAT Coronin OS=Rattus norvegicus GN=Coro1b PE=1 SV=1;>sp|O89046|COR1B_RAT Coronin-1B OS=Rattus norvegicus GN=Coro1b PE=1 SV=1	G3V940	G3V940_RAT	18	18	0	323.31	2623900000	0.1902	0.3107		31.4431	31.6299	30.9622	30.8397	31.6757	31.4398	31.6161	30.9039
>tr|F1LTR1|F1LTR1_RAT WD repeat domain 26 OS=Rattus norvegicus GN=Wdr26 PE=1 SV=2	F1LTR1	F1LTR1_RAT	10	10	0	93.792	174350000	0.1893	0.5207		28.0908	27.8131	27.2923	27.7333	27.8514	27.959	27.9592	27.917
>tr|D4ADD8|D4ADD8_RAT Dynactin 6 (Predicted), isoform CRA_b OS=Rattus norvegicus GN=Dctn6 PE=1 SV=1	D4ADD8	D4ADD8_RAT	4	4	0	160.18	2147000000	0.189	0.4556		29.6349	29.9742	29.9879	29.2347	29.8843	29.9275	30.0263	29.7498
>sp|P62813|GBRA1_RAT Gamma-aminobutyric acid receptor subunit alpha-1 OS=Rattus norvegicus GN=Gabra1 PE=1 SV=1	P62813	GBRA1_RAT	8	5	0	129.15	86058000	0.1886	0.4153		26.1633	26.6179	26.3544	26.807	26.5235	26.9221	26.577	NaN
>tr|Q5VLR5|Q5VLR5_RAT BWK4 OS=Rattus norvegicus GN=Erp44 PE=1 SV=1	Q5VLR5	Q5VLR5_RAT	6	6	0	114.38	411920000	0.1885	0.2047		28.1151	29.1844	29.0969	28.4031	28.8007	29.6033	28.7489	28.4005
>tr|G3V746|G3V746_RAT Glutamate receptor ionotropic, NMDA 2B OS=Rattus norvegicus GN=Grin2b PE=1 SV=1;>sp|Q00960|NMDE2_RAT Glutamate receptor ionotropic, NMDA 2B OS=Rattus norvegicus GN=Grin2b PE=1 SV=1	G3V746	G3V746_RAT	53	53	0	323.31	1956400000	0.1884	0.8259		32.5639	32.8718	32.4223	32.5984	32.921	32.9044	32.6694	32.7151
>sp|P97534|FKB1B_RAT Peptidyl-prolyl cis-trans isomerase FKBP1B OS=Rattus norvegicus GN=Fkbp1b PE=1 SV=3	P97534	FKB1B_RAT	4	4	0	217.46	1698100000	0.1879	0.9501		28.6979	28.5424	28.5778	NaN	28.8631	28.635	28.8838	NaN
>tr|D3ZZX9|D3ZZX9_RAT Sideroflexin 4 OS=Rattus norvegicus GN=Sfxn4 PE=4 SV=1	D3ZZX9	D3ZZX9_RAT	2	2	0	4.6657	75205000	0.1875	0.3455		26.8394	26.4738	NaN	NaN	26.9301	26.7581	NaN	NaN
>tr|F1LS01|F1LS01_RAT Protocadherin 9 OS=Rattus norvegicus GN=Pcdh9 PE=4 SV=3	F1LS01	F1LS01_RAT	9	9	0	317.13	117150000	0.1875	0.6787		28.5629	28.2128	27.9427	28.2723	28.5401	28.4213	28.4354	28.344
>tr|M0RB22|M0RB22_RAT Protein tyrosine phosphatase, receptor type, D OS=Rattus norvegicus GN=Ptprd PE=1 SV=2	M0RB22	M0RB22_RAT	27	23	0	323.31	264520000	0.1874	0.9302		30.208	30.4234	30.3455	30.153	30.4248	30.2691	30.654	30.5317
>tr|F8WFH6|F8WFH6_RAT Protein FAM131B OS=Rattus norvegicus GN=Fam131b PE=1 SV=1;>sp|Q568Z1|F131B_RAT Protein FAM131B OS=Rattus norvegicus GN=Fam131b PE=1 SV=1	F8WFH6	F8WFH6_RAT	11	11	0	232.4	482130000	0.1872	0.5471		28.3084	28.4384	28.4501	28.0427	28.6758	28.3677	28.7425	28.2022
>sp|Q5HZV9|PP1R7_RAT Protein phosphatase 1 regulatory subunit 7 OS=Rattus norvegicus GN=Ppp1r7 PE=1 SV=1;>tr|R9PXV7|R9PXV7_RAT Protein phosphatase 1 regulatory subunit 7 OS=Rattus norvegicus GN=Ppp1r7 PE=1 SV=1	Q5HZV9	PP1R7_RAT	29	29	0	323.31	1894800000	0.186	0.2615		31.1222	31.2646	30.0588	31.0979	31.2958	31.1226	30.8874	30.9817
>tr|A0A0G2K7W8|A0A0G2K7W8_RAT Histidine triad nucleotide-binding protein 3 OS=Rattus norvegicus GN=Hint3 PE=1 SV=1;>tr|F1M9G8|F1M9G8_RAT Histidine triad nucleotide-binding protein 3 OS=Rattus norvegicus GN=Hint3 PE=1 SV=1;>sp|Q8K3P7|HINT3_RAT Histidine tri	A0A0G2K7W8	A0A0G2K7W8_RAT	7	7	0	246.34	606690000	0.1854	0.2709		27.9525	28.0818	28.6046	27.4977	28.46	28.0507	28.5347	27.8328
>tr|F1M8H2|F1M8H2_RAT Tryptophanyl tRNA synthetase 2 (mitochondrial) OS=Rattus norvegicus GN=Wars2 PE=1 SV=2	F1M8H2	F1M8H2_RAT	4	4	0	30.219	114610000	0.1847	0		NaN	NaN	NaN	26.9172	NaN	NaN	26.7252	27.4785
>tr|Q76GL9|Q76GL9_RAT Amino acid transporter OS=Rattus norvegicus GN=Slc1a4 PE=1 SV=1;>tr|A0A0F7R5I4|A0A0F7R5I4_RAT Amino acid transporter OS=Rattus norvegicus GN=ratASCT1 PE=2 SV=1	Q76GL9	Q76GL9_RAT	7	7	0	66.655	891790000	0.1842	0.7581		29.4171	29.154	29.0888	29.5326	29.5805	29.3312	29.4633	29.5544
>tr|D3ZRN5|D3ZRN5_RAT TROVE domain family, member 2 OS=Rattus norvegicus GN=Trove2 PE=1 SV=1	D3ZRN5	D3ZRN5_RAT	6	6	0	49.224	110230000	0.1836	0.3715		27.18	27.8555	27.6269	27.5753	28.0283	NaN	27.7117	27.4888
>sp|G3V7W1|PDCD6_RAT Programmed cell death protein 6 OS=Rattus norvegicus GN=Pdcd6 PE=2 SV=1	G3V7W1	PDCD6_RAT	8	8	0	86.97	641090000	0.1829	0.2437		27.8708	28.317	28.5515	27.3593	28.5064	28.2879	28.2606	27.7751
>tr|F1LNB3|F1LNB3_RAT A-kinase-anchoring protein 10 OS=Rattus norvegicus GN=Akap10 PE=1 SV=1;>tr|Q66HA0|Q66HA0_RAT Uncharacterized protein OS=Rattus norvegicus GN=Akap10 PE=2 SV=1	F1LNB3	F1LNB3_RAT	8	8	0	74.25	125110000	0.1822	0.1428		28.5672	28.1444	26.5492	27.9574	28.5508	27.5736	28.0091	27.8137
>sp|Q80WF4|T132A_RAT Transmembrane protein 132A OS=Rattus norvegicus GN=Tmem132a PE=1 SV=1;>tr|G3V963|G3V963_RAT RCG47487, isoform CRA_b OS=Rattus norvegicus GN=Tmem132a PE=4 SV=1	Q80WF4	T132A_RAT	17	17	0	304.65	295460000	0.1821	0.4798		29.247	29.387	29.12	29.0282	29.7764	29.1846	29.0931	29.4568
>sp|Q63604|NTRK2_RAT BDNF/NT-3 growth factors receptor OS=Rattus norvegicus GN=Ntrk2 PE=1 SV=1;>tr|A0A0G2K5X6|A0A0G2K5X6_RAT Tyrosine-protein kinase receptor OS=Rattus norvegicus GN=Ntrk2 PE=3 SV=1	Q63604	NTRK2_RAT	7	7	0	26.876	158850000	0.1816	0.2948		27.9721	NaN	28.5397	27.7559	28.4369	NaN	28.2376	28.138
>sp|P35284|RAB12_RAT Ras-related protein Rab-12 OS=Rattus norvegicus GN=Rab12 PE=1 SV=2;>tr|D4A376|D4A376_RAT Ras-related protein Rab-12 OS=Rattus norvegicus GN=Rab12 PE=1 SV=3	P35284	RAB12_RAT	13	13	0	23.25	392320000	0.1815	0.2402		28.6967	27.6687	NaN	28.0147	28.1632	28.3687	28.6758	28.0253
>tr|D3ZP15|D3ZP15_RAT RAB9B, member RAS oncogene family OS=Rattus norvegicus GN=Rab9b PE=4 SV=1	D3ZP15	D3ZP15_RAT	5	5	0	24.386	334890000	0.1807	0		28.9833	NaN	27.4599	28.7084	NaN	NaN	NaN	28.5646
>sp|Q5XIA8|GHITM_RAT Growth hormone-inducible transmembrane protein OS=Rattus norvegicus GN=Ghitm PE=2 SV=1	Q5XIA8	GHITM_RAT	3	3	0	12.369	56800000	0.1805	0		NaN	26.0585	NaN	NaN	25.9332	26.1949	26.5891	NaN
>sp|O08651|SERA_RAT D-3-phosphoglycerate dehydrogenase OS=Rattus norvegicus GN=Phgdh PE=1 SV=3	O08651	SERA_RAT	27	27	0	323.31	4107900000	0.1803	0.4143		32.2192	32.1256	31.5766	32.0067	32.3714	32.2939	32.1967	31.7872
>tr|F1M2D4|F1M2D4_RAT Rho GTPase-activating protein 23 OS=Rattus norvegicus GN=Arhgap23 PE=1 SV=3	F1M2D4	F1M2D4_RAT	25	25	0	141.55	125420000	0.1802	0.2557		29.1195	28.5751	28.9064	28.6769	29.5607	29.2558	28.3619	28.8201
>tr|D3ZDP2|D3ZDP2_RAT Mitochondrial ribosomal protein L58 OS=Rattus norvegicus GN=Mrpl58 PE=1 SV=1	D3ZDP2	D3ZDP2_RAT	7	7	0	268.66	607130000	0.1799	0.5237		28.7689	28.9439	28.731	28.2407	28.931	28.7145	28.9095	28.8492
>tr|D3ZAI6|D3ZAI6_RAT 5-nucleotidase domain-containing 3 OS=Rattus norvegicus GN=Nt5dc3 PE=1 SV=2	D3ZAI6	D3ZAI6_RAT	26	26	0	323.31	1091900000	0.1795	0.1318		29.916	31.2046	31.4417	30.7752	30.1533	32.0362	30.9031	30.9629
>sp|P10824|GNAI1_RAT Guanine nucleotide-binding protein G(i) subunit alpha-1 OS=Rattus norvegicus GN=Gnai1 PE=1 SV=3	P10824	GNAI1_RAT	31	18	0	323.31	5370700000	0.1787	0.3358		32.1364	32.0788	31.674	32.0193	32.239	32.2049	32.5758	31.6038
>tr|F1LR18|F1LR18_RAT Rho GTPase-activating protein 39 OS=Rattus norvegicus GN=Arhgap39 PE=1 SV=1	F1LR18	F1LR18_RAT	26	26	0	323.31	163350000	0.1778	0.3174		28.5294	29.0779	28.9584	28.3398	28.9039	28.9832	29.2518	28.478
>tr|A0A0G2KAN7|A0A0G2KAN7_RAT Glutaminase kidney isoform, mitochondrial OS=Rattus norvegicus GN=Gls PE=1 SV=1	A0A0G2KAN7	A0A0G2KAN7_RAT	4	4	0	263.87	280140000	0.1769	0.12		28.9018	28.6237	NaN	NaN	NaN	28.4566	NaN	29.4225
>tr|A0A0H2UHV4|A0A0H2UHV4_RAT Eukaryotic translation initiation factor 5B OS=Rattus norvegicus GN=Eif5b PE=1 SV=1;>tr|M0R7Z0|M0R7Z0_RAT Uncharacterized protein OS=Rattus norvegicus PE=4 SV=1;>sp|B2GUV7|IF2P_RAT Eukaryotic translation initiation factor 5B O	A0A0H2UHV4	A0A0H2UHV4_RAT	10	10	0	80.647	48474000	0.1764	0.7952		27.195	27.0968	NaN	26.9855	27.4338	NaN	27.1978	27.175
>tr|G3V9M3|G3V9M3_RAT RCG28460 OS=Rattus norvegicus GN=Wdr47 PE=1 SV=1	G3V9M3	G3V9M3_RAT	37	37	0	323.31	1380400000	0.1757	0.5086		31.4552	31.35	31.4617	31.2454	31.8639	31.3233	31.7561	31.2716
>sp|Q9EPH2|MRP_RAT MARCKS-related protein OS=Rattus norvegicus GN=Marcksl1 PE=2 SV=3;>tr|A0A0G2K613|A0A0G2K613_RAT Uncharacterized protein OS=Rattus norvegicus PE=4 SV=1	Q9EPH2	MRP_RAT	15	15	0	323.31	750160000	0.1756	0.2942		27.1569	27.2144	26.8866	26.9977	27.7971	27.0185	26.7085	27.4338
>tr|A0A0G2K490|A0A0G2K490_RAT TRAF2 and NCK-interacting kinase OS=Rattus norvegicus GN=Tnik PE=1 SV=1;>tr|D3ZZQ0|D3ZZQ0_RAT Similar to Traf2 and NCK interacting kinase, splice variant 4 (Predicted), isoform CRA_a OS=Rattus norvegicus GN=Tnik PE=1 SV=1	A0A0G2K490	A0A0G2K490_RAT	41	31	0	323.31	566590000	0.175	0.241		30.5999	30.4054	29.8131	30.9534	30.4493	30.4768	30.4111	31.1346
>tr|Q8K5B5|Q8K5B5_RAT Amino acid transporter OS=Rattus norvegicus GN=Slc1a2 PE=2 SV=1;>tr|Q8R4I5|Q8R4I5_RAT Amino acid transporter (Fragment) OS=Rattus norvegicus GN=Slc1a2 PE=2 SV=1	Q8K5B5	Q8K5B5_RAT	3	0	0	323.31	531670000	0.1748	0.1106		27.6791	29.2998	26.6647	28.6239	28.1477	27.9588	28.4106	28.4495
>sp|P0C5Y8|ALS2_RAT Alsin OS=Rattus norvegicus GN=Als2 PE=1 SV=1	P0C5Y8	ALS2_RAT	9	9	0	31.014	16003000	0.1741	0		NaN	26.1646	NaN	26.2188	26.3658	NaN	NaN	NaN
>sp|Q6AY84|SCRN1_RAT Secernin-1 OS=Rattus norvegicus GN=Scrn1 PE=1 SV=1	Q6AY84	SCRN1_RAT	20	20	0	158.8	5914300000	0.1738	0.374		32.6004	32.6863	31.8117	32.2346	32.4352	32.5467	32.5722	32.474
>sp|Q9ES21|SAC1_RAT Phosphatidylinositide phosphatase SAC1 OS=Rattus norvegicus GN=Sacm1l PE=1 SV=1	Q9ES21	SAC1_RAT	8	8	0	95.341	99646000	0.1736	0.1885		26.6826	27.0913	28.1034	26.7977	27.4851	27.3114	27.6638	26.9092
>tr|D4A1G8|D4A1G8_RAT Centrosomal protein 170B OS=Rattus norvegicus GN=Cep170b PE=1 SV=1	D4A1G8	D4A1G8_RAT	60	60	0	323.31	394620000	0.1735	0.2791		30.7862	31.0013	29.9896	30.7746	30.9153	30.8347	30.4439	31.052
>tr|D3ZQ57|D3ZQ57_RAT Plexin B2 OS=Rattus norvegicus GN=Plxnb2 PE=1 SV=1	D3ZQ57	D3ZQ57_RAT	30	30	0	190.52	105780000	0.1732	0.4414		29.0454	28.5801	29.182	28.789	29.0967	29.028	29.3574	28.807
>tr|Q8R3Z7|Q8R3Z7_RAT EH-domain containing 4 OS=Rattus norvegicus GN=Ehd4 PE=1 SV=1	Q8R3Z7	Q8R3Z7_RAT	7	7	0	16.452	159520000	0.1731	0.2912		27.6236	28.3245	27.6642	28.3613	28.0545	28.4986	27.8314	28.2815
>sp|P07633|PCCB_RAT Propionyl-CoA carboxylase beta chain, mitochondrial OS=Rattus norvegicus GN=Pccb PE=2 SV=1	P07633	PCCB_RAT	2	2	0	61.362	426430000	0.1729	0.243		29.4835	28.7084	29.5499	29.0759	NaN	29.0174	29.7077	29.4068
>tr|Q6IMZ3|Q6IMZ3_RAT Annexin OS=Rattus norvegicus GN=Anxa6 PE=1 SV=1;>sp|P48037|ANXA6_RAT Annexin A6 OS=Rattus norvegicus GN=Anxa6 PE=1 SV=2	Q6IMZ3	Q6IMZ3_RAT	39	39	0	323.31	3224500000	0.1726	0.3405		33.0102	32.95	32.9485	32.3928	33.3092	33.0187	33.1154	32.5487
>tr|Q6P784|Q6P784_RAT Branched-chain-amino-acid aminotransferase OS=Rattus norvegicus GN=Bcat2 PE=2 SV=1;>tr|G3V8U8|G3V8U8_RAT Branched-chain-amino-acid aminotransferase OS=Rattus norvegicus GN=Bcat2 PE=1 SV=1;>sp|O35854|BCAT2_RAT Branched-chain-amino-acid	Q6P784	Q6P784_RAT	7	7	0	18.336	73066000	0.1717	0		25.9946	NaN	26.5737	26.1518	NaN	NaN	26.4117	NaN
>sp|Q6AYN4|PHIPL_RAT Phytanoyl-CoA hydroxylase-interacting protein-like OS=Rattus norvegicus GN=Phyhipl PE=1 SV=2	Q6AYN4	PHIPL_RAT	21	19	0	290.11	720450000	0.1716	0.1412		29.5059	27.9225	28.8266	29.4105	28.9387	29.9151	28.6377	28.8606
>tr|D4A8H8|D4A8H8_RAT Cytoplasmic FMR1 interacting protein 1 (Predicted) OS=Rattus norvegicus GN=Cyfip1 PE=1 SV=1;>tr|A0A0G2K472|A0A0G2K472_RAT Cytoplasmic FMR1-interacting protein 1 OS=Rattus norvegicus GN=Cyfip1 PE=1 SV=1	D4A8H8	D4A8H8_RAT	34	25	0	323.31	796660000	0.1716	0.3339		31.2621	31.2561	31.4532	30.7693	31.3877	31.6962	31.4329	30.9105
>sp|P68255|1433T_RAT 14-3-3 protein theta OS=Rattus norvegicus GN=Ywhaq PE=1 SV=1	P68255	1433T_RAT	25	25	0	323.31	14211000000	0.1712	0.3318		33.4315	33.6597	32.7785	33.4218	33.701	33.4881	33.6007	33.1865
>tr|A0JN30|A0JN30_RAT Canopy 2 homolog (Zebrafish) OS=Rattus norvegicus GN=Cnpy2 PE=1 SV=1	A0JN30	A0JN30_RAT	8	8	0	41.449	599610000	0.171	0.2227		28.6966	28.075	NaN	NaN	NaN	28.68	28.7072	28.2831
>tr|D3ZVU6|D3ZVU6_RAT AVL9 cell migration-associated OS=Rattus norvegicus GN=Avl9 PE=1 SV=1	D3ZVU6	D3ZVU6_RAT	7	7	0	213.72	90473000	0.1709	0		27.9448	NaN	NaN	NaN	28.1157	NaN	NaN	NaN
>tr|A0A0A0MXV8|A0A0A0MXV8_RAT Gamma-aminobutyric acid type B receptor subunit 2 OS=Rattus norvegicus GN=Gabbr2 PE=1 SV=1	A0A0A0MXV8	A0A0A0MXV8_RAT	16	2	0	213.09	123130000	0.1709	0.253		28.2227	28.1082	27.5555	27.5827	28.3634	27.8137	28.4292	27.5464
>sp|Q5U2R3|FRMD8_RAT FERM domain-containing protein 8 OS=Rattus norvegicus GN=Frmd8 PE=1 SV=1	Q5U2R3	FRMD8_RAT	7	7	0	37.622	65307000	0.1707	0		NaN	NaN	NaN	26.1181	NaN	NaN	26.2889	NaN
>sp|O54922|EXOC7_RAT Exocyst complex component 7 OS=Rattus norvegicus GN=Exoc7 PE=1 SV=1	O54922	EXOC7_RAT	25	25	0	203.34	600370000	0.1703	0.4269		30.0292	30.0136	29.588	29.6198	30.3724	29.8668	29.8318	29.861
>tr|A0JN17|A0JN17_RAT V-Ki-ras2 Kirsten rat sarcoma viral oncogene homolog OS=Rattus norvegicus GN=Kras PE=2 SV=1;>sp|P08644|RASK_RAT GTPase KRas OS=Rattus norvegicus GN=Kras PE=1 SV=3	A0JN17	A0JN17_RAT	17	8	0	323.31	3524700000	0.1703	0.7178		30.5255	30.6234	30.4066	30.7131	30.5647	30.8248	30.9641	30.5963
>sp|P49620|DGKG_RAT Diacylglycerol kinase gamma OS=Rattus norvegicus GN=Dgkg PE=2 SV=1	P49620	DGKG_RAT	12	12	0	51.414	112370000	0.1702	0.1614		26.5597	27.0636	28.3485	26.899	27.3805	27.1788	27.6867	27.3056
>tr|F1LN69|F1LN69_RAT Misshapen-like kinase 1 OS=Rattus norvegicus GN=Mink1 PE=1 SV=3;>tr|A0A0G2JV77|A0A0G2JV77_RAT Misshapen-like kinase 1 OS=Rattus norvegicus GN=Mink1 PE=1 SV=1;>tr|A0A0G2K382|A0A0G2K382_RAT Misshapen-like kinase 1 OS=Rattus norvegicus G	F1LN69	F1LN69_RAT	22	22	0	323.31	405510000	0.1702	0.2161		30.3346	30.93	29.6944	30.2613	30.7502	30.7417	30.4587	29.9505
>tr|A0A0G2K777|A0A0G2K777_RAT Ras homolog family member T1 OS=Rattus norvegicus GN=Rhot1 PE=1 SV=1;>tr|A1L1L6|A1L1L6_RAT Mitochondrial Rho GTPase OS=Rattus norvegicus GN=Rhot1 PE=1 SV=1	A0A0G2K777	A0A0G2K777_RAT	21	20	0	323.31	674490000	0.1701	0.8417		29.9613	30.3018	30.0069	30.1488	30.1518	30.4373	30.3251	30.1851
>tr|F1LVA8|F1LVA8_RAT Breast cancer anti-estrogen resistance protein 1 OS=Rattus norvegicus GN=Bcar1 PE=1 SV=3;>tr|D3ZE30|D3ZE30_RAT Breast cancer anti-estrogen resistance protein 1 OS=Rattus norvegicus GN=Bcar1 PE=1 SV=2;>sp|Q63767|BCAR1_RAT Breast cancer	F1LVA8	F1LVA8_RAT	9	9	0	252.61	69592000	0.1695	0.4766		27.4554	27.6745	NaN	NaN	27.5754	27.6813	28.0025	27.6787
>sp|P70600|FAK2_RAT Protein-tyrosine kinase 2-beta OS=Rattus norvegicus GN=Ptk2b PE=1 SV=1	P70600	FAK2_RAT	24	24	0	285.36	275060000	0.1681	0.2758		29.5309	29.2953	28.7126	29.8154	29.4298	29.3233	29.5095	29.7642
>sp|Q91ZW1|TFAM_RAT Transcription factor A, mitochondrial OS=Rattus norvegicus GN=Tfam PE=2 SV=1;>tr|Q9ES32|Q9ES32_RAT Transcription factor A (Fragment) OS=Rattus norvegicus GN=Tfa PE=2 SV=1	Q91ZW1	TFAM_RAT	16	16	0	323.31	1593900000	0.1678	0.3177		30.4323	30.9877	29.9852	30.5606	30.6665	30.7087	30.8362	30.4256
>tr|D4A264|D4A264_RAT Zinc-binding alcohol dehydrogenase, domain-containing 2 OS=Rattus norvegicus GN=Zadh2 PE=1 SV=2	D4A264	D4A264_RAT	4	4	0	14.631	68122000	0.1677	0.691		NaN	26.3867	26.2587	26.3841	NaN	26.5962	26.6289	26.3075
>tr|G3V6W1|G3V6W1_RAT Glutamate receptor 4 OS=Rattus norvegicus GN=Gria4 PE=3 SV=3;>tr|A0A0G2JU28|A0A0G2JU28_RAT Glutamate receptor 4 OS=Rattus norvegicus GN=Gria4 PE=3 SV=1;>sp|P19493|GRIA4_RAT Glutamate receptor 4 OS=Rattus norvegicus GN=Gria4 PE=1 SV=1	G3V6W1	G3V6W1_RAT	4	4	0	11.012	19347000	0.1671	0.174		25.7556	NaN	26.3896	NaN	26.3567	NaN	26.1227	NaN
>tr|G3V7G8|G3V7G8_RAT Glycine--tRNA ligase OS=Rattus norvegicus GN=Gars PE=1 SV=1;>sp|Q5I0G4|GARS_RAT Glycine--tRNA ligase (Fragment) OS=Rattus norvegicus GN=Gars PE=1 SV=1	G3V7G8	G3V7G8_RAT	23	23	0	323.31	932730000	0.1665	0.5457		30.9581	30.7871	30.4219	31.0621	30.995	30.9239	30.9646	31.0116
>tr|F1M9Y7|F1M9Y7_RAT T-complex 11-like 1 OS=Rattus norvegicus GN=Tcp11l1 PE=1 SV=3;>tr|A0A0G2K6F1|A0A0G2K6F1_RAT T-complex 11-like 1 OS=Rattus norvegicus GN=Tcp11l1 PE=1 SV=1	F1M9Y7	F1M9Y7_RAT	9	9	0	323.31	221790000	0.1662	0.1957		28.2054	27.6106	28.9581	28.1235	28.3573	28.3262	28.4884	NaN
>tr|F1MAQ4|F1MAQ4_RAT Trafficking protein particle complex 10 OS=Rattus norvegicus GN=Trappc10 PE=1 SV=1	F1MAQ4	F1MAQ4_RAT	17	17	0	151.46	130290000	0.1656	0.2427		28.305	28.4477	28.8052	27.6873	28.8617	28.5175	28.385	28.1435
>tr|Q66HH8|Q66HH8_RAT Annexin OS=Rattus norvegicus GN=Anxa5 PE=1 SV=1;>tr|O70371|O70371_RAT Annexin (Fragment) OS=Rattus norvegicus PE=2 SV=1;>sp|P14668|ANXA5_RAT Annexin A5 OS=Rattus norvegicus GN=Anxa5 PE=1 SV=3	Q66HH8	Q66HH8_RAT	8	8	0	54.679	733160000	0.1656	0.2482		29.417	29.1267	30.072	30.0931	29.839	29.6762	30.197	29.659
>tr|D3ZD48|D3ZD48_RAT RAB11 family interacting protein 2 (Class I) (Predicted), isoform CRA_a OS=Rattus norvegicus GN=Rab11fip2 PE=4 SV=2	D3ZD48	D3ZD48_RAT	13	13	0	62.96	221010000	0.1652	0.1551		28.5989	28.6662	27.0711	27.6072	28.0615	28.516	27.9882	28.0386
>tr|E9PTV0|E9PTV0_RAT Guanylate kinase 1 OS=Rattus norvegicus GN=Guk1 PE=1 SV=2	E9PTV0	E9PTV0_RAT	11	1	0	264.91	1407400000	0.1649	0.2091		30.0851	28.9843	29.2973	29.8346	29.2088	29.6901	30.1053	29.8568
>tr|D4A6G6|D4A6G6_RAT Uncharacterized protein OS=Rattus norvegicus GN=LOC100362339 PE=4 SV=1;>sp|P17074|RS19_RAT 40S ribosomal protein S19 OS=Rattus norvegicus GN=Rps19 PE=2 SV=3;>tr|A0A0H2UI38|A0A0H2UI38_RAT 40S ribosomal protein S19-like OS=Rattus norveg	D4A6G6	D4A6G6_RAT	4	3	0	271.73	659250000	0.1642	0.2412		28.5887	28.2967	27.4716	28.5519	28.4436	28.1532	28.5995	28.3691
>tr|D3ZR63|D3ZR63_RAT Glucose-fructose oxidoreductase domain-containing 1 OS=Rattus norvegicus GN=Gfod1 PE=4 SV=1	D3ZR63	D3ZR63_RAT	6	6	0	79.206	160240000	0.164	0.1988		27.5538	27.6661	NaN	NaN	28.1419	27.745	27.1937	28.0151
>tr|D4A053|D4A053_RAT Protein Shroom2 OS=Rattus norvegicus GN=Shroom2 PE=1 SV=2;>sp|Q7TP36|SHRM2_RAT Protein Shroom2 OS=Rattus norvegicus GN=Shroom2 PE=1 SV=1	D4A053	D4A053_RAT	27	25	0	323.31	354130000	0.1631	0.4768		30.3808	30.2324	30.1396	30.6412	30.5477	30.5289	30.2185	30.7513
>sp|O35244|PRDX6_RAT Peroxiredoxin-6 OS=Rattus norvegicus GN=Prdx6 PE=1 SV=3	O35244	PRDX6_RAT	19	19	0	323.31	13686000000	0.1618	0.2698		33.2623	33.2964	33.2731	32.7871	33.5749	33.285	33.6831	32.7233
>tr|F1LPP6|F1LPP6_RAT A-kinase anchor protein 5 OS=Rattus norvegicus GN=Akap5 PE=1 SV=1;>sp|P24587|AKAP5_RAT A-kinase anchor protein 5 OS=Rattus norvegicus GN=Akap5 PE=1 SV=2	F1LPP6	F1LPP6_RAT	18	18	0	323.31	467290000	0.1614	0.2739		29.6281	29.4752	28.9264	28.8289	29.1266	29.4728	29.7331	29.1715
>tr|A0A096MKE2|A0A096MKE2_RAT Sorting nexin 12 OS=Rattus norvegicus GN=Snx12 PE=1 SV=1;>tr|D4A719|D4A719_RAT Sorting nexin 12 OS=Rattus norvegicus GN=Snx12 PE=1 SV=1;>tr|A0A096MKG7|A0A096MKG7_RAT Sorting nexin 12 (Fragment) OS=Rattus norvegicus GN=Snx12 PE	A0A096MKE2	A0A096MKE2_RAT	11	10	0	246.34	2552200000	0.1606	0.2008		30.3028	30.714	30.2241	29.9625	31.189	30.5689	30.1436	29.9443
>sp|P57769|SNX16_RAT Sorting nexin-16 OS=Rattus norvegicus GN=Snx16 PE=1 SV=2;>tr|A0A0G2JT47|A0A0G2JT47_RAT Sorting nexin-16 OS=Rattus norvegicus GN=Snx16 PE=1 SV=1	P57769	SNX16_RAT	8	4	0	323.31	267060000	0.1601	0.3385		28.0695	27.7729	27.7601	28.3455	28.3759	27.8195	27.9803	28.4128
>sp|Q99P75|RAB9A_RAT Ras-related protein Rab-9A OS=Rattus norvegicus GN=Rab9a PE=1 SV=2	Q99P75	RAB9A_RAT	5	5	0	32.164	213150000	0.1591	0.3042		NaN	27.1028	26.9179	26.8201	27.4972	NaN	26.8885	26.9321
>sp|P52481|CAP2_RAT Adenylyl cyclase-associated protein 2 OS=Rattus norvegicus GN=Cap2 PE=1 SV=1	P52481	CAP2_RAT	23	23	0	323.31	1525900000	0.159	0.3949		30.9717	31.2233	31.4753	30.9399	31.3915	31.2814	31.5858	30.9876
>tr|M0R9L2|M0R9L2_RAT Ciliary neurotrophic factor receptor subunit alpha OS=Rattus norvegicus GN=Cntfr PE=4 SV=1;>sp|Q08406|CNTFR_RAT Ciliary neurotrophic factor receptor subunit alpha OS=Rattus norvegicus GN=Cntfr PE=2 SV=2	M0R9L2	M0R9L2_RAT	4	4	0	44.009	368150000	0.1583	0		NaN	29.1954	NaN	NaN	NaN	NaN	29.3537	NaN
>tr|D3ZHB3|D3ZHB3_RAT 40S ribosomal protein S12 OS=Rattus norvegicus GN=LOC100360573 PE=3 SV=3;>tr|Q6PDW1|Q6PDW1_RAT 40S ribosomal protein S12 OS=Rattus norvegicus GN=Rps12 PE=1 SV=1;>sp|P63324|RS12_RAT 40S ribosomal protein S12 OS=Rattus norvegicus GN=Rps	D3ZHB3	D3ZHB3_RAT	8	8	0	134.67	922710000	0.1583	0.2474		28.0162	28.0629	28.0248	28.5856	28.0754	NaN	28.8059	28.1106
>tr|E9PU29|E9PU29_RAT Ring finger protein 31 OS=Rattus norvegicus GN=Rnf31 PE=1 SV=2;>tr|B5DFI6|B5DFI6_RAT Rnf31 protein (Fragment) OS=Rattus norvegicus GN=Rnf31 PE=2 SV=1	E9PU29	E9PU29_RAT	6	6	0	15.968	12418000	0.1581	0		NaN	25.636	NaN	NaN	NaN	NaN	25.7941	NaN
>tr|Q3SWT2|Q3SWT2_RAT LOC500420 protein (Fragment) OS=Rattus norvegicus GN=Tstd3 PE=2 SV=1;>tr|G3V8W9|G3V8W9_RAT Similar to CG12279-PA OS=Rattus norvegicus GN=Tstd3 PE=1 SV=1	Q3SWT2	Q3SWT2_RAT	3	3	0	174.73	1183600000	0.1574	0.0979		NaN	29.1986	29.6826	28.9384	28.6539	NaN	30.4518	29.1862
>tr|F7EWC1|F7EWC1_RAT Vasodilator-stimulated phosphoprotein OS=Rattus norvegicus GN=Vasp PE=1 SV=2;>tr|B5DEX4|B5DEX4_RAT Vasp protein OS=Rattus norvegicus GN=Vasp PE=2 SV=1;>tr|A0A0G2K9C0|A0A0G2K9C0_RAT Vasodilator-stimulated phosphoprotein OS=Rattus norve	F7EWC1	F7EWC1_RAT	7	7	0	149.48	74461000	0.1571	0.3758		26.0043	25.9961	NaN	26.5263	26.3366	NaN	26.3287	26.3328
>tr|A0A0H2UHB7|A0A0H2UHB7_RAT Anion exchange protein OS=Rattus norvegicus GN=Slc4a4 PE=1 SV=1	A0A0H2UHB7	A0A0H2UHB7_RAT	20	1	0	323.31	2667400000	0.1571	0.5297		32.1007	32.6748	32.1873	32.1455	32.5194	32.3881	32.3966	32.4326
>tr|B5DFN1|B5DFN1_RAT Eukaryotic translation initiation factor 1B OS=Rattus norvegicus GN=Eif1b PE=2 SV=1	B5DFN1	B5DFN1_RAT	4	2	0	137.91	646660000	0.1569	0.2917		27.4717	27.1506	26.9064	NaN	27.5615	26.9437	27.5617	27.2656
>sp|P40112|PSB3_RAT Proteasome subunit beta type-3 OS=Rattus norvegicus GN=Psmb3 PE=1 SV=1	P40112	PSB3_RAT	5	5	0	90.131	1119300000	0.1566	0.1012		28.694	27.4079	28.9851	NaN	28.3975	28.1202	29.039	NaN
>tr|D3ZH36|D3ZH36_RAT Extracellular leucine-rich repeat and fibronectin type III domain-containing 2 OS=Rattus norvegicus GN=Elfn2 PE=1 SV=3	D3ZH36	D3ZH36_RAT	16	15	0	323.31	361140000	0.1565	0.3935		29.1793	29.1691	29.3517	29.0781	29.7661	29.3113	29.3655	28.9614
>tr|Q5U3Y8|Q5U3Y8_RAT Transcription factor BTF3 OS=Rattus norvegicus GN=Btf3 PE=1 SV=1;>tr|M0R5M7|M0R5M7_RAT Transcription factor BTF3 OS=Rattus norvegicus GN=RGD1563812 PE=3 SV=1	Q5U3Y8	Q5U3Y8_RAT	6	6	0	46.621	255980000	0.1556	0		26.8692	NaN	26.2495	NaN	NaN	26.7149	NaN	NaN
>tr|D3ZWW5|D3ZWW5_RAT RCG64242 OS=Rattus norvegicus GN=Slc30a9 PE=1 SV=1	D3ZWW5	D3ZWW5_RAT	16	16	0	323.31	1405200000	0.1552	0.2175		30.6633	31.0343	29.8348	30.7647	30.555	30.8669	30.499	30.997
>tr|E9PT51|E9PT51_RAT DNA polymerase delta-interacting protein 2 OS=Rattus norvegicus GN=Poldip2 PE=1 SV=3	E9PT51	E9PT51_RAT	8	8	0	129.61	788760000	0.155	0.3372		29.8784	29.6959	29.1268	29.8664	29.7284	29.586	29.9364	29.9368
>sp|Q66H80|COPD_RAT Coatomer subunit delta OS=Rattus norvegicus GN=Arcn1 PE=2 SV=1	Q66H80	COPD_RAT	6	6	0	21.25	123060000	0.1544	0		NaN	NaN	NaN	27.767	NaN	NaN	NaN	27.9214
>sp|Q6RJR6|RTN3_RAT Reticulon-3 OS=Rattus norvegicus GN=Rtn3 PE=1 SV=1	Q6RJR6	RTN3_RAT	45	45	0	323.31	1714500000	0.1542	0.4746		31.8256	31.9009	31.67	31.7127	32.2723	31.6652	32.0299	31.7584
>tr|F1M7V4|F1M7V4_RAT Protein piccolo OS=Rattus norvegicus GN=Pclo PE=1 SV=3;>tr|D3Z9C7|D3Z9C7_RAT Protein piccolo OS=Rattus norvegicus GN=Pclo PE=1 SV=3	F1M7V4	F1M7V4_RAT	15	15	0	226.32	154670000	0.1536	0.3568		30.2125	30.6951	30.2586	30.4962	30.7141	30.5718	30.8353	30.1554
>sp|P51583|PUR6_RAT Multifunctional protein ADE2 OS=Rattus norvegicus GN=Paics PE=1 SV=3;>tr|F8WFR8|F8WFR8_RAT Uncharacterized protein OS=Rattus norvegicus GN=LOC100359876 PE=3 SV=2	P51583	PUR6_RAT	14	8	0	191.16	938680000	0.1529	0.2453		30.086	29.9086	29.2626	30.1069	29.763	30.1755	29.692	30.3451
>sp|P84817|FIS1_RAT Mitochondrial fission 1 protein OS=Rattus norvegicus GN=Fis1 PE=1 SV=1	P84817	FIS1_RAT	7	7	0	321.6	959010000	0.1528	0.0682		27.9332	28.3173	29.7801	27.332	28.7829	27.3472	29.3504	NaN
>tr|D3ZTW9|D3ZTW9_RAT Endonuclease G-like 1 (Predicted), isoform CRA_d OS=Rattus norvegicus GN=Exog PE=1 SV=1	D3ZTW9	D3ZTW9_RAT	9	9	0	185.78	707940000	0.1524	0.1993		29.1332	29.9063	30.1618	29.3299	29.6925	29.9431	30.1787	29.3264
>tr|A0A0G2JSZ0|A0A0G2JSZ0_RAT Calcium channel, voltage-dependent, beta 2 subunit, isoform CRA_d OS=Rattus norvegicus GN=Cacnb2 PE=1 SV=1;>tr|D3ZWK0|D3ZWK0_RAT Calcium channel, voltage-dependent, beta 2 subunit, isoform CRA_g OS=Rattus norvegicus GN=Cacnb2	A0A0G2JSZ0	A0A0G2JSZ0_RAT	6	6	0	46.725	70655000	0.1512	0		27.3407	27.1243	NaN	27.0329	NaN	27.3172	NaN	NaN
>tr|Q6PAH0|Q6PAH0_RAT Apolipoprotein E OS=Rattus norvegicus GN=Apoe PE=2 SV=1;>sp|P02650|APOE_RAT Apolipoprotein E OS=Rattus norvegicus GN=Apoe PE=1 SV=2;>tr|Q65ZS7|Q65ZS7_RAT Rat apolipoprotein E protein OS=Rattus norvegicus PE=3 SV=1;>tr|A0A0G2K151|A0A0G	Q6PAH0	Q6PAH0_RAT	24	24	0	323.31	3455500000	0.1512	0.2703		31.4763	31.7334	30.9758	31.2628	31.7494	31.7693	31.4752	31.0592
>tr|F1LMU7|F1LMU7_RAT Gamma-aminobutyric acid receptor subunit alpha-2 OS=Rattus norvegicus GN=Gabra2 PE=3 SV=3;>sp|P23576|GBRA2_RAT Gamma-aminobutyric acid receptor subunit alpha-2 OS=Rattus norvegicus GN=Gabra2 PE=1 SV=1;>tr|F1LNE8|F1LNE8_RAT Gamma-amino	F1LMU7	F1LMU7_RAT	4	4	0	44.355	179470000	0.151	0.0909		NaN	27.0857	28.1783	26.9996	28.8354	27.212	27.3306	26.9109
>sp|O35828|CORO7_RAT Coronin-7 OS=Rattus norvegicus GN=Coro7 PE=1 SV=2;>tr|A0A0G2K9F9|A0A0G2K9F9_RAT Coronin OS=Rattus norvegicus GN=Coro7 PE=1 SV=1;>tr|A0A0A0MXU2|A0A0A0MXU2_RAT Coronin OS=Rattus norvegicus GN=Coro7 PE=1 SV=2	O35828	CORO7_RAT	17	17	0	139.2	208710000	0.1508	0.5063		28.5402	28.386	28.1816	28.4542	28.5104	28.4677	28.3273	28.8599
>tr|O89089|O89089_RAT Voltage-dependent N-type calcium channel subunit alpha OS=Rattus norvegicus GN=Cacna1b PE=1 SV=1;>sp|Q02294|CAC1B_RAT Voltage-dependent N-type calcium channel subunit alpha-1B OS=Rattus norvegicus GN=Cacna1b PE=1 SV=1;>tr|F1LQ87|F1LQ8	O89089	O89089_RAT	22	21	0	177.72	87072000	0.1504	0.5032		28.394	29.0062	28.5256	28.7832	28.7946	28.858	28.8208	28.8372
>sp|Q5BK63|NDUA9_RAT NADH dehydrogenase [ubiquinone] 1 alpha subcomplex subunit 9, mitochondrial OS=Rattus norvegicus GN=Ndufa9 PE=1 SV=2	Q5BK63	NDUA9_RAT	28	28	0	323.31	14949000000	0.1503	0.6913		34.2793	34.147	34.0373	34.0727	34.3344	34.4227	34.3626	34.0179
>tr|F1LPT4|F1LPT4_RAT Calcium/calmodulin-dependent protein kinase kinase 2 OS=Rattus norvegicus GN=Camkk2 PE=1 SV=3	F1LPT4	F1LPT4_RAT	18	1	0	323.31	495060000	0.1502	0.2466		29.4456	29.9242	29.1964	28.9959	29.6884	29.632	29.7353	29.1072
>sp|Q9R1B1|T10B_RAT Mitochondrial import inner membrane translocase subunit Tim10 B OS=Rattus norvegicus GN=Timm10b PE=3 SV=1	Q9R1B1	T10B_RAT	5	5	0	134.81	974870000	0.1502	0.27		28.1237	28.1264	27.8271	28.3447	27.9574	28.0878	28.8564	28.121
>sp|Q6NYB7|RAB1A_RAT Ras-related protein Rab-1A OS=Rattus norvegicus GN=Rab1A PE=1 SV=3;>tr|E9PU16|E9PU16_RAT RAB1A, member RAS oncogene family OS=Rattus norvegicus GN=Rab1a PE=1 SV=2;>tr|Q7TPK7|Q7TPK7_RAT Ac2-048 OS=Rattus norvegicus GN=Rab1a PE=2 SV=1;>t	Q6NYB7	RAB1A_RAT	13	13	0	323.31	11176000000	0.1502	0.4246		32.607	32.8267	32.33	32.9911	32.8489	32.7962	32.7	33.0107
>sp|Q63406|MCF2L_RAT Guanine nucleotide exchange factor DBS OS=Rattus norvegicus GN=Mcf2l PE=1 SV=3;>tr|D4A7F3|D4A7F3_RAT Guanine nucleotide exchange factor DBS OS=Rattus norvegicus GN=Mcf2l PE=1 SV=2;>tr|A0A0G2KA20|A0A0G2KA20_RAT Guanine nucleotide exchan	Q63406	MCF2L_RAT	7	7	0	23.595	20178000	0.1501	0		26.3379	NaN	NaN	NaN	NaN	NaN	26.488	NaN
>tr|Q5XFW1|Q5XFW1_RAT Myelin basic protein OS=Rattus norvegicus GN=Mbp PE=1 SV=1	Q5XFW1	Q5XFW1_RAT	2	2	0	5.7893	156100000	0.1498	0.1684		26.556	27.1391	NaN	26.0868	26.9464	26.7488	27.0743	26.2057
>sp|Q5FVJ4|RELL2_RAT RELT-like protein 2 OS=Rattus norvegicus GN=Rell2 PE=2 SV=1	Q5FVJ4	RELL2_RAT	4	4	0	24.138	246570000	0.1498	0.2028		27.4583	NaN	26.7535	27.291	27.2	NaN	27.0635	27.689
>sp|Q63881|KCND2_RAT Potassium voltage-gated channel subfamily D member 2 OS=Rattus norvegicus GN=Kcnd2 PE=1 SV=1	Q63881	KCND2_RAT	9	8	0	323.31	302960000	0.1496	0.1194		28.9051	28.7234	27.3063	29.0387	28.8213	28.9	28.9233	27.9271
>sp|P12075|COX5B_RAT Cytochrome c oxidase subunit 5B, mitochondrial OS=Rattus norvegicus GN=Cox5b PE=1 SV=2	P12075	COX5B_RAT	10	10	0	104.17	2204800000	0.1492	0.2105		29.3366	29.4631	NaN	29.087	NaN	29.6547	29.7359	28.9438
>tr|B5DFG5|B5DFG5_RAT RCG53214, isoform CRA_d OS=Rattus norvegicus GN=Sept6 PE=1 SV=1;>tr|A0A0U1RRT8|A0A0U1RRT8_RAT Septin 6 OS=Rattus norvegicus GN=Sept6 PE=1 SV=1	B5DFG5	B5DFG5_RAT	17	17	0	323.31	6279400000	0.1491	0.3766		32.9836	32.6641	32.1677	32.5892	32.8312	32.8021	32.6733	32.6945
>sp|Q6PCT3|TPD54_RAT Tumor protein D54 OS=Rattus norvegicus GN=Tpd52l2 PE=1 SV=1	Q6PCT3	TPD54_RAT	12	12	0	256.83	668660000	0.1491	0.4643		29.1774	29.0368	28.6556	28.9973	28.9958	28.9263	29.2127	29.3286
>tr|A0A0H2UHL9|A0A0H2UHL9_RAT Drebrin OS=Rattus norvegicus GN=Dbn1 PE=1 SV=1	A0A0H2UHL9	A0A0H2UHL9_RAT	36	1	0	323.31	5709100000	0.149	0.3825		33.0799	32.748	32.3543	32.8944	33.1198	32.7808	32.8942	32.8777
>tr|M0R5H1|M0R5H1_RAT Enhancer trap locus 4 OS=Rattus norvegicus GN=Etl4 PE=1 SV=2	M0R5H1	M0R5H1_RAT	29	29	0	323.31	126290000	0.1483	0.2757		29.1301	28.9316	29.806	29.3999	29.7871	29.3101	29.4898	29.2738
>tr|F1LT71|F1LT71_RAT Echinoderm microtubule associated protein like 4 (Predicted), isoform CRA_a OS=Rattus norvegicus GN=Eml4 PE=1 SV=2;>tr|A0A0G2K2Z0|A0A0G2K2Z0_RAT Echinoderm microtubule-associated protein-like 4 OS=Rattus norvegicus GN=Eml4 PE=1 SV=1	F1LT71	F1LT71_RAT	9	9	0	179.9	130910000	0.1468	0.2081		27.8604	27.7355	27.9937	27.3453	28.3566	27.653	28.203	27.3095
>tr|B5DEJ9|B5DEJ9_RAT LOC691036 protein OS=Rattus norvegicus GN=Sbf2 PE=2 SV=1	B5DEJ9	B5DEJ9_RAT	11	11	0	55.116	15990000	0.1465	0.039		25.9353	NaN	23.504	NaN	23.5994	25.1361	NaN	25.8629
>sp|P63249|IPKA_RAT cAMP-dependent protein kinase inhibitor alpha OS=Rattus norvegicus GN=Pkia PE=1 SV=2	P63249	IPKA_RAT	5	5	0	323.31	926890000	0.1453	0.3222		27.8383	27.2977	27.402	27.2341	27.8059	27.4037	27.5552	NaN
>tr|D4AB03|D4AB03_RAT Family with sequence similarity 120A OS=Rattus norvegicus GN=Fam120a PE=1 SV=2	D4AB03	D4AB03_RAT	16	16	0	111.44	61899000	0.1447	0.3334		26.8045	27.1413	27.1259	27.5525	27.2495	27.3309	27.3218	NaN
>sp|Q68FW7|SYTM_RAT Threonine--tRNA ligase, mitochondrial OS=Rattus norvegicus GN=Tars2 PE=2 SV=1	Q68FW7	SYTM_RAT	9	9	0	28.523	56692000	0.1444	0.3333		26.6974	27.1006	NaN	26.7133	26.8329	27.1871	27.1925	26.7136
>tr|M0R7F3|M0R7F3_RAT WAS protein family, member 3 OS=Rattus norvegicus GN=Wasf3 PE=4 SV=2;>tr|A0A0U1RRZ0|A0A0U1RRZ0_RAT WAS protein family, member 3 (Fragment) OS=Rattus norvegicus GN=Wasf3 PE=4 SV=1;>tr|A0A0U1RRY0|A0A0U1RRY0_RAT WAS protein family, membe	M0R7F3	M0R7F3_RAT	7	7	0	323.31	91548000	0.1442	0.0267		NaN	21.4738	22.4195	24.5655	21.3285	22.1432	21.2318	27.1516
>tr|G3V8V8|G3V8V8_RAT Leucine zipper putative tumor suppressor 3 OS=Rattus norvegicus GN=Lzts3 PE=1 SV=1;>sp|Q8K1Q4|LZTS3_RAT Leucine zipper putative tumor suppressor 3 OS=Rattus norvegicus GN=Lzts3 PE=1 SV=2	G3V8V8	G3V8V8_RAT	7	7	0	30.813	39457000	0.1442	0.0883		26.6915	26.9157	25.5793	NaN	NaN	26.8012	NaN	26.2782
>tr|D3ZS58|D3ZS58_RAT NADH dehydrogenase [ubiquinone] 1 alpha subcomplex subunit 2 OS=Rattus norvegicus GN=Ndufa2 PE=1 SV=1	D3ZS58	D3ZS58_RAT	8	8	0	319.29	8005300000	0.1439	0.107		31.7384	31.7275	29.9679	31.7925	31.0511	31.8268	31.0994	31.8244
>tr|A0A0G2K719|A0A0G2K719_RAT DEAD-box helicase 3, X-linked OS=Rattus norvegicus GN=Ddx3x PE=1 SV=1;>tr|D3ZN21|D3ZN21_RAT DEAD (Asp-Glu-Ala-Asp) box helicase 3, Y-linked OS=Rattus norvegicus GN=Ddx3y PE=1 SV=1;>tr|D4ADE8|D4ADE8_RAT DEAD-box helicase 3, X-l	A0A0G2K719	A0A0G2K719_RAT	26	4	0	175.17	729980000	0.1437	0.5133		30.1908	30.2755	30.11	29.9886	30.2519	29.9815	30.4986	30.4078
>tr|D3ZDJ3|D3ZDJ3_RAT ELMO domain-containing 1 OS=Rattus norvegicus GN=Elmod1 PE=4 SV=2	D3ZDJ3	D3ZDJ3_RAT	9	9	0	116.2	188530000	0.1436	0.0944		27.8082	27.613	26.1825	NaN	26.9895	27.5752	27.4698	NaN
>tr|Q4V7D9|Q4V7D9_RAT Sphingomyelin phosphodiesterase, acid-like 3B OS=Rattus norvegicus GN=Smpdl3b PE=2 SV=1	Q4V7D9	Q4V7D9_RAT	6	6	0	57.73	146770000	0.1429	0.1313		26.7284	27.5385	NaN	26.947	NaN	26.8035	27.8418	26.9973
>sp|D3ZAF6|ATPK_RAT ATP synthase subunit f, mitochondrial OS=Rattus norvegicus GN=Atp5j2 PE=1 SV=1	D3ZAF6	ATPK_RAT	11	11	0	69.073	7853600000	0.1426	0.1529		30.6508	31.2312	31.4459	30.5781	31.061	31.3497	31.7065	30.3594
>sp|Q5PPN5|TPPP3_RAT Tubulin polymerization-promoting protein family member 3 OS=Rattus norvegicus GN=Tppp3 PE=2 SV=1	Q5PPN5	TPPP3_RAT	5	5	0	26.428	474730000	0.1424	0.2067		27.5604	NaN	28.4985	28.1074	27.973	28.4168	28.4075	27.9942
>sp|Q6AYK3|INO1_RAT Inositol-3-phosphate synthase 1 OS=Rattus norvegicus GN=Isyna1 PE=3 SV=2	Q6AYK3	INO1_RAT	5	5	0	16.038	27169000	0.1413	0		NaN	NaN	NaN	26.041	NaN	NaN	NaN	26.1823
>sp|Q5BJT7|CCD93_RAT Coiled-coil domain-containing protein 93 OS=Rattus norvegicus GN=Ccdc93 PE=1 SV=1	Q5BJT7	CCD93_RAT	11	11	0	179.97	121930000	0.141	0.1711		28.0724	27.459	27.3859	27.6152	28.4455	27.3604	27.2688	28.0217
>tr|D4A022|D4A022_RAT GTPase-activating protein and VPS9 domains 1 OS=Rattus norvegicus GN=Gapvd1 PE=1 SV=3	D4A022	D4A022_RAT	21	21	0	323.31	319820000	0.1405	0.8088		29.7816	29.7646	29.8631	30.0185	30.0979	29.89	30.1187	29.8832
>tr|A0A140TAH7|A0A140TAH7_RAT Actin-binding LIM protein 2 OS=Rattus norvegicus GN=Ablim2 PE=1 SV=1;>sp|Q6KC51|ABLM2_RAT Actin-binding LIM protein 2 OS=Rattus norvegicus GN=Ablim2 PE=1 SV=1;>tr|A0A0G2JXC7|A0A0G2JXC7_RAT Actin-binding LIM protein 2 OS=Rattus	A0A140TAH7	A0A140TAH7_RAT	11	11	0	158.2	165800000	0.1402	0.2053		28.2142	28.3781	27.5862	28.369	28.4642	28.5852	27.7083	28.3504
>tr|E9PT53|E9PT53_RAT Wolfram syndrome 1 homolog (Human) OS=Rattus norvegicus GN=Wfs1 PE=1 SV=2;>tr|Q9JLT5|Q9JLT5_RAT WFS1 OS=Rattus norvegicus GN=Wfs1 PE=2 SV=1	E9PT53	E9PT53_RAT	15	15	0	111.77	370020000	0.14	0.2078		29.1325	29.7207	30.0005	29.153	29.2398	29.5421	29.958	29.8271
>tr|A0A0G2K219|A0A0G2K219_RAT FCH and double SH3 domains 2 OS=Rattus norvegicus GN=Fchsd2 PE=1 SV=1;>tr|D3ZCY3|D3ZCY3_RAT FCH and double SH3 domains 2 OS=Rattus norvegicus GN=Fchsd2 PE=1 SV=2	A0A0G2K219	A0A0G2K219_RAT	8	8	0	41.506	16670000	0.1399	0		NaN	25.1478	26.3085	25.8651	NaN	NaN	25.9137	NaN
>sp|Q794F9|4F2_RAT 4F2 cell-surface antigen heavy chain OS=Rattus norvegicus GN=Slc3a2 PE=1 SV=1	Q794F9	4F2_RAT	20	1	0	323.31	2890300000	0.1398	0.3056		31.6089	32.1769	31.8619	31.5917	31.9204	32.034	32.2454	31.5989
>tr|G3V960|G3V960_RAT Guanidinoacetate N-methyltransferase OS=Rattus norvegicus GN=Gamt PE=1 SV=1;>sp|P10868|GAMT_RAT Guanidinoacetate N-methyltransferase OS=Rattus norvegicus GN=Gamt PE=1 SV=2	G3V960	G3V960_RAT	7	7	0	43.172	586460000	0.1395	0.166		28.1613	28.0624	29.2127	27.9794	28.4842	28.9038	28.3806	28.2051
>tr|A0A0G2JY22|A0A0G2JY22_RAT Disco-interacting protein 2 homolog B OS=Rattus norvegicus GN=Dip2b PE=1 SV=1	A0A0G2JY22	A0A0G2JY22_RAT	17	17	0	224.99	65745000	0.1394	0.3407		27.6061	27.6395	27.791	27.896	27.7251	27.8277	27.6007	28.3366
>sp|Q99ML5|PCYOX_RAT Prenylcysteine oxidase OS=Rattus norvegicus GN=Pcyox1 PE=1 SV=1	Q99ML5	PCYOX_RAT	17	17	0	187.58	355110000	0.1391	0.1548		28.2337	29.0765	29.6352	28.4891	28.942	29.0311	29.3549	28.6626
>sp|Q5XIC0|ECI2_RAT Enoyl-CoA delta isomerase 2, mitochondrial OS=Rattus norvegicus GN=Eci2 PE=1 SV=1	Q5XIC0	ECI2_RAT	18	18	0	323.31	693240000	0.139	0.2098		28.549	29.0493	29.1312	29.4298	28.7945	29.1565	29.6991	29.0649
>sp|Q8R491|EHD3_RAT EH domain-containing protein 3 OS=Rattus norvegicus GN=Ehd3 PE=1 SV=2;>tr|A0A0G2JTH6|A0A0G2JTH6_RAT EH domain-containing protein 3 OS=Rattus norvegicus GN=Ehd3 PE=1 SV=1	Q8R491	EHD3_RAT	24	22	0	323.31	3034200000	0.139	0.4007		31.9993	32.0467	31.6322	32.1274	32.2976	32.2455	31.9461	31.8725
>sp|Q5BJX1|RM41_RAT 39S ribosomal protein L41, mitochondrial OS=Rattus norvegicus GN=Mrpl41 PE=1 SV=1;>tr|D3ZH23|D3ZH23_RAT Similar to mitochondrial ribosomal protein L41 OS=Rattus norvegicus GN=RGD1560917 PE=4 SV=1	Q5BJX1	RM41_RAT	7	7	0	16.063	1363800000	0.1389	0.0958		29.5848	28.8343	29.9963	27.7138	29.6801	29.0326	29.0543	28.9178
>tr|D3ZJG4|D3ZJG4_RAT Phosphofurin acidic cluster sorting protein 2 OS=Rattus norvegicus GN=Pacs2 PE=1 SV=2	D3ZJG4	D3ZJG4_RAT	10	10	0	45.898	117440000	0.1389	0.2698		NaN	27.8564	27.6258	27.7919	28.0602	27.698	28.2906	27.5391
>tr|A0A0G2KBA1|A0A0G2KBA1_RAT Uncharacterized protein OS=Rattus norvegicus PE=4 SV=1;>tr|Q6P790|Q6P790_RAT 60S ribosomal protein L6 (Fragment) OS=Rattus norvegicus GN=Rpl6 PE=2 SV=1;>tr|F1LQS3|F1LQS3_RAT 60S ribosomal protein L6 OS=Rattus norvegicus GN=Rpl	A0A0G2KBA1	A0A0G2KBA1_RAT	6	6	0	212.43	992650000	0.1383	0.3106		29.8453	29.574	29.1389	29.96	29.7472	29.7067	29.7206	29.897
>sp|Q498T4|RM02_RAT 39S ribosomal protein L2, mitochondrial OS=Rattus norvegicus GN=Mrpl2 PE=2 SV=1	Q498T4	RM02_RAT	7	7	0	183.35	300840000	0.1382	0		27.8454	NaN	28.3394	27.5278	NaN	NaN	NaN	28.0423
>tr|A0A0H2UHM0|A0A0H2UHM0_RAT Vacuolar protein sorting-associated protein 28 homolog OS=Rattus norvegicus GN=Vps28 PE=1 SV=1;>sp|B5DEN9|VPS28_RAT Vacuolar protein sorting-associated protein 28 homolog OS=Rattus norvegicus GN=Vps28 PE=2 SV=1	A0A0H2UHM0	A0A0H2UHM0_RAT	7	7	0	55.312	582260000	0.1377	0.1429		28.483	28.6462	28.5755	NaN	28.6026	28.5286	29.5648	28.1278
>tr|Q7TPH3|Q7TPH3_RAT Dystrophin OS=Rattus norvegicus GN=Dmd PE=1 SV=2;>tr|A0A0F7CRZ7|A0A0F7CRZ7_RAT Dystrophin Dp71ec OS=Rattus norvegicus GN=Dmd PE=2 SV=1;>tr|Q7TPH2|Q7TPH2_RAT Dystrophin OS=Rattus norvegicus GN=Dmd PE=1 SV=2;>tr|F5CC78|F5CC78_RAT Dystro	Q7TPH3	Q7TPH3_RAT	11	3	0	43.215	155090000	0.1372	0.1326		NaN	28.0071	26.8631	27.8326	28.3109	27.6269	27.3896	27.4916
>tr|Q99NI1|Q99NI1_RAT Nucleoside diphosphate kinase OS=Rattus norvegicus GN=Nme3 PE=2 SV=1	Q99NI1	Q99NI1_RAT	8	1	0	69.24	1024800000	0.1371	0.1122		29.132	29.256	27.4791	29.0241	29.2091	28.8868	28.3731	28.9705
>sp|Q5U1X1|ORN_RAT Oligoribonuclease, mitochondrial OS=Rattus norvegicus GN=Rexo2 PE=2 SV=1;>tr|A0A0G2K038|A0A0G2K038_RAT Oligoribonuclease, mitochondrial OS=Rattus norvegicus GN=Rexo2 PE=1 SV=1	Q5U1X1	ORN_RAT	7	7	0	148.78	1227100000	0.1369	0.1635		29.9271	29.8015	30.7772	29.3603	29.8473	29.9901	30.4475	30.1288
>tr|A0A0G2K2P5|A0A0G2K2P5_RAT Tight junction protein 1 OS=Rattus norvegicus GN=Tjp1 PE=1 SV=1;>tr|F1M4A0|F1M4A0_RAT Tight junction protein 1 OS=Rattus norvegicus GN=Tjp1 PE=1 SV=2	A0A0G2K2P5	A0A0G2K2P5_RAT	37	37	0	323.31	336480000	0.1363	0.5403		30.4692	30.8692	30.5524	30.3804	30.8385	30.6786	30.6921	30.6072
>tr|A0A0G2K0I3|A0A0G2K0I3_RAT Nicotinamide phosphoribosyltransferase OS=Rattus norvegicus GN=Nampt PE=1 SV=1;>sp|Q80Z29|NAMPT_RAT Nicotinamide phosphoribosyltransferase OS=Rattus norvegicus GN=Nampt PE=1 SV=1	A0A0G2K0I3	A0A0G2K0I3_RAT	6	6	0	56.855	88928000	0.1359	0.1651		27.1625	26.7214	27.0881	NaN	26.6611	NaN	27.6237	27.0949
>tr|C9E895|C9E895_RAT Glutamic acid decarboxylase 1, isoform CRA_a OS=Rattus norvegicus GN=Gad1 PE=2 SV=1;>sp|P18088|DCE1_RAT Glutamate decarboxylase 1 OS=Rattus norvegicus GN=Gad1 PE=2 SV=1;>tr|B3VQJ0|B3VQJ0_RAT Glutamate decarboxylase 1 OS=Rattus norvegi	C9E895	C9E895_RAT	13	13	0	323.31	611430000	0.1355	0.2018		29.039	29.6313	29.8641	30.0536	29.7563	29.3722	29.9883	30.013
>tr|F1LWG4|F1LWG4_RAT NADH dehydrogenase (Ubiquinone) 1 alpha subcomplex, assembly factor 1 (Predicted), isoform CRA_a OS=Rattus norvegicus GN=Ndufaf1 PE=1 SV=2	F1LWG4	F1LWG4_RAT	6	6	0	35.296	114130000	0.1345	0.1505		27.0033	26.9977	26.4899	26.7389	27.4086	26.8237	27.4476	26.0877
>tr|M0RAI4|M0RAI4_RAT Glutamyl-tRNA synthetase 2, mitochondrial OS=Rattus norvegicus GN=Ears2 PE=1 SV=2	M0RAI4	M0RAI4_RAT	7	7	0	57.142	50545000	0.1338	0.1465		25.9206	NaN	25.7609	26.6551	NaN	26.6164	25.9351	26.1866
>sp|P00173|CYB5_RAT Cytochrome b5 OS=Rattus norvegicus GN=Cyb5a PE=1 SV=2	P00173	CYB5_RAT	9	9	0	194.07	2383900000	0.1336	0.3494		29.3897	29.0451	28.8921	29.153	28.9054	29.2973	29.5135	29.298
>tr|F1MAK3|F1MAK3_RAT Rho GTPase-activating protein 32 OS=Rattus norvegicus GN=Arhgap32 PE=1 SV=2;>tr|B5DEI5|B5DEI5_RAT Rics protein (Fragment) OS=Rattus norvegicus GN=Rics PE=2 SV=1	F1MAK3	F1MAK3_RAT	25	24	0	274.42	52826000	0.1328	0.1768		27.5017	28.1758	27.4542	27.6958	28.4896	27.4973	27.9229	27.4489
>sp|P62914|RL11_RAT 60S ribosomal protein L11 OS=Rattus norvegicus GN=Rpl11 PE=1 SV=2;>tr|Q4V8I6|Q4V8I6_RAT 60S ribosomal protein L11 OS=Rattus norvegicus GN=Rpl11 PE=1 SV=1	P62914	RL11_RAT	7	7	0	51.008	1084300000	0.1324	0.1495		29.3627	29.5399	28.0664	28.9797	29.1467	29.3348	29.0002	28.9966
>sp|P63004|LIS1_RAT Platelet-activating factor acetylhydrolase IB subunit alpha OS=Rattus norvegicus GN=Pafah1b1 PE=1 SV=2	P63004	LIS1_RAT	16	16	0	323.31	990090000	0.1303	0.2407		29.8205	29.8855	30.6602	30.0321	30.1215	30.4401	30.373	29.9851
>tr|D4A3H5|D4A3H5_RAT Chloride channel protein OS=Rattus norvegicus GN=Clcn6 PE=1 SV=1	D4A3H5	D4A3H5_RAT	14	14	0	177.92	407050000	0.1299	0.1734		29.3178	29.6651	29.0328	29.4981	29.5923	29.5658	30.0607	28.8148
>tr|D3ZSW9|D3ZSW9_RAT RUN and FYVE domain-containing protein 2-like OS=Rattus norvegicus GN=LOC100910755 PE=1 SV=2	D3ZSW9	D3ZSW9_RAT	4	4	0	7.1318	47188000	0.1296	0.0977		26.8129	25.6233	NaN	26.7336	25.9616	26.7573	NaN	26.8397
>sp|Q8K4Y5|LGI1_RAT Leucine-rich glioma-inactivated protein 1 OS=Rattus norvegicus GN=Lgi1 PE=1 SV=1	Q8K4Y5	LGI1_RAT	15	15	0	163.31	530660000	0.1295	0.1553		29.2517	29.9464	29.8938	29.1477	30.0415	29.9575	29.7744	28.9842
>tr|F1LVR4|F1LVR4_RAT Calcium/calmodulin-dependent protein kinase ID OS=Rattus norvegicus GN=Camk1d PE=3 SV=2	F1LVR4	F1LVR4_RAT	13	12	0	244.61	812390000	0.1293	0.1277		29.852	29.7174	29.7589	28.9754	30.4536	29.7222	29.763	28.8821
>sp|B1WBW4|ARM10_RAT Armadillo repeat-containing protein 10 OS=Rattus norvegicus GN=Armc10 PE=1 SV=1	B1WBW4	ARM10_RAT	14	14	0	323.31	2657500000	0.129	0.1694		30.7486	30.9537	31.1225	29.9897	30.6384	31.1788	31.0066	30.5067
>tr|D4A644|D4A644_RAT MAP7 domain-containing 1 OS=Rattus norvegicus GN=Map7d1 PE=1 SV=1	D4A644	D4A644_RAT	15	15	0	41.264	127600000	0.1285	0.1056		27.851	27.6849	28.954	27.7064	28.2812	NaN	28.6597	27.5919
>tr|A0A0G2JSK5|A0A0G2JSK5_RAT Integrin beta OS=Rattus norvegicus GN=Itgb1 PE=1 SV=1;>sp|P49134|ITB1_RAT Integrin beta-1 OS=Rattus norvegicus GN=Itgb1 PE=2 SV=1	A0A0G2JSK5	A0A0G2JSK5_RAT	14	14	0	73.939	290410000	0.1281	0.1601		28.9294	29.0966	28.54	28.5826	28.4427	29.5435	29.216	28.4589
>tr|G3V758|G3V758_RAT Contactin 2 OS=Rattus norvegicus GN=Cntn2 PE=4 SV=1;>sp|P22063|CNTN2_RAT Contactin-2 OS=Rattus norvegicus GN=Cntn2 PE=1 SV=1	G3V758	G3V758_RAT	10	10	0	30.616	76023000	0.128	0.181		27.7277	28.3205	27.6893	27.457	27.8177	27.6525	28.3097	NaN
>sp|Q63610|TPM3_RAT Tropomyosin alpha-3 chain OS=Rattus norvegicus GN=Tpm3 PE=1 SV=2	Q63610	TPM3_RAT	37	19	0	323.31	19604000000	0.1276	0.3527		34.0504	33.9325	33.7699	34.0587	34.456	33.7786	34.0146	34.0727
>sp|P49088|ASNS_RAT Asparagine synthetase [glutamine-hydrolyzing] OS=Rattus norvegicus GN=Asns PE=2 SV=3	P49088	ASNS_RAT	9	9	0	53.931	93479000	0.1272	0		27.4914	NaN	27.9133	NaN	NaN	NaN	27.8295	NaN
>sp|Q62765|NLGN1_RAT Neuroligin-1 OS=Rattus norvegicus GN=Nlgn1 PE=1 SV=1;>tr|A0A0H2UHW8|A0A0H2UHW8_RAT Neuroligin-1 OS=Rattus norvegicus GN=Nlgn1 PE=4 SV=1	Q62765	NLGN1_RAT	8	8	0	123.66	304450000	0.1272	0.3092		28.4739	28.6232	28.9639	28.369	29.0764	28.5876	28.615	28.6597
>tr|Q6AYB6|Q6AYB6_RAT Synapse associated protein 1 OS=Rattus norvegicus GN=Syap1 PE=2 SV=1;>tr|F7F350|F7F350_RAT Synapse associated protein 1, isoform CRA_a OS=Rattus norvegicus GN=Syap1 PE=1 SV=1	Q6AYB6	Q6AYB6_RAT	8	8	0	140.07	165240000	0.1263	0		NaN	NaN	NaN	27.0454	NaN	NaN	NaN	27.1717
>tr|Q4KM58|Q4KM58_RAT Catenin, beta-interacting protein 1 OS=Rattus norvegicus GN=Ctnnbip1 PE=2 SV=1	Q4KM58	Q4KM58_RAT	5	5	0	29.429	555070000	0.1261	0		NaN	27.3517	28.2405	26.6301	NaN	NaN	27.5336	NaN
>tr|A0A0G2JXK1|A0A0G2JXK1_RAT Voltage-dependent P/Q-type calcium channel subunit alpha OS=Rattus norvegicus GN=Cacna1a PE=1 SV=1;>sp|P54282|CAC1A_RAT Voltage-dependent P/Q-type calcium channel subunit alpha-1A OS=Rattus norvegicus GN=Cacna1a PE=1 SV=1	A0A0G2JXK1	A0A0G2JXK1_RAT	20	13	0	323.31	70989000	0.1261	0.7783		28.4333	28.4868	28.4447	28.5649	28.3873	28.6874	28.7035	28.656
>sp|P36201|CRIP2_RAT Cysteine-rich protein 2 OS=Rattus norvegicus GN=Crip2 PE=2 SV=1	P36201	CRIP2_RAT	8	6	0	322.83	4486600000	0.1257	0.3352		31.0257	31.1766	31.676	31.0324	31.2508	31.353	31.4723	31.3375
>tr|B2RZA9|B2RZA9_RAT Ube2l3 protein OS=Rattus norvegicus GN=Ube2l3 PE=2 SV=1	B2RZA9	B2RZA9_RAT	11	11	0	276.79	4337700000	0.1255	0.0712		30.1091	30.2652	32.1848	30.1234	31.211	30.4865	30.6909	NaN
>tr|D3ZZ32|D3ZZ32_RAT Prolyl endopeptidase-like OS=Rattus norvegicus GN=Prepl PE=1 SV=3;>sp|Q5HZA6|PPCEL_RAT Prolyl endopeptidase-like OS=Rattus norvegicus GN=Prepl PE=1 SV=2;>tr|A0A0G2JX67|A0A0G2JX67_RAT Prolyl endopeptidase-like OS=Rattus norvegicus GN=P	D3ZZ32	D3ZZ32_RAT	18	18	0	323.31	760360000	0.1255	0.2697		30.6186	30.524	29.9691	30.322	30.3507	30.473	30.8441	30.2681
>tr|A0A0G2K5N6|A0A0G2K5N6_RAT Rho-associated protein kinase OS=Rattus norvegicus GN=Rock2 PE=1 SV=1;>sp|Q62868|ROCK2_RAT Rho-associated protein kinase 2 OS=Rattus norvegicus GN=Rock2 PE=1 SV=2	A0A0G2K5N6	A0A0G2K5N6_RAT	50	2	0	323.31	298450000	0.1254	0.3986		30.3733	30.0814	29.9418	30.3483	30.3631	30.3559	30.0538	30.4734
>tr|D4A5J1|D4A5J1_RAT Kelch repeat and BTB domain-containing 11 OS=Rattus norvegicus GN=Kbtbd11 PE=1 SV=1	D4A5J1	D4A5J1_RAT	15	15	0	139.17	390680000	0.125	0.3731		28.9788	29.4421	29.2303	28.874	29.3043	29.1154	29.4296	29.1761
>sp|Q5M7A7|CNRP1_RAT CB1 cannabinoid receptor-interacting protein 1 OS=Rattus norvegicus GN=Cnrip1 PE=1 SV=1	Q5M7A7	CNRP1_RAT	12	12	0	323.31	7391800000	0.1248	0.2597		32.013	32.115	31.4827	31.7225	32.1473	31.967	32.1455	31.5728
>sp|Q4KLN7|ARFG3_RAT ADP-ribosylation factor GTPase-activating protein 3 OS=Rattus norvegicus GN=Arfgap3 PE=1 SV=1;>tr|M0R738|M0R738_RAT ADP-ribosylation factor GTPase-activating protein 3 OS=Rattus norvegicus GN=Arfgap3 PE=1 SV=2;>tr|A0A0G2K4J0|A0A0G2K4J0	Q4KLN7	ARFG3_RAT	4	4	0	12.809	28485000	0.124	0		26.2579	NaN	NaN	26.0118	NaN	NaN	NaN	26.2588
>tr|A0A0G2K273|A0A0G2K273_RAT Eukaryotic translation initiation factor 3 subunit E OS=Rattus norvegicus GN=LOC100909481 PE=3 SV=1;>sp|Q641X8|EIF3E_RAT Eukaryotic translation initiation factor 3 subunit E OS=Rattus norvegicus GN=Eif3e PE=2 SV=1	A0A0G2K273	A0A0G2K273_RAT	6	6	0	34.624	105940000	0.1233	0.0561		27.3572	NaN	27.8299	26.0431	27.5717	NaN	NaN	26.8283
>tr|D4ABM3|D4ABM3_RAT Dishevelled associated activator of morphogenesis 1 (Predicted) OS=Rattus norvegicus GN=Daam1 PE=1 SV=1	D4ABM3	D4ABM3_RAT	21	21	0	323.31	252020000	0.1226	0.152		29.5896	29.7802	29.6299	28.6744	29.8079	29.2987	29.174	29.8837
>sp|P11598|PDIA3_RAT Protein disulfide-isomerase A3 OS=Rattus norvegicus GN=Pdia3 PE=1 SV=2;>tr|A0A0H2UHM5|A0A0H2UHM5_RAT Protein disulfide-isomerase OS=Rattus norvegicus GN=Pdia3 PE=1 SV=1	P11598	PDIA3_RAT	37	37	0	323.31	6608000000	0.1224	0.4679		33.1654	33.462	33.4981	33.3233	33.2176	33.5434	33.5528	33.6245
>sp|Q9Z1T4|CNKR2_RAT Connector enhancer of kinase suppressor of ras 2 OS=Rattus norvegicus GN=Cnksr2 PE=1 SV=1	Q9Z1T4	CNKR2_RAT	21	20	0	323.31	544350000	0.122	0.5904		30.1612	30.3128	30.0153	30.4288	30.4358	30.3436	30.2562	30.3707
>tr|M0R6E0|M0R6E0_RAT Phospholipid-transporting ATPase OS=Rattus norvegicus GN=Atp9a PE=1 SV=2	M0R6E0	M0R6E0_RAT	20	14	0	323.31	469650000	0.1217	0.1269		29.7882	30.2332	29.2216	30.2217	30.1439	29.6292	29.4996	30.6787
>sp|Q1AAU6|ASAP1_RAT Arf-GAP with SH3 domain, ANK repeat and PH domain-containing protein 1 OS=Rattus norvegicus GN=Asap1 PE=1 SV=2;>tr|A0A0G2K451|A0A0G2K451_RAT Arf-GAP with SH3 domain, ANK repeat and PH domain-containing protein 1 OS=Rattus norvegicus GN	Q1AAU6	ASAP1_RAT	13	13	0	193.22	157840000	0.1217	0.1937		29.0399	28.5941	29.395	28.6855	29.2526	29.1191	28.5604	29.2694
>sp|P40307|PSB2_RAT Proteasome subunit beta type-2 OS=Rattus norvegicus GN=Psmb2 PE=1 SV=1	P40307	PSB2_RAT	12	12	0	254.22	3187700000	0.1214	0.3154		30.7396	30.6077	30.3348	30.4918	31.0516	30.4004	30.5747	30.6326
>sp|Q9Z2X5|HOME3_RAT Homer protein homolog 3 OS=Rattus norvegicus GN=Homer3 PE=1 SV=2	Q9Z2X5	HOME3_RAT	17	17	0	323.31	521880000	0.1213	0.2388		28.8888	29.7046	29.237	28.9969	29.5024	29.4882	29.19	29.1318
>tr|G3V964|G3V964_RAT Neurotrimin OS=Rattus norvegicus GN=Ntm PE=4 SV=2;>sp|Q62718|NTRI_RAT Neurotrimin OS=Rattus norvegicus GN=Ntm PE=1 SV=1	G3V964	G3V964_RAT	15	15	0	286.49	2463400000	0.121	0.4686		30.9931	31.0438	30.9091	30.7656	31.2026	30.9559	31.225	30.8123
>tr|D3ZDI7|D3ZDI7_RAT Protein phosphatase 2, regulatory subunit B, alpha OS=Rattus norvegicus GN=Ppp2r5a PE=1 SV=1	D3ZDI7	D3ZDI7_RAT	9	9	0	11.651	66263000	0.12	0.1681		27.7899	NaN	27.3147	NaN	27.7516	NaN	27.5931	NaN
>sp|Q4KM62|PALMD_RAT Palmdelphin OS=Rattus norvegicus GN=Palmd PE=1 SV=1;>tr|A0A0G2JZ34|A0A0G2JZ34_RAT Palmdelphin OS=Rattus norvegicus GN=Palmd PE=1 SV=1	Q4KM62	PALMD_RAT	7	7	0	61.623	122660000	0.1196	0.0859		27.5298	28.04	26.18	27.8758	27.5276	NaN	27.4758	27.5746
>sp|P20070|NB5R3_RAT NADH-cytochrome b5 reductase 3 OS=Rattus norvegicus GN=Cyb5r3 PE=1 SV=2	P20070	NB5R3_RAT	13	13	0	323.31	3183300000	0.1195	0.1042		30.5774	30.4096	31.9519	31.2228	31.5582	30.5497	31.5035	31.0285
>sp|P00507|AATM_RAT Aspartate aminotransferase, mitochondrial OS=Rattus norvegicus GN=Got2 PE=1 SV=2	P00507	AATM_RAT	33	33	0	323.31	14809000000	0.1194	0.1463		33.6183	34.0809	34.8061	34.2759	33.8275	34.3543	34.3223	34.7543
>tr|D4ACB8|D4ACB8_RAT Chaperonin subunit 8 (Theta) (Predicted), isoform CRA_a OS=Rattus norvegicus GN=Cct8 PE=1 SV=1	D4ACB8	D4ACB8_RAT	43	43	0	323.31	7716600000	0.1193	0.4637		33.5956	33.4839	33.0709	33.3744	33.5359	33.5569	33.4433	33.4657
>sp|P54645|AAPK1_RAT 5-AMP-activated protein kinase catalytic subunit alpha-1 OS=Rattus norvegicus GN=Prkaa1 PE=1 SV=2	P54645	AAPK1_RAT	6	6	0	36.96	78461000	0.1191	0.1626		26.6951	27.3743	27.7439	27.2502	27.3623	27.1703	27.6223	NaN
>tr|G3V6Q6|G3V6Q6_RAT Guanine nucleotide binding protein, alpha 11 OS=Rattus norvegicus GN=Gna11 PE=1 SV=1;>sp|Q9JID2|GNA11_RAT Guanine nucleotide-binding protein subunit alpha-11 OS=Rattus norvegicus GN=Gna11 PE=2 SV=1	G3V6Q6	G3V6Q6_RAT	13	11	0	323.31	1428700000	0.1179	0.2587		30.3875	30.988	30.1693	30.5653	30.5698	30.7501	30.772	30.4896
>tr|B2RYT0|B2RYT0_RAT Mitochondrial ribosomal protein S21 OS=Rattus norvegicus GN=Mrps21 PE=2 SV=1;>tr|M0R3S1|M0R3S1_RAT Mitochondrial ribosomal protein S21-like OS=Rattus norvegicus GN=Mrps21l PE=4 SV=1	B2RYT0	B2RYT0_RAT	3	3	0	90.802	1325400000	0.1177	0.0978		28.6372	NaN	27.9063	28.3029	27.4899	28.9762	28.2915	28.8418
>tr|F1LNV5|F1LNV5_RAT Calcium uptake protein 1, mitochondrial OS=Rattus norvegicus GN=Micu1 PE=1 SV=2;>sp|Q6P6Q9|MICU1_RAT Calcium uptake protein 1, mitochondrial OS=Rattus norvegicus GN=Micu1 PE=2 SV=1;>tr|A0A0G2K0T5|A0A0G2K0T5_RAT Calcium uptake protein	F1LNV5	F1LNV5_RAT	17	17	0	323.31	1228600000	0.1177	0.1241		30.5751	30.5166	29.3799	30.4224	30.3344	30.3253	29.8274	30.8778
>sp|Q62720|ZNT1_RAT Zinc transporter 1 OS=Rattus norvegicus GN=Slc30a1 PE=2 SV=1	Q62720	ZNT1_RAT	5	5	0	178.77	216020000	0.1173	0.2004		27.6568	28.2028	NaN	27.661	27.8159	27.6346	28.0892	28.2906
>tr|D3ZHI9|D3ZHI9_RAT Protein phosphatase 2 regulatory subunit B, epsilon OS=Rattus norvegicus GN=Ppp2r5e PE=1 SV=1;>tr|A0A0G2JTA1|A0A0G2JTA1_RAT Protein phosphatase 2 regulatory subunit B, epsilon OS=Rattus norvegicus GN=Ppp2r5e PE=1 SV=1	D3ZHI9	D3ZHI9_RAT	12	11	0	152.49	1272500000	0.1171	0.2478		30.3468	30.5252	30.4002	30.0741	30.7711	30.5968	30.4565	29.9904
>tr|D3ZA85|D3ZA85_RAT Histone cell cycle regulation defective interacting protein 5 (Predicted), isoform CRA_a OS=Rattus norvegicus GN=Nfu1 PE=1 SV=1	D3ZA85	D3ZA85_RAT	4	4	0	223.96	1009500000	0.1168	0.1704		29.8611	30.0124	29.2037	29.3916	30.0639	29.8057	29.8607	29.2057
>tr|F1LQI1|F1LQI1_RAT Hydroxyacyl glutathione hydrolase OS=Rattus norvegicus GN=Hagh PE=1 SV=2;>sp|O35952|GLO2_RAT Hydroxyacylglutathione hydrolase, mitochondrial OS=Rattus norvegicus GN=Hagh PE=1 SV=2	F1LQI1	F1LQI1_RAT	14	14	0	323.31	1002400000	0.1163	0.1381		29.5518	29.8947	28.5892	29.6422	29.4183	29.4857	29.9399	29.299
>tr|G3V614|G3V614_RAT KIF1-binding protein OS=Rattus norvegicus GN=Kif1bp PE=1 SV=1;>sp|Q4G074|KBP_RAT KIF1-binding protein OS=Rattus norvegicus GN=Kbp PE=2 SV=1	G3V614	G3V614_RAT	11	11	0	186.1	208300000	0.1157	0.1308		28.186	28.4014	28.9093	27.7536	28.6928	28.5627	28.7132	27.7444
>sp|P18395|CSDE1_RAT Cold shock domain-containing protein E1 OS=Rattus norvegicus GN=Csde1 PE=2 SV=1	P18395	CSDE1_RAT	15	15	0	136.5	115120000	0.1156	0.3451		27.6572	27.8899	27.344	27.7129	27.7889	27.7907	27.5307	27.9562
>tr|B2GVB4|B2GVB4_RAT Sept9 protein (Fragment) OS=Rattus norvegicus GN=Sept9 PE=2 SV=1	B2GVB4	B2GVB4_RAT	33	0	0	323.31	1529900000	0.1156	0.5975		31.3141	31.3578	31.2515	31.2147	31.4419	31.148	31.5202	31.4906
>sp|P19969|GBRA5_RAT Gamma-aminobutyric acid receptor subunit alpha-5 OS=Rattus norvegicus GN=Gabra5 PE=2 SV=1	P19969	GBRA5_RAT	3	3	0	6.2382	49027000	0.1154	0.1758		NaN	26.6092	26.1534	NaN	26.535	NaN	26.4585	NaN
>tr|D4AE06|D4AE06_RAT Peptidylprolyl isomerase OS=Rattus norvegicus GN=Fkbp15 PE=1 SV=3;>tr|D4A6E5|D4A6E5_RAT Peptidylprolyl isomerase OS=Rattus norvegicus GN=Fkbp15 PE=1 SV=3	D4AE06	D4AE06_RAT	16	16	0	187.81	71563000	0.1151	0.1244		27.8653	27.3443	27.2353	27.6514	28.5191	27.2252	27.6682	27.1444
>tr|F1LWG2|F1LWG2_RAT Protein arginine methyltransferase 8 OS=Rattus norvegicus GN=Prmt8 PE=3 SV=2	F1LWG2	F1LWG2_RAT	5	5	0	14.104	127790000	0.1145	0.124		26.9987	26.7604	27.2375	26.6389	26.9458	26.9888	27.8563	26.3026
>sp|Q9EPJ3|RT26_RAT 28S ribosomal protein S26, mitochondrial OS=Rattus norvegicus GN=Mrps26 PE=1 SV=1	Q9EPJ3	RT26_RAT	14	14	0	40.091	647080000	0.1143	0.1919		28.6593	29.0964	29.0913	28.7365	29.0046	28.4991	29.0405	29.4966
>tr|A0A0G2JUQ5|A0A0G2JUQ5_RAT Phosphatidylinositol binding clathrin assembly protein, isoform CRA_d OS=Rattus norvegicus GN=Picalm PE=1 SV=1;>tr|Q498N4|Q498N4_RAT Phosphatidylinositol binding clathrin assembly protein, isoform CRA_c OS=Rattus norvegicus GN	A0A0G2JUQ5	A0A0G2JUQ5_RAT	16	3	0	323.31	2070900000	0.1143	0.2689		31.2657	31.5077	30.9885	30.8937	31.3723	31.5344	31.1055	31.1004
>tr|B2RYT4|B2RYT4_RAT Mitochondrial ribosomal protein S14 OS=Rattus norvegicus GN=Mrps14 PE=1 SV=1	B2RYT4	B2RYT4_RAT	6	6	0	12.151	465350000	0.1139	0.0978		27.37	NaN	NaN	27.4827	NaN	27.1529	NaN	27.9277
>sp|Q3T1K5|CAZA2_RAT F-actin-capping protein subunit alpha-2 OS=Rattus norvegicus GN=Capza2 PE=1 SV=1	Q3T1K5	CAZA2_RAT	21	19	0	323.31	4173600000	0.1139	0.1757		31.4552	31.598	32.2552	31.3263	31.9938	31.3915	32.0003	31.7046
>tr|F1LLY3|F1LLY3_RAT NMDA receptor synaptonuclear-signaling and neuronal migration factor OS=Rattus norvegicus GN=Nsmf PE=4 SV=3;>tr|D3ZVR5|D3ZVR5_RAT NMDA receptor synaptonuclear-signaling and neuronal migration factor OS=Rattus norvegicus GN=Nsmf PE=1 S	F1LLY3	F1LLY3_RAT	11	11	0	28.117	120280000	0.1138	0.1171		27.7395	26.6757	NaN	27.2255	27.9243	27.0834	27.32	26.9819
>sp|Q63228|GMFB_RAT Glia maturation factor beta OS=Rattus norvegicus GN=Gmfb PE=1 SV=2;>tr|M0RDJ4|M0RDJ4_RAT Glia maturation factor beta OS=Rattus norvegicus GN=Gmfb PE=1 SV=2	Q63228	GMFB_RAT	14	14	0	323.31	3738800000	0.1128	0.1985		30.7665	31.0559	30.1768	30.8026	31.1501	30.8149	30.7407	30.5476
>tr|D3ZTW8|D3ZTW8_RAT Mitochondrial ribosomal protein L27 OS=Rattus norvegicus GN=Mrpl27 PE=1 SV=2	D3ZTW8	D3ZTW8_RAT	6	6	0	92.122	752250000	0.1127	0.1036		28.7499	29.0773	27.8032	28.3572	28.5185	29.1407	28.9538	27.8256
>sp|P06761|GRP78_RAT 78 kDa glucose-regulated protein OS=Rattus norvegicus GN=Hspa5 PE=1 SV=1	P06761	GRP78_RAT	37	37	0	323.31	4134700000	0.1125	0.4084		32.7541	32.8353	32.5909	32.6151	32.5128	32.8132	32.9151	33.0043
>tr|Q5U355|Q5U355_RAT Itfg1 protein OS=Rattus norvegicus GN=Itfg1 PE=1 SV=1;>sp|Q8R4E1|TIP_RAT T-cell immunomodulatory protein OS=Rattus norvegicus GN=Itfg1 PE=2 SV=1	Q5U355	Q5U355_RAT	10	10	0	139.17	1690200000	0.1123	0.1511		30.6532	30.3328	31.1413	29.8874	30.8342	30.3346	30.6245	30.6706
>tr|B4F772|B4F772_RAT Heat shock 70kDa protein 4-like (Predicted), isoform CRA_b OS=Rattus norvegicus GN=Hspa4l PE=1 SV=1;>tr|F7F2F3|F7F2F3_RAT Heat shock 70 kDa protein 4L OS=Rattus norvegicus GN=Hspa4l PE=1 SV=1	B4F772	B4F772_RAT	37	37	0	323.31	1611800000	0.1122	0.261		31.8783	32.1649	32.0705	31.4424	32.1723	31.9987	32.0204	31.8135
>tr|B5DFK5|B5DFK5_RAT Hip1r protein OS=Rattus norvegicus GN=Hip1r PE=2 SV=1;>tr|F1LML7|F1LML7_RAT Huntingtin-interacting protein 1-related OS=Rattus norvegicus GN=Hip1r PE=1 SV=1;>tr|Q99PW9|Q99PW9_RAT Huntingtin interacting protein 1 related (Fragment) OS=	B5DFK5	B5DFK5_RAT	43	42	0	323.31	947500000	0.1119	0.5228		31.6721	31.7043	31.2924	31.5617	31.6795	31.5798	31.7256	31.6932
>tr|D3ZY44|D3ZY44_RAT Mitochondrial ribosomal protein S2 OS=Rattus norvegicus GN=Mrps2 PE=1 SV=1	D3ZY44	D3ZY44_RAT	7	7	0	120.84	710090000	0.1118	0.109		NaN	29.3623	NaN	28.939	29.1257	29.6484	28.6661	29.6097
>tr|F2Z3T7|F2Z3T7_RAT Isochorismatase domain-containing protein 1 OS=Rattus norvegicus GN=LOC103694869 PE=1 SV=1;>sp|Q6I7R3|ISOC1_RAT Isochorismatase domain-containing protein 1 OS=Rattus norvegicus GN=Isoc1 PE=2 SV=1	F2Z3T7	F2Z3T7_RAT	8	8	0	83.586	1181000000	0.1116	0.1147		29.1821	29.6825	30.4109	29.4501	30.5162	29.4898	29.4621	29.7041
>tr|A0A0G2K4T3|A0A0G2K4T3_RAT Arf-GAP with coiled-coil, ANK repeat and PH domain-containing protein 2 OS=Rattus norvegicus GN=Acap2 PE=1 SV=1;>sp|Q5FVC7|ACAP2_RAT Arf-GAP with coiled-coil, ANK repeat and PH domain-containing protein 2 OS=Rattus norvegicus	A0A0G2K4T3	A0A0G2K4T3_RAT	9	9	0	61.5	27529000	0.1114	0.2644		26.0853	26.2806	NaN	26.383	26.5196	26.2026	NaN	NaN
>tr|F1M0J7|F1M0J7_RAT Prickle planar cell polarity protein 2 OS=Rattus norvegicus GN=Prickle2 PE=1 SV=2	F1M0J7	F1M0J7_RAT	32	32	0	323.31	794880000	0.1114	0.3492		30.6981	30.624	30.213	30.7109	30.4895	30.8081	30.7529	30.6413
>tr|A0A0G2JUG7|A0A0G2JUG7_RAT IQ motif and Sec7 domain 1 OS=Rattus norvegicus GN=Iqsec1 PE=1 SV=1	A0A0G2JUG7	A0A0G2JUG7_RAT	34	31	0	323.31	1049100000	0.1113	0.2771		31.0939	31.4377	30.8543	31.1418	31.4404	31.44	30.9993	31.0929
>tr|F8WFR6|F8WFR6_RAT Glycogenin-1 OS=Rattus norvegicus GN=Gyg1 PE=1 SV=1;>sp|O08730|GLYG_RAT Glycogenin-1 OS=Rattus norvegicus GN=Gyg1 PE=2 SV=4;>tr|A0A0G2JXP1|A0A0G2JXP1_RAT Glycogenin-1 OS=Rattus norvegicus GN=Gyg1 PE=1 SV=1	F8WFR6	F8WFR6_RAT	11	11	0	169.43	988050000	0.1109	0.2291		28.929	29.0869	28.6057	28.2885	29.0671	28.808	28.6861	28.7923
>sp|P63259|ACTG_RAT Actin, cytoplasmic 2 OS=Rattus norvegicus GN=Actg1 PE=1 SV=1;>tr|A0A0G2K3K2|A0A0G2K3K2_RAT Actin, cytoplasmic 1 OS=Rattus norvegicus GN=Actb PE=1 SV=1;>tr|A1Z0K8|A1Z0K8_RAT Beta-actin (Fragment) OS=Rattus norvegicus PE=2 SV=1	P63259	ACTG_RAT	56	2	0	323.31	235340000000	0.1109	0.323		37.4753	37.4268	36.9996	37.5322	37.6948	37.4737	37.344	37.365
>tr|G3V8G4|G3V8G4_RAT Brevican core protein OS=Rattus norvegicus GN=Bcan PE=1 SV=1;>sp|P55068|PGCB_RAT Brevican core protein OS=Rattus norvegicus GN=Bcan PE=1 SV=2	G3V8G4	G3V8G4_RAT	8	8	0	26.503	18387000	0.1107	0		25.7118	NaN	NaN	25.7073	NaN	25.8203	NaN	NaN
>tr|D3ZTK0|D3ZTK0_RAT Putative uncharacterized protein RGD1306256_predicted OS=Rattus norvegicus GN=Ttc9b PE=4 SV=1	D3ZTK0	D3ZTK0_RAT	5	5	0	133.48	482080000	0.1106	0.1321		28.6461	28.9777	27.9354	28.4392	29.0809	28.826	28.5082	28.0256
>tr|M0R8T1|M0R8T1_RAT Membrane-associated guanylate kinase, WW and PDZ domain-containing protein 1 OS=Rattus norvegicus GN=Magi1 PE=1 SV=2;>tr|A0A0G2JZE4|A0A0G2JZE4_RAT Membrane-associated guanylate kinase, WW and PDZ domain-containing protein 1 OS=Rattus	M0R8T1	M0R8T1_RAT	10	10	0	193.33	112520000	0.1102	0		NaN	NaN	NaN	28.3079	NaN	NaN	28.5613	28.2749
>sp|O88767|PARK7_RAT Protein DJ-1 OS=Rattus norvegicus GN=Park7 PE=1 SV=1;>tr|Q5BKC3|Q5BKC3_RAT Park7 protein OS=Rattus norvegicus GN=Park7 PE=1 SV=1	O88767	PARK7_RAT	18	18	0	323.31	23689000000	0.11	0.1663		33.8113	33.8971	32.911	33.4595	33.9008	33.7059	33.6023	33.31
>tr|A0A0G2K3Z9|A0A0G2K3Z9_RAT Uncharacterized protein OS=Rattus norvegicus PE=4 SV=1;>sp|Q63716|PRDX1_RAT Peroxiredoxin-1 OS=Rattus norvegicus GN=Prdx1 PE=1 SV=1	A0A0G2K3Z9	A0A0G2K3Z9_RAT	19	18	0	266.79	10303000000	0.1098	0.1607		32.7357	32.8733	32.8078	32.4109	33.3444	32.7042	33.0128	32.2055
>tr|G3V9G3|G3V9G3_RAT Calcium/calmodulin-dependent protein kinase II, beta, isoform CRA_a OS=Rattus norvegicus GN=Camk2b PE=1 SV=1;>tr|F1LUE2|F1LUE2_RAT Calcium/calmodulin-dependent protein kinase II, beta, isoform CRA_c OS=Rattus norvegicus GN=Camk2b PE=1	G3V9G3	G3V9G3_RAT	31	22	0	323.31	16865000000	0.1098	0.336		34.5297	34.6353	34.5995	34.2578	34.7729	34.5583	34.8029	34.3274
>tr|D4A305|D4A305_RAT Coiled-coil domain containing 58 (Predicted), isoform CRA_c OS=Rattus norvegicus GN=Ccdc58 PE=1 SV=1	D4A305	D4A305_RAT	5	5	0	66.821	1065500000	0.1096	0.0947		29.0247	29.6539	NaN	28.067	29.0779	28.6285	29.2535	29.1392
>tr|A0A0G2JW88|A0A0G2JW88_RAT Microtubule-associated protein OS=Rattus norvegicus GN=Map4 PE=1 SV=1	A0A0G2JW88	A0A0G2JW88_RAT	35	8	0	323.31	818800000	0.1096	0.3677		31.9648	31.6462	31.5275	31.7131	31.9841	31.6241	31.9675	31.7145
>sp|P19468|GSH1_RAT Glutamate--cysteine ligase catalytic subunit OS=Rattus norvegicus GN=Gclc PE=1 SV=2	P19468	GSH1_RAT	11	11	0	148.37	127630000	0.1092	0.3308		27.2258	27.3846	27.7032	27.1692	27.653	27.4135	27.5385	27.3148
>tr|B1WC33|B1WC33_RAT CDC42 effector protein (Rho GTPase binding) 4 (Predicted), isoform CRA_a OS=Rattus norvegicus GN=Cdc42ep4 PE=1 SV=1	B1WC33	B1WC33_RAT	13	13	0	323.31	963110000	0.109	0.2329		29.8966	30.207	29.366	29.6683	30.0285	29.8771	29.9407	29.7274
>tr|D3Z8C7|D3Z8C7_RAT WD repeat domain 48 OS=Rattus norvegicus GN=Wdr48 PE=1 SV=1;>tr|A0A0G2KAW5|A0A0G2KAW5_RAT WD repeat domain 48 OS=Rattus norvegicus GN=Wdr48 PE=1 SV=1	D3Z8C7	D3Z8C7_RAT	12	12	0	215.65	43734000	0.1086	0.3048		26.8266	26.9507	26.7643	26.4967	NaN	NaN	26.8366	26.8997
>tr|D4A3D9|D4A3D9_RAT Serine/threonine kinase 32C OS=Rattus norvegicus GN=Stk32c PE=1 SV=1	D4A3D9	D4A3D9_RAT	5	5	0	73.332	299580000	0.1083	0.3532		28.0045	27.8484	28.1779	28.0979	28.0868	28.4538	27.9265	28.0946
>tr|B5DEY8|B5DEY8_RAT Sorting nexin OS=Rattus norvegicus GN=Snx6 PE=1 SV=1	B5DEY8	B5DEY8_RAT	20	19	0	323.31	1582800000	0.1079	0.1912		30.8815	30.5763	31.1563	30.8538	31.2461	30.5569	31.333	30.7633
>sp|Q64361|LXN_RAT Latexin OS=Rattus norvegicus GN=Lxn PE=1 SV=1	Q64361	LXN_RAT	8	8	0	323.31	1463200000	0.1078	0.0782		28.9042	28.4373	29.1119	28.3944	27.4848	29.5452	28.9197	29.3293
>tr|D3ZFQ8|D3ZFQ8_RAT Cytochrome c-1 OS=Rattus norvegicus GN=Cyc1 PE=1 SV=3	D3ZFQ8	D3ZFQ8_RAT	13	13	0	323.31	21112000000	0.1076	0.4336		33.8172	34.0273	33.7764	33.6705	33.8287	34.1472	33.9621	33.7838
>sp|P04041|GPX1_RAT Glutathione peroxidase 1 OS=Rattus norvegicus GN=Gpx1 PE=1 SV=4;>tr|M0RAM5|M0RAM5_RAT Glutathione peroxidase OS=Rattus norvegicus GN=Gpx1 PE=1 SV=1;>tr|Q6PDW8|Q6PDW8_RAT Glutathione peroxidase OS=Rattus norvegicus GN=Gpx1 PE=2 SV=1	P04041	GPX1_RAT	8	8	0	24.476	245640000	0.1072	0.0705		28.1263	27.5826	25.7092	27.0812	27.2973	27.0099	26.9495	27.6717
>tr|E2RUH2|E2RUH2_RAT Ribonuclease inhibitor OS=Rattus norvegicus GN=Rnh1 PE=1 SV=1;>sp|P29315|RINI_RAT Ribonuclease inhibitor OS=Rattus norvegicus GN=Rnh1 PE=1 SV=2;>tr|A0A0G2K9E0|A0A0G2K9E0_RAT Ribonuclease inhibitor OS=Rattus norvegicus GN=Rnh1 PE=1 SV=	E2RUH2	E2RUH2_RAT	17	17	0	138.04	722920000	0.1072	0.3221		29.2884	29.5548	29.6161	29.3035	29.3231	29.7976	29.6774	29.3937
>sp|P07340|AT1B1_RAT Sodium/potassium-transporting ATPase subunit beta-1 OS=Rattus norvegicus GN=Atp1b1 PE=1 SV=1	P07340	AT1B1_RAT	20	11	0	323.31	32126000000	0.1069	0.3001		34.6473	34.8193	34.7247	34.6926	34.8443	35.079	34.9707	34.4177
>sp|P47971|NPTX1_RAT Neuronal pentraxin-1 OS=Rattus norvegicus GN=Nptx1 PE=1 SV=1;>tr|A0A0H2UHC1|A0A0H2UHC1_RAT Neuronal pentraxin-1 OS=Rattus norvegicus GN=Nptx1 PE=4 SV=1	P47971	NPTX1_RAT	19	19	0	323.31	2093900000	0.1066	0.2519		31.1032	31.3251	30.6057	31.1313	31.302	31.2164	31.1427	30.9304
>tr|D3ZCZ9|D3ZCZ9_RAT NADH dehydrogenase [ubiquinone] iron-sulfur protein 6, mitochondrial OS=Rattus norvegicus GN=LOC100912599 PE=1 SV=1	D3ZCZ9	D3ZCZ9_RAT	10	8	0	323.31	8219400000	0.106	0.0244		29.209	28.653	26.1936	30.799	27.5646	28.8703	26.8683	31.9751
>tr|D4ADG2|D4ADG2_RAT IBA57 homolog, iron-sulfur cluster assembly OS=Rattus norvegicus GN=Iba57 PE=1 SV=1	D4ADG2	D4ADG2_RAT	4	4	0	94.364	543780000	0.106	0.1053		28.1465	29.0083	NaN	28.7529	28.4883	28.3321	28.6771	29.4701
>sp|Q9JKA7|HCN4_RAT Potassium/sodium hyperpolarization-activated cyclic nucleotide-gated channel 4 OS=Rattus norvegicus GN=Hcn4 PE=1 SV=1;>tr|A0A0H2UHH6|A0A0H2UHH6_RAT Potassium/sodium hyperpolarization-activated cyclic nucleotide-gated channel 4 OS=Rattus	Q9JKA7	HCN4_RAT	5	5	0	26.136	77320000	0.1059	0.1815		27.7915	27.9054	27.0549	27.2342	27.6792	27.8171	27.5256	27.3875
>sp|P49803|RGS7_RAT Regulator of G-protein signaling 7 OS=Rattus norvegicus GN=Rgs7 PE=1 SV=2;>tr|D3ZWG2|D3ZWG2_RAT Regulator of G-protein-signaling 7 OS=Rattus norvegicus GN=Rgs7 PE=1 SV=2	P49803	RGS7_RAT	21	19	0	218.51	680680000	0.1042	0.1816		29.7933	29.8067	29.7983	29.3069	30.0913	29.6399	30.0756	29.3151
>sp|Q6AYH5|DCTN2_RAT Dynactin subunit 2 OS=Rattus norvegicus GN=Dctn2 PE=1 SV=1;>tr|A0A0G2JUC7|A0A0G2JUC7_RAT Dynactin subunit 2 OS=Rattus norvegicus GN=Dctn2 PE=1 SV=1	Q6AYH5	DCTN2_RAT	42	42	0	323.31	15368000000	0.1038	0.4389		33.9913	33.8984	33.8135	33.9019	34.293	33.9782	33.8595	33.8894
>tr|D3ZIL9|D3ZIL9_RAT DIS3-like exonuclease 2 OS=Rattus norvegicus GN=Dis3l2 PE=1 SV=2;>tr|A0A0G2K6W6|A0A0G2K6W6_RAT DIS3-like exonuclease 2 OS=Rattus norvegicus GN=Dis3l2 PE=1 SV=1	D3ZIL9	D3ZIL9_RAT	14	14	0	130.94	155680000	0.1035	0.1395		28.665	29.0037	27.9416	28.3512	28.6463	28.3576	29.0441	28.3272
>tr|Q6P7D2|Q6P7D2_RAT Arginyl aminopeptidase (Aminopeptidase B) OS=Rattus norvegicus GN=Rnpep PE=2 SV=1;>sp|O09175|AMPB_RAT Aminopeptidase B OS=Rattus norvegicus GN=Rnpep PE=1 SV=2	Q6P7D2	Q6P7D2_RAT	20	2	0	323.31	736430000	0.1031	0.196		29.7364	30.1435	29.5471	29.833	30.2014	29.6036	30.208	29.6594
>sp|Q63450|KCC1A_RAT Calcium/calmodulin-dependent protein kinase type 1 OS=Rattus norvegicus GN=Camk1 PE=1 SV=2	Q63450	KCC1A_RAT	6	6	0	11.458	102410000	0.1028	0.1212		26.6143	26.4747	25.7718	NaN	26.721	26.1928	26.2552	NaN
>tr|D4A4P3|D4A4P3_RAT NADH:ubiquinone oxidoreductase subunit B3 OS=Rattus norvegicus GN=Ndufb3 PE=1 SV=1;>tr|M0RA24|M0RA24_RAT Uncharacterized protein OS=Rattus norvegicus GN=LOC103694107 PE=4 SV=2	D4A4P3	D4A4P3_RAT	9	9	0	46.716	2891800000	0.1014	0.0616		29.3915	NaN	NaN	29.8539	NaN	29.2393	NaN	30.2089
>sp|P05197|EF2_RAT Elongation factor 2 OS=Rattus norvegicus GN=Eef2 PE=1 SV=4	P05197	EF2_RAT	51	50	0	323.31	4414900000	0.1013	0.2752		33.1267	33.179	33.413	32.7566	33.2873	33.2953	33.2844	33.0135
>tr|D3ZLT1|D3ZLT1_RAT NADH dehydrogenase (Ubiquinone) 1 beta subcomplex, 7 (Predicted) OS=Rattus norvegicus GN=Ndufb7 PE=1 SV=1	D3ZLT1	D3ZLT1_RAT	11	11	0	42.011	4525800000	0.1005	0.0998		30.21	30.4031	29.0802	30.2965	30.0929	30.5691	29.5751	30.1547
>sp|Q5U2N0|PYRG2_RAT CTP synthase 2 OS=Rattus norvegicus GN=Ctps2 PE=1 SV=1	Q5U2N0	PYRG2_RAT	8	8	0	28.61	189560000	0.1004	0.2944		28.6445	28.431	28.1932	28.3899	NaN	28.428	28.3916	28.7255
>sp|P54319|PLAP_RAT Phospholipase A-2-activating protein OS=Rattus norvegicus GN=Plaa PE=1 SV=3	P54319	PLAP_RAT	22	22	0	125.1	401090000	0.1001	0.1578		29.8311	29.7196	29.8594	29.2043	30.2617	29.4856	29.8237	29.4437
>tr|Q6S3A0|Q6S3A0_RAT Plectin OS=Rattus norvegicus GN=Plec PE=1 SV=1;>tr|Q6S399|Q6S399_RAT Plectin OS=Rattus norvegicus GN=Plec PE=1 SV=1;>tr|Q6S3A3|Q6S3A3_RAT Plectin OS=Rattus norvegicus GN=Plec PE=1 SV=1;>tr|Q6S3A4|Q6S3A4_RAT Plectin OS=Rattus norvegicu	Q6S3A0	Q6S3A0_RAT	103	103	0	323.31	120470000	0.1001	0.1869		31.0085	30.8556	30.2438	30.598	31.021	30.6203	30.9619	30.5031
>tr|D3ZCI5|D3ZCI5_RAT Syntaxin-binding protein 6 OS=Rattus norvegicus GN=Stxbp6 PE=1 SV=2	D3ZCI5	D3ZCI5_RAT	5	5	0	23.235	179290000	0.0999	0.1019		26.959	26.7787	26.4317	27.5855	26.9084	NaN	27.532	26.6755
>tr|A0A0G2K3H2|A0A0G2K3H2_RAT Dedicator of cytokinesis 7 OS=Rattus norvegicus GN=Dock7 PE=1 SV=1;>tr|F1LRS2|F1LRS2_RAT Dedicator of cytokinesis 7 OS=Rattus norvegicus GN=Dock7 PE=1 SV=2	A0A0G2K3H2	A0A0G2K3H2_RAT	18	17	0	122.67	24479000	0.0999	0.5333		26.7253	NaN	26.9568	26.759	27.0383	26.8502	26.9512	26.8149
>tr|Q5BJB3|Q5BJB3_RAT Coiled-coil-helix-coiled-coil-helix domain containing 2 OS=Rattus norvegicus GN=Chchd2 PE=2 SV=1;>tr|M0R785|M0R785_RAT Coiled-coil-helix-coiled-coil-helix domain-containing protein 2, mitochondrial-like OS=Rattus norvegicus GN=LOC1009	Q5BJB3	Q5BJB3_RAT	4	4	0	47.185	1204100000	0.0997	0.1234		28.2639	28.6332	27.9136	28.9482	28.1681	28.4317	28.4416	29.1163
>sp|O35413|SRBS2_RAT Sorbin and SH3 domain-containing protein 2 OS=Rattus norvegicus GN=Sorbs2 PE=1 SV=2	O35413	SRBS2_RAT	24	1	0	323.31	159850000	0.0994	0.2595		28.8553	28.6436	29.0771	28.9935	29.2237	28.6553	28.9546	29.1337
>tr|D3ZC56|D3ZC56_RAT Dystonin OS=Rattus norvegicus GN=Dst PE=1 SV=3	D3ZC56	D3ZC56_RAT	44	44	0	137.41	65041000	0.0992	0.1891		30.2253	30.2735	30.5763	29.7819	30.6394	30.1841	30.3651	30.0653
>tr|Q6P7Q2|Q6P7Q2_RAT Glypican-1 OS=Rattus norvegicus GN=Gpc1 PE=2 SV=1;>sp|P35053|GPC1_RAT Glypican-1 OS=Rattus norvegicus GN=Gpc1 PE=1 SV=1	Q6P7Q2	Q6P7Q2_RAT	19	19	0	316.14	1048900000	0.099	0.4513		30.5224	30.5095	30.7385	30.6725	30.9208	30.7168	30.6705	30.5307
>sp|Q91Y81|SEPT2_RAT Septin-2 OS=Rattus norvegicus GN=Sept2 PE=1 SV=1	Q91Y81	SEPT2_RAT	25	25	0	323.31	7628800000	0.0983	0.1843		33.0097	32.7208	32.3645	32.4105	33.1072	32.723	32.6604	32.4078
>tr|Q5M9H7|Q5M9H7_RAT DnaJ (Hsp40) homolog, subfamily A, member 2 OS=Rattus norvegicus GN=Dnaja2 PE=1 SV=1;>sp|O35824|DNJA2_RAT DnaJ homolog subfamily A member 2 OS=Rattus norvegicus GN=Dnaja2 PE=1 SV=1	Q5M9H7	Q5M9H7_RAT	15	15	0	323.31	2188500000	0.0982	0.1686		31.5974	31.0979	31.3734	31.3017	31.9066	31.0154	31.6236	31.2174
>sp|P09330|PRPS2_RAT Ribose-phosphate pyrophosphokinase 2 OS=Rattus norvegicus GN=Prps2 PE=1 SV=3	P09330	PRPS2_RAT	3	3	0	26.549	317330000	0.0975	0		NaN	NaN	27.66	NaN	NaN	NaN	NaN	27.7574
>sp|Q68FS1|NUBP2_RAT Cytosolic Fe-S cluster assembly factor NUBP2 OS=Rattus norvegicus GN=Nubp2 PE=1 SV=1	Q68FS1	NUBP2_RAT	3	3	0	4.2295	228390000	0.0973	0.0982		27.4734	27.0327	NaN	26.684	27.4027	27.4614	NaN	26.6179
>tr|M0RD20|M0RD20_RAT Calpain small subunit 1 OS=Rattus norvegicus GN=Capns1 PE=1 SV=1;>sp|Q64537|CPNS1_RAT Calpain small subunit 1 OS=Rattus norvegicus GN=Capns1 PE=1 SV=3;>tr|A0A0G2K6H7|A0A0G2K6H7_RAT Calpain small subunit 1-like OS=Rattus norvegicus GN=	M0RD20	M0RD20_RAT	10	10	0	323.31	2262500000	0.0973	0.1333		30.4978	30.1924	29.4153	29.983	29.7154	30.1671	30.1323	30.463
>sp|P21670|PSA4_RAT Proteasome subunit alpha type-4 OS=Rattus norvegicus GN=Psma4 PE=1 SV=1;>tr|Q6P505|Q6P505_RAT Proteasome subunit alpha type OS=Rattus norvegicus GN=Psma4 PE=2 SV=1	P21670	PSA4_RAT	14	14	0	231.38	1710600000	0.097	0.0777		30.1162	29.5108	31.0336	29.3378	30.3697	29.7797	30.6105	29.6265
>tr|B3DM95|B3DM95_RAT Parathymosin OS=Rattus norvegicus GN=Ptms PE=1 SV=1;>sp|P04550|PTMS_RAT Parathymosin OS=Rattus norvegicus GN=Ptms PE=1 SV=2	B3DM95	B3DM95_RAT	5	5	0	103.73	6078900000	0.097	0.1991		29.3889	29.4715	29.1556	29.233	29.0754	29.8397	29.1598	29.5619
>sp|P50503|F10A1_RAT Hsc70-interacting protein OS=Rattus norvegicus GN=St13 PE=1 SV=1	P50503	F10A1_RAT	15	15	0	323.31	1162400000	0.0965	0.1018		29.9631	29.891	28.7905	29.8153	30.211	29.2496	29.8872	29.4981
>tr|D3ZGY2|D3ZGY2_RAT OTU domain-containing 6B OS=Rattus norvegicus GN=Otud6b PE=1 SV=3	D3ZGY2	D3ZGY2_RAT	7	7	0	40.276	169620000	0.0962	0		NaN	NaN	NaN	27.2206	NaN	NaN	27.3857	27.2478
>tr|F1LPQ9|F1LPQ9_RAT A-kinase anchor protein 2 OS=Rattus norvegicus GN=Akap2 PE=1 SV=2;>sp|Q5U301|AKAP2_RAT A-kinase anchor protein 2 OS=Rattus norvegicus GN=Akap2 PE=1 SV=1	F1LPQ9	F1LPQ9_RAT	6	6	0	85.42	36708000	0.0962	0.1005		25.6814	26.3899	NaN	NaN	26.3886	26.022	25.6781	26.4387
>tr|B5DFI9|B5DFI9_RAT Pdk3 protein OS=Rattus norvegicus GN=Pdk3 PE=2 SV=1	B5DFI9	B5DFI9_RAT	16	16	0	323.31	617130000	0.0961	0.1998		29.7657	29.569	29.2	29.5533	29.6119	29.8227	29.8401	29.1978
>tr|A0A0G2K0B6|A0A0G2K0B6_RAT Clathrin coat assembly protein AP180 OS=Rattus norvegicus GN=Snap91 PE=1 SV=1;>tr|F1LRK0|F1LRK0_RAT Clathrin coat assembly protein AP180 OS=Rattus norvegicus GN=Snap91 PE=1 SV=3	A0A0G2K0B6	A0A0G2K0B6_RAT	27	2	0	323.31	4385600000	0.0956	0.1753		32.2471	32.0809	31.628	31.9638	31.5757	32.233	32.259	32.2342
>sp|Q9ES53|UFD1_RAT Ubiquitin recognition factor in ER-associated degradation protein 1 OS=Rattus norvegicus GN=Ufd1 PE=1 SV=1	Q9ES53	UFD1_RAT	4	4	0	40.652	163380000	0.0956	0.6603		26.9153	NaN	27.0724	26.9187	26.9333	27.1237	27.091	27.1094
>sp|P18420|PSA1_RAT Proteasome subunit alpha type-1 OS=Rattus norvegicus GN=Psma1 PE=1 SV=2	P18420	PSA1_RAT	15	15	0	323.31	2825700000	0.0954	0.237		31.0329	31.2519	31.4274	30.9398	31.4684	31.1855	31.4295	30.9503
>tr|Q6V9V9|Q6V9V9_RAT Serine/threonine kinase 25 OS=Rattus norvegicus GN=Stk25 PE=1 SV=1	Q6V9V9	Q6V9V9_RAT	9	4	0	42.078	216220000	0.095	0.1967		28.1991	27.6053	28.3278	27.8436	28.3134	27.9477	28.1791	27.9156
>sp|Q4KMA2|RD23B_RAT UV excision repair protein RAD23 homolog B OS=Rattus norvegicus GN=Rad23b PE=1 SV=1	Q4KMA2	RD23B_RAT	9	9	0	100.75	597820000	0.0945	0.0295		28.1727	27.5846	31.0402	27.4414	28.7955	NaN	29.4883	27.6787
>sp|B0BN18|PFD2_RAT Prefoldin subunit 2 OS=Rattus norvegicus GN=Pfdn2 PE=2 SV=1	B0BN18	PFD2_RAT	8	8	0	323.31	1644300000	0.0945	0.1332		29.8995	29.999	28.9651	29.4894	30.0217	29.4721	29.7362	29.5012
>sp|P13264|GLSK_RAT Glutaminase kidney isoform, mitochondrial OS=Rattus norvegicus GN=Gls PE=1 SV=2	P13264	GLSK_RAT	2	2	0	127.8	14188000	0.0943	0		NaN	NaN	27.0069	NaN	NaN	NaN	27.1012	NaN
>tr|D3ZAF9|D3ZAF9_RAT SH3 and PX domains 2B OS=Rattus norvegicus GN=Sh3pxd2b PE=1 SV=2	D3ZAF9	D3ZAF9_RAT	8	8	0	33.167	62220000	0.0943	0.1547		26.7636	27.0748	27.0884	26.8897	27.6569	26.9192	26.6091	27.0085
>tr|D4AEC2|D4AEC2_RAT Calmodulin-regulated spectrin-associated protein family, member 2 OS=Rattus norvegicus GN=Camsap2 PE=1 SV=1;>tr|A0A0G2K7K9|A0A0G2K7K9_RAT Calmodulin-regulated spectrin-associated protein family, member 2 OS=Rattus norvegicus GN=Camsap	D4AEC2	D4AEC2_RAT	25	25	0	167.73	100120000	0.094	0.3065		28.6368	28.8617	28.3576	28.8253	28.8441	28.5945	28.8328	28.7862
>tr|B5DEN4|B5DEN4_RAT L-lactate dehydrogenase OS=Rattus norvegicus GN=Ldha PE=1 SV=1;>sp|P04642|LDHA_RAT L-lactate dehydrogenase A chain OS=Rattus norvegicus GN=Ldha PE=1 SV=1;>tr|Q6P9U7|Q6P9U7_RAT L-lactate dehydrogenase OS=Rattus norvegicus GN=Ldha PE=2	B5DEN4	B5DEN4_RAT	33	31	0	323.31	39063000000	0.0939	0.1593		35.1056	35.0625	35.4372	35.0586	35.5809	35.0466	35.6319	34.7801
>tr|Q4QRB8|Q4QRB8_RAT Argininosuccinate lyase OS=Rattus norvegicus GN=Asl PE=1 SV=1;>sp|P20673|ARLY_RAT Argininosuccinate lyase OS=Rattus norvegicus GN=Asl PE=2 SV=1	Q4QRB8	Q4QRB8_RAT	5	5	0	57.557	75461000	0.0937	0		NaN	NaN	NaN	26.5845	NaN	26.5059	NaN	26.8505
>sp|Q63198|CNTN1_RAT Contactin-1 OS=Rattus norvegicus GN=Cntn1 PE=1 SV=2	Q63198	CNTN1_RAT	62	62	0	323.31	7002700000	0.0933	0.2002		34.0112	34.4347	34.1339	33.8975	34.4352	34.3685	34.249	33.798
>sp|O08679|MARK2_RAT Serine/threonine-protein kinase MARK2 OS=Rattus norvegicus GN=Mark2 PE=1 SV=1;>tr|A0A0G2K6X6|A0A0G2K6X6_RAT Non-specific serine/threonine protein kinase OS=Rattus norvegicus GN=Mark2 PE=1 SV=1	O08679	MARK2_RAT	20	20	0	251.37	244690000	0.0933	0.4076		28.8136	28.8408	28.7999	28.7353	28.774	28.9844	28.6856	29.1187
>sp|Q5RJK8|ACBD6_RAT Acyl-CoA-binding domain-containing protein 6 OS=Rattus norvegicus GN=Acbd6 PE=1 SV=1	Q5RJK8	ACBD6_RAT	5	5	0	7.5828	150510000	0.0931	0		NaN	NaN	NaN	26.2429	NaN	26.7491	25.9228	NaN
>tr|Q5XI77|Q5XI77_RAT Annexin OS=Rattus norvegicus GN=Anxa11 PE=1 SV=1	Q5XI77	Q5XI77_RAT	17	17	0	82.625	579800000	0.0928	0.1189		28.4681	28.9394	29.7491	28.7847	29.3071	29.1865	28.9277	28.8911
>tr|D3ZA31|D3ZA31_RAT Myotubularin related protein 2 (Predicted), isoform CRA_b OS=Rattus norvegicus GN=Mtmr2 PE=1 SV=1	D3ZA31	D3ZA31_RAT	15	14	0	155.71	8945400000	0.0925	0.2575		33.2483	33.1988	33.3896	33.3134	33.6966	33.4571	33.3494	33.0167
>tr|A0A0G2JSM8|A0A0G2JSM8_RAT Cell division control protein 42 homolog OS=Rattus norvegicus GN=Cdc42 PE=1 SV=1	A0A0G2JSM8	A0A0G2JSM8_RAT	3	3	0	26.25	1847200000	0.0923	0.0702		28.6174	29.3779	29.6441	27.5782	28.9285	29.0292	28.6635	28.9659
>tr|M0R4V4|M0R4V4_RAT Similar to solute carrier family 25 (Mitochondrial carrier;phosphate carrier), member 23, isoform CRA_b OS=Rattus norvegicus GN=Slc25a23 PE=1 SV=1;>tr|A0A0G2JVD2|A0A0G2JVD2_RAT Solute carrier family 25 member 23 OS=Rattus norvegicus	M0R4V4	M0R4V4_RAT	6	6	0	54.065	364410000	0.092	0.2133		28.9563	29.3065	28.5205	28.7271	29.001	28.8942	29.0522	28.9311
>sp|Q6GMN2|BAIP2_RAT Brain-specific angiogenesis inhibitor 1-associated protein 2 OS=Rattus norvegicus GN=Baiap2 PE=1 SV=1	Q6GMN2	BAIP2_RAT	31	31	0	323.31	1307700000	0.0915	0.2283		31.1431	31.1259	30.8459	30.9807	31.1695	30.9137	31.5049	30.8733
>sp|Q62688|PLCL1_RAT Inactive phospholipase C-like protein 1 OS=Rattus norvegicus GN=Plcl1 PE=1 SV=1;>tr|A0A0G2K4N6|A0A0G2K4N6_RAT Phosphoinositide phospholipase C OS=Rattus norvegicus GN=Plcl1 PE=1 SV=1;>tr|F1LP62|F1LP62_RAT Phosphoinositide phospholipase	Q62688	PLCL1_RAT	10	9	0	92.972	115450000	0.0912	0.1706		28.1927	28.3745	27.6634	28.2069	28.4026	28.4665	28.0318	27.9013
>sp|Q641Y8|DDX1_RAT ATP-dependent RNA helicase DDX1 OS=Rattus norvegicus GN=Ddx1 PE=1 SV=1	Q641Y8	DDX1_RAT	18	18	0	323.31	469410000	0.0909	0.1101		29.9779	29.9027	29.9821	28.9179	30.1671	29.7991	29.7983	29.3796
>sp|P61972|NTF2_RAT Nuclear transport factor 2 OS=Rattus norvegicus GN=Nutf2 PE=1 SV=1	P61972	NTF2_RAT	5	5	0	22.465	514110000	0.0901	0.0306		NaN	NaN	28.5592	26.7567	NaN	27.5048	NaN	27.9914
>tr|F1M7L9|F1M7L9_RAT Uncharacterized protein OS=Rattus norvegicus GN=Pkp2 PE=1 SV=3;>tr|Q562C0|Q562C0_RAT Pkp2 protein (Fragment) OS=Rattus norvegicus GN=Pkp2 PE=2 SV=1	F1M7L9	F1M7L9_RAT	8	8	0	45.198	207300000	0.0901	0.0841		28.9487	NaN	29.0455	NaN	29.3645	29.6464	28.7804	28.5577
>sp|P81795|IF2G_RAT Eukaryotic translation initiation factor 2 subunit 3, X-linked OS=Rattus norvegicus GN=Eif2s3 PE=1 SV=2	P81795	IF2G_RAT	18	6	0	281.92	600650000	0.0901	0.129		29.9328	29.4228	30.0559	29.512	29.8089	29.7547	30.374	29.3463
>sp|Q5PQN1|HERC4_RAT Probable E3 ubiquitin-protein ligase HERC4 OS=Rattus norvegicus GN=Herc4 PE=2 SV=1	Q5PQN1	HERC4_RAT	3	3	0	5.6543	12359000	0.0899	0		NaN	NaN	NaN	26.0069	NaN	NaN	NaN	26.0969
>tr|A0A0G2KBB9|A0A0G2KBB9_RAT Ankyrin 2 OS=Rattus norvegicus GN=Ank2 PE=1 SV=1;>tr|F1LM42|F1LM42_RAT Ankyrin 2 OS=Rattus norvegicus GN=Ank2 PE=1 SV=3	A0A0G2KBB9	A0A0G2KBB9_RAT	158	0	0	323.31	2593800000	0.0897	0.2614		34.558	34.6129	34.6963	34.3891	34.9878	34.6256	34.62	34.3817
>tr|A0A0G2K4G3|A0A0G2K4G3_RAT NEDD8 OS=Rattus norvegicus GN=Nedd8 PE=1 SV=1;>sp|Q71UE8|NEDD8_RAT NEDD8 OS=Rattus norvegicus GN=Nedd8 PE=1 SV=1	A0A0G2K4G3	A0A0G2K4G3_RAT	8	8	0	237.89	3189100000	0.0895	0.2039		30.173	30.3099	29.8698	29.8925	30.4663	29.9136	29.9313	30.2921
>sp|P08082|CLCB_RAT Clathrin light chain B OS=Rattus norvegicus GN=Cltb PE=1 SV=1	P08082	CLCB_RAT	17	17	0	323.31	8659900000	0.0894	0.1055		31.5926	31.8459	30.6925	31.9121	31.7092	31.6139	31.2208	31.857
>tr|A0A0G2K1Y8|A0A0G2K1Y8_RAT Spectrin alpha chain, non-erythrocytic 1 OS=Rattus norvegicus GN=Sptan1 PE=1 SV=1;>tr|C9EH87|C9EH87_RAT Alpha II spectrin OS=Rattus norvegicus PE=2 SV=1;>tr|A0A0G2K1E7|A0A0G2K1E7_RAT Spectrin alpha chain, non-erythrocytic 1 OS	A0A0G2K1Y8	A0A0G2K1Y8_RAT	161	1	0	323.31	3765400000	0.0885	0.1494		34.702	34.7922	35.114	34.4148	35.2178	34.7717	34.9884	34.3989
>sp|P40329|SYRC_RAT Arginine--tRNA ligase, cytoplasmic OS=Rattus norvegicus GN=Rars PE=1 SV=2	P40329	SYRC_RAT	13	13	0	72.682	156460000	0.0882	0.1083		28.1021	28.3307	28.1081	27.8223	28.7707	28.3842	28.1325	27.4287
>sp|P16975|SPRC_RAT SPARC OS=Rattus norvegicus GN=Sparc PE=1 SV=4	P16975	SPRC_RAT	10	10	0	82.139	880870000	0.0881	0.3155		29.063	28.7342	28.8955	29.1031	29.1995	28.965	29.1427	28.8408
>sp|B0BNM1|NNRE_RAT NAD(P)H-hydrate epimerase OS=Rattus norvegicus GN=Naxe PE=2 SV=1	B0BNM1	NNRE_RAT	8	8	0	24.497	582270000	0.0868	0.124		28.3445	28.7727	28.8636	28.0796	28.6525	28.4836	29.0825	28.1893
>tr|Q63128|Q63128_RAT CPG2 protein OS=Rattus norvegicus GN=cpg2 PE=2 SV=1;>tr|Q6PLD8|Q6PLD8_RAT Candidate plasticity protein 2b OS=Rattus norvegicus GN=Cpg2b PE=2 SV=1	Q63128	Q63128_RAT	14	14	0	174.84	47061000	0.0868	0.1489		27.3182	27.144	NaN	NaN	27.7353	27.1446	27.2265	27.1652
>tr|A0A0G2JZ68|A0A0G2JZ68_RAT rRNA adenine N(6)-methyltransferase OS=Rattus norvegicus GN=Tfb1m PE=1 SV=1;>sp|Q811P6|TFB1M_RAT Dimethyladenosine transferase 1, mitochondrial OS=Rattus norvegicus GN=Tfb1m PE=2 SV=1	A0A0G2JZ68	A0A0G2JZ68_RAT	3	3	0	24.114	71882000	0.0867	0		NaN	27.0622	NaN	NaN	NaN	27.4684	NaN	26.8294
>tr|A0A0G2JV93|A0A0G2JV93_RAT Metabotropic glutamate receptor 3 OS=Rattus norvegicus GN=Grm3 PE=3 SV=1;>sp|P31422|GRM3_RAT Metabotropic glutamate receptor 3 OS=Rattus norvegicus GN=Grm3 PE=1 SV=1	A0A0G2JV93	A0A0G2JV93_RAT	16	16	0	323.31	231980000	0.0865	0.1533		28.9716	28.5758	28.3568	29.0484	28.5723	28.9852	29.138	28.603
>tr|A0A0G2JUM8|A0A0G2JUM8_RAT Uncharacterized protein OS=Rattus norvegicus GN=Coa6 PE=1 SV=1	A0A0G2JUM8	A0A0G2JUM8_RAT	4	4	0	253.58	831060000	0.0862	0.0507		27.6347	28.0524	25.6618	27.8252	27.0417	27.6922	26.9318	27.8532
>tr|D3ZCI0|D3ZCI0_RAT Glycerol kinase OS=Rattus norvegicus GN=Gk PE=1 SV=2;>tr|A0A0G2KA23|A0A0G2KA23_RAT Glycerol kinase OS=Rattus norvegicus GN=Gk PE=1 SV=1;>sp|Q63060|GLPK_RAT Glycerol kinase OS=Rattus norvegicus GN=Gk PE=2 SV=1;>tr|A0A0G2K785|A0A0G2K785	D3ZCI0	D3ZCI0_RAT	10	10	0	68.033	358360000	0.086	0.0907		28.5823	29.0752	29.3839	28.0574	29.0645	28.791	29.2185	28.369
>sp|Q5PQN9|RM38_RAT 39S ribosomal protein L38, mitochondrial OS=Rattus norvegicus GN=Mrpl38 PE=2 SV=2	Q5PQN9	RM38_RAT	10	10	0	37.683	320340000	0.0858	0.0746		26.9995	28.2703	28.7254	28.1055	28.3135	27.5415	28.3105	28.2783
>tr|A0A0G2K9J0|A0A0G2K9J0_RAT Tetratricopeptide repeat, ankyrin repeat and coiled-coil-containing 2 OS=Rattus norvegicus GN=Tanc2 PE=1 SV=1;>tr|F1LTE0|F1LTE0_RAT Tetratricopeptide repeat, ankyrin repeat and coiled-coil-containing 2 OS=Rattus norvegicus GN=	A0A0G2K9J0	A0A0G2K9J0_RAT	33	33	0	323.31	180010000	0.0856	0.2812		29.4131	29.7425	29.8621	29.5435	29.9188	29.7063	29.5439	29.7346
>sp|P13234|KCC4_RAT Calcium/calmodulin-dependent protein kinase type IV OS=Rattus norvegicus GN=Camk4 PE=1 SV=3	P13234	KCC4_RAT	24	24	0	323.31	1045900000	0.0854	0.2944		30.3396	30.4213	30.2794	30.1849	30.7043	30.222	30.3903	30.2501
>tr|D3ZTR1|D3ZTR1_RAT Mitochondrial ribosomal protein S17 OS=Rattus norvegicus GN=Mrps17 PE=1 SV=1	D3ZTR1	D3ZTR1_RAT	5	5	0	61.082	521790000	0.0853	0.2051		27.5368	28.262	27.7525	27.6518	27.7986	27.8389	27.9747	27.9323
>tr|D4A6C5|D4A6C5_RAT Rho GTPase-activating protein 1 OS=Rattus norvegicus GN=Arhgap1 PE=1 SV=1	D4A6C5	D4A6C5_RAT	17	17	0	323.31	1443900000	0.0847	0.3249		30.8857	30.6994	30.659	31.0802	30.8174	30.968	31.0429	30.8348
>sp|Q99MZ4|GGT7_RAT Gamma-glutamyltransferase 7 OS=Rattus norvegicus GN=Ggt7 PE=1 SV=2	Q99MZ4	GGT7_RAT	20	20	0	323.31	998670000	0.0839	0.0893		30.1226	30.3602	28.9037	30.0104	30.122	30.0648	29.6311	29.9147
>tr|A0A0G2JVL8|A0A0G2JVL8_RAT Isoleucyl-tRNA synthetase OS=Rattus norvegicus GN=Iars PE=1 SV=1;>tr|F1LS86|F1LS86_RAT Isoleucine-tRNA synthetase (Predicted) OS=Rattus norvegicus GN=Iars PE=1 SV=2	A0A0G2JVL8	A0A0G2JVL8_RAT	7	7	0	15.956	20974000	0.0838	0.1161		NaN	25.8703	26.5166	25.9458	26.2095	26.2059	26.6039	25.7596
>tr|D4A1Q9|D4A1Q9_RAT Tubulin tyrosine ligase-like 12 OS=Rattus norvegicus GN=Ttll12 PE=1 SV=1	D4A1Q9	D4A1Q9_RAT	15	15	0	99.222	503270000	0.0837	0.201		29.7525	29.9927	29.8229	29.7193	30.2297	29.8379	30.0404	29.5141
>tr|D4ACD9|D4ACD9_RAT Protein tyrosine phosphatase domain containing 1 (Predicted), isoform CRA_a OS=Rattus norvegicus GN=Ptpdc1 PE=1 SV=1;>tr|A0A0G2KB18|A0A0G2KB18_RAT Protein tyrosine phosphatase domain-containing 1 OS=Rattus norvegicus GN=Ptpdc1 PE=1 SV	D4ACD9	D4ACD9_RAT	5	5	0	7.2112	26965000	0.083	0		26.4591	26.5524	NaN	NaN	26.5888	NaN	NaN	NaN
>tr|F1M1Y0|F1M1Y0_RAT SH3-containing GRB2-like protein 3-interacting protein 1 OS=Rattus norvegicus GN=Sgip1 PE=1 SV=3;>sp|P0DJJ3|SGIP1_RAT SH3-containing GRB2-like protein 3-interacting protein 1 OS=Rattus norvegicus GN=Sgip1 PE=1 SV=1	F1M1Y0	F1M1Y0_RAT	33	33	0	323.31	1208400000	0.0825	0.1099		30.9671	31.3497	31.9062	31.1661	31.4857	31.4615	31.8481	30.9236
>sp|D4A208|SRGP2_RAT SLIT-ROBO Rho GTPase-activating protein 2 OS=Rattus norvegicus GN=Srgap2 PE=1 SV=1;>tr|A0A0G2JZ92|A0A0G2JZ92_RAT SLIT-ROBO Rho GTPase-activating protein 2 OS=Rattus norvegicus GN=Srgap2 PE=1 SV=1;>tr|B5DEJ1|B5DEJ1_RAT SLIT-ROBO Rho GTP	D4A208	SRGP2_RAT	50	47	0	323.31	1296100000	0.0824	0.3118		31.7194	31.5872	31.3997	31.6378	31.8874	31.4609	31.6238	31.7017
>sp|Q4V8F9|HSDL2_RAT Hydroxysteroid dehydrogenase-like protein 2 OS=Rattus norvegicus GN=Hsdl2 PE=2 SV=1	Q4V8F9	HSDL2_RAT	14	14	0	106.38	910160000	0.0824	0.4173		30.1701	30.3304	30.1507	30.1438	30.3128	30.2289	30.4711	30.112
>tr|D3ZAP9|D3ZAP9_RAT Glycerol-3-phosphate dehydrogenase [NAD(+)] OS=Rattus norvegicus GN=Gpd1l PE=1 SV=1	D3ZAP9	D3ZAP9_RAT	22	21	0	323.31	1293300000	0.0823	0.0465		30.7229	30.8029	28.446	30.0725	30.9347	29.9792	29.6643	29.7951
>tr|G3V7Q6|G3V7Q6_RAT Proteasome subunit beta type OS=Rattus norvegicus GN=Psmb5 PE=1 SV=1;>sp|P28075|PSB5_RAT Proteasome subunit beta type-5 OS=Rattus norvegicus GN=Psmb5 PE=1 SV=3	G3V7Q6	G3V7Q6_RAT	10	10	0	47.576	706990000	0.0823	0.051		28.7122	28.8259	27.1192	29.2421	27.8372	28.9934	28.2021	29.1961
>tr|F1LPS8|F1LPS8_RAT Transcriptional activator protein Pur-alpha OS=Rattus norvegicus GN=Pura PE=1 SV=3	F1LPS8	F1LPS8_RAT	8	8	0	139.25	294750000	0.0821	0.1327		NaN	28.0412	28.2404	27.6246	NaN	28.3135	27.9913	27.8478
>tr|A0A0A0MXY3|A0A0A0MXY3_RAT Casein kinase I isoform gamma-3 OS=Rattus norvegicus GN=Csnk1g3 PE=1 SV=2;>sp|Q62763|KC1G3_RAT Casein kinase I isoform gamma-3 OS=Rattus norvegicus GN=Csnk1g3 PE=1 SV=1	A0A0A0MXY3	A0A0A0MXY3_RAT	5	4	0	9.6956	50321000	0.0818	0.099		26.4402	26.6483	NaN	25.7397	NaN	26.2571	26.5789	26.2376
>sp|Q7TT49|MRCKB_RAT Serine/threonine-protein kinase MRCK beta OS=Rattus norvegicus GN=Cdc42bpb PE=1 SV=1;>tr|A0A0G2KB58|A0A0G2KB58_RAT Serine/threonine-protein kinase MRCK beta OS=Rattus norvegicus GN=Cdc42bpb PE=1 SV=1	Q7TT49	MRCKB_RAT	67	64	0	323.31	645950000	0.0813	0.2531		31.1195	31.3821	31.2385	31.2734	31.4922	31.0048	31.3138	31.5278
>tr|A0A0G2JT78|A0A0G2JT78_RAT RAB6B, member RAS oncogene family OS=Rattus norvegicus GN=Rab6b PE=4 SV=1;>tr|F1LVC3|F1LVC3_RAT RAB6B, member RAS oncogene family OS=Rattus norvegicus GN=Rab6b PE=4 SV=2	A0A0G2JT78	A0A0G2JT78_RAT	26	11	0	323.31	18720000000	0.0812	0.1806		33.3014	33.6112	33.0579	33.4704	33.7593	33.3448	33.1506	33.511
>tr|G3V7F1|G3V7F1_RAT G protein beta subunit-like, isoform CRA_a OS=Rattus norvegicus GN=Mlst8 PE=1 SV=1;>sp|Q9Z2K5|LST8_RAT Target of rapamycin complex subunit LST8 OS=Rattus norvegicus GN=Mlst8 PE=1 SV=2	G3V7F1	G3V7F1_RAT	8	8	0	114.28	191060000	0.0811	0.1273		26.9001	26.7021	27.3456	27.3383	26.9123	27.1648	27.647	26.8865
>tr|B5DFC3|B5DFC3_RAT SEC23A (S. cerevisiae) (Predicted) OS=Rattus norvegicus GN=Sec23a PE=1 SV=1;>tr|A0A0G2JZM2|A0A0G2JZM2_RAT Sec23 homolog A, coat complex II component OS=Rattus norvegicus GN=Sec23a PE=1 SV=1	B5DFC3	B5DFC3_RAT	20	19	0	323.31	761180000	0.081	0.139		30.5489	30.1024	29.8623	30.3996	30.0879	30.5093	30.6468	29.9933
>sp|P60881|SNP25_RAT Synaptosomal-associated protein 25 OS=Rattus norvegicus GN=Snap25 PE=1 SV=1;>tr|A0A0G2K3F2|A0A0G2K3F2_RAT Synaptosomal-associated protein OS=Rattus norvegicus GN=Snap25 PE=3 SV=1;>tr|D4A5W9|D4A5W9_RAT Synaptosomal-associated protein OS	P60881	SNP25_RAT	30	12	0	323.31	22149000000	0.0809	0.2063		33.8094	33.9866	34.4128	33.9438	34.0827	33.9022	34.1906	34.3006
>tr|F1LM09|F1LM09_RAT Ubiquitin carboxyl-terminal hydrolase 7 OS=Rattus norvegicus GN=Usp7 PE=1 SV=2;>sp|Q4VSI4|UBP7_RAT Ubiquitin carboxyl-terminal hydrolase 7 OS=Rattus norvegicus GN=Usp7 PE=1 SV=1	F1LM09	F1LM09_RAT	22	22	0	83.507	340290000	0.0807	0.0761		30.0067	29.271	31.0139	30.0561	30.5455	29.9324	30.1247	30.0679
>sp|P97685|NFASC_RAT Neurofascin OS=Rattus norvegicus GN=Nfasc PE=1 SV=2	P97685	NFASC_RAT	30	3	0	323.31	454220000	0.08	0.1514		30.0892	30.5376	30.32	30.0728	30.4877	30.3195	30.6607	29.8716
>tr|G3V856|G3V856_RAT Ephexin-1 OS=Rattus norvegicus GN=Ngef PE=1 SV=1;>sp|Q5BKC9|NGEF_RAT Ephexin-1 OS=Rattus norvegicus GN=Ngef PE=1 SV=2	G3V856	G3V856_RAT	13	13	0	323.31	442130000	0.0799	0.1083		29.3931	29.2067	28.8314	29.8358	29.1938	29.3531	29.1355	29.9044
>tr|G3V743|G3V743_RAT Uncharacterized protein OS=Rattus norvegicus GN=LOC103692171 PE=1 SV=2;>tr|A0A0G2K8S6|A0A0G2K8S6_RAT Glucosidase 1 OS=Rattus norvegicus GN=LOC103692171 PE=1 SV=1;>sp|O88941|MOGS_RAT Mannosyl-oligosaccharide glucosidase OS=Rattus norve	G3V743	G3V743_RAT	6	6	0	19.165	17148000	0.0799	0.1402		25.2327	25.337	25.9014	NaN	25.4983	25.5958	25.6167	NaN
>tr|G3V6P7|G3V6P7_RAT Myosin, heavy polypeptide 9, non-muscle OS=Rattus norvegicus GN=Myh9 PE=1 SV=1;>sp|Q62812|MYH9_RAT Myosin-9 OS=Rattus norvegicus GN=Myh9 PE=1 SV=3	G3V6P7	G3V6P7_RAT	73	70	0	323.31	647550000	0.0795	0.1852		32.0366	31.842	31.3911	31.6069	31.9404	31.9279	31.7846	31.5419
>tr|F1M695|F1M695_RAT YjeF N-terminal domain-containing 3 OS=Rattus norvegicus GN=Yjefn3 PE=4 SV=3	F1M695	F1M695_RAT	4	4	0	58.622	98913000	0.0793	0.0811		26.6471	26.2157	25.666	25.9033	26.3203	NaN	25.6301	26.6115
>tr|D4ACA5|D4ACA5_RAT Mitochondrial import inner membrane translocase subunit TIM17 OS=Rattus norvegicus GN=LOC100911130 PE=1 SV=1	D4ACA5	D4ACA5_RAT	2	2	0	24.613	373230000	0.0792	0.1403		NaN	27.6041	NaN	27.5436	NaN	27.9305	27.6421	27.3866
>tr|G3V7L6|G3V7L6_RAT 26S protease regulatory subunit 7 OS=Rattus norvegicus GN=Psmc2 PE=1 SV=1;>sp|Q63347|PRS7_RAT 26S proteasome regulatory subunit 7 OS=Rattus norvegicus GN=Psmc2 PE=1 SV=3	G3V7L6	G3V7L6_RAT	28	28	0	323.31	1837400000	0.079	0.2496		31.4448	31.3927	31.2583	31.2069	31.7451	31.3637	31.2474	31.2625
>tr|Q5XIW0|Q5XIW0_RAT Mitochondrial import inner membrane translocase subunit TIM23 OS=Rattus norvegicus GN=LOC100362432 PE=1 SV=1;>sp|O35093|TIM23_RAT Mitochondrial import inner membrane translocase subunit Tim23 OS=Rattus norvegicus GN=Timm23 PE=2 SV=1	Q5XIW0	Q5XIW0_RAT	3	3	0	37.634	471140000	0.0788	0.038		27.4859	27.8316	29.5468	28.0677	NaN	NaN	28.5997	28.024
>sp|P47727|CBR1_RAT Carbonyl reductase [NADPH] 1 OS=Rattus norvegicus GN=Cbr1 PE=1 SV=2;>tr|M0R3X6|M0R3X6_RAT Carbonyl reductase [NADPH] 1 OS=Rattus norvegicus GN=Cbr1 PE=1 SV=1;>tr|A0A0G2JSV2|A0A0G2JSV2_RAT Carbonyl reductase [NADPH] 1 OS=Rattus norvegicu	P47727	CBR1_RAT	18	17	0	298.26	1875300000	0.0787	0.2356		30.4289	30.6887	30.2433	30.7457	30.7014	30.7351	30.5349	30.4502
>tr|D4A471|D4A471_RAT C-x(9)-C motif-containing 2 OS=Rattus norvegicus GN=Cmc2 PE=1 SV=1	D4A471	D4A471_RAT	2	2	0	4.2796	133080000	0.0785	0		25.3317	NaN	NaN	NaN	NaN	25.2568	25.3916	25.5823
>sp|P04631|S100B_RAT Protein S100-B OS=Rattus norvegicus GN=S100b PE=1 SV=2	P04631	S100B_RAT	4	4	0	251.78	12886000000	0.0785	0.0429		30.7574	30.6738	32.3909	30.0837	31.8473	30.689	31.5758	30.1077
>sp|B0BNE5|ESTD_RAT S-formylglutathione hydrolase OS=Rattus norvegicus GN=Esd PE=2 SV=1	B0BNE5	ESTD_RAT	12	12	0	323.31	1739200000	0.0785	0.2524		29.6617	29.9975	30.0632	30.0562	30.0308	30.1959	30.0715	29.7946
>tr|A0A0G2K542|A0A0G2K542_RAT UDP-glucose pyrophosphorylase 2 OS=Rattus norvegicus GN=Ugp2 PE=1 SV=1;>tr|Q4V8I9|Q4V8I9_RAT UDP-glucose pyrophosphorylase 2 OS=Rattus norvegicus GN=Ugp2 PE=1 SV=1	A0A0G2K542	A0A0G2K542_RAT	28	28	0	323.31	1403400000	0.0784	0.2448		30.9249	30.9696	30.8152	30.501	30.9559	31.0478	30.8193	30.7015
>sp|Q8CG45|ARK72_RAT Aflatoxin B1 aldehyde reductase member 2 OS=Rattus norvegicus GN=Akr7a2 PE=1 SV=2;>tr|A0A0G2K3V2|A0A0G2K3V2_RAT Aflatoxin B1 aldehyde reductase member 2 OS=Rattus norvegicus GN=Akr7a2 PE=1 SV=1;>tr|A0A0A0MXY9|A0A0A0MXY9_RAT Aflatoxin B	Q8CG45	ARK72_RAT	6	6	0	230.5	409550000	0.0776	0.2464		28.6642	28.5133	28.554	28.7506	28.9277	28.4741	28.6927	NaN
>tr|G3V8Y8|G3V8Y8_RAT Huntingtin interacting protein 1, isoform CRA_a OS=Rattus norvegicus GN=Hip1 PE=1 SV=1	G3V8Y8	G3V8Y8_RAT	24	24	0	213.72	225170000	0.0774	0.1087		29.3864	29.2521	28.4358	29.1893	29.5633	29.1724	28.8713	28.9662
>tr|F1LND7|F1LND7_RAT Farnesyl pyrophosphate synthase OS=Rattus norvegicus GN=Fdps PE=1 SV=3;>sp|P05369|FPPS_RAT Farnesyl pyrophosphate synthase OS=Rattus norvegicus GN=Fdps PE=2 SV=2;>tr|A0A0G2JXT3|A0A0G2JXT3_RAT Farnesyl pyrophosphate synthase OS=Rattus	F1LND7	F1LND7_RAT	13	13	0	323.31	1150600000	0.0772	0.0939		29.9571	29.5448	29.0803	29.8284	29.0754	29.7793	29.6824	30.1823
>tr|A0A0G2K5D4|A0A0G2K5D4_RAT Gamma-aminobutyric acid receptor subunit beta-3 (Fragment) OS=Rattus norvegicus GN=Gabrb3 PE=1 SV=1;>tr|A0A0G2K0J9|A0A0G2K0J9_RAT Gamma-aminobutyric acid receptor subunit beta-3 OS=Rattus norvegicus GN=Gabrb3 PE=1 SV=1;>tr|Q5X	A0A0G2K5D4	A0A0G2K5D4_RAT	11	8	0	323.31	1029200000	0.077	0.1065		29.9324	30.2393	30.5255	29.5774	30.6412	30.104	29.9715	29.866
>sp|Q561S0|NDUAA_RAT NADH dehydrogenase [ubiquinone] 1 alpha subcomplex subunit 10, mitochondrial OS=Rattus norvegicus GN=Ndufa10 PE=1 SV=1;>tr|Q6P6W6|Q6P6W6_RAT NADH dehydrogenase [ubiquinone] 1 alpha subcomplex subunit 10, mitochondrial OS=Rattus norvegi	Q561S0	NDUAA_RAT	34	5	0	323.31	22112000000	0.0769	0.1765		34.6069	34.8457	34.277	34.3879	34.607	34.8843	34.6058	34.3279
>sp|P27605|HPRT_RAT Hypoxanthine-guanine phosphoribosyltransferase OS=Rattus norvegicus GN=Hprt1 PE=1 SV=1;>tr|Q6LDG5|Q6LDG5_RAT Hypoxanthine-guanine phosporibosyltransferase (Fragment) OS=Rattus norvegicus GN=Hprt1 PE=2 SV=1	P27605	HPRT_RAT	10	10	0	117.06	709650000	0.0763	0.0402		27.9134	28.1235	30.075	27.2807	28.6183	27.8405	29.064	28.1748
>tr|A0A0G2K2V5|A0A0G2K2V5_RAT Exocyst complex component 1 OS=Rattus norvegicus GN=Exoc1 PE=1 SV=1;>tr|F1LQN9|F1LQN9_RAT Exocyst complex component 1 OS=Rattus norvegicus GN=Exoc1 PE=1 SV=3;>tr|A0A0G2JYT4|A0A0G2JYT4_RAT Exocyst complex component 1 OS=Rattus	A0A0G2K2V5	A0A0G2K2V5_RAT	16	6	0	183.58	339080000	0.0747	0.1789		29.4027	28.8836	29.5006	29.2738	29.2319	29.169	29.5743	29.3843
>tr|D3ZZK3|D3ZZK3_RAT Eph receptor A4 OS=Rattus norvegicus GN=Epha4 PE=3 SV=1	D3ZZK3	D3ZZK3_RAT	35	29	0	323.31	1288600000	0.0746	0.2254		31.5432	31.657	31.7752	31.3178	31.7163	31.7913	31.7011	31.3829
>tr|D3Z941|D3Z941_RAT Methionyl-tRNA synthetase OS=Rattus norvegicus GN=Mars PE=1 SV=1	D3Z941	D3Z941_RAT	13	13	0	103.65	165190000	0.0744	0.2891		28.6311	28.4443	28.4348	28.3914	28.6733	28.6949	28.5419	28.2892
>tr|D4AD15|D4AD15_RAT Eukaryotic translation initiation factor 4 gamma, 1 OS=Rattus norvegicus GN=Eif4g1 PE=1 SV=2;>tr|D3ZU13|D3ZU13_RAT Eukaryotic translation initiation factor 4 gamma, 1 OS=Rattus norvegicus GN=Eif4g1 PE=1 SV=1	D4AD15	D4AD15_RAT	21	20	0	187.29	217160000	0.0743	0.1978		29.4029	29.443	28.9904	29.6106	29.5557	29.2489	29.4239	29.5156
>tr|Q9Z1X8|Q9Z1X8_RAT Neural F box protein NFB42 OS=Rattus norvegicus GN=Fbxo2 PE=2 SV=1;>tr|G3V774|G3V774_RAT F-box only protein 2 OS=Rattus norvegicus GN=Fbxo2 PE=4 SV=1	Q9Z1X8	Q9Z1X8_RAT	3	3	0	10.568	218200000	0.0742	0		NaN	NaN	NaN	27.6661	NaN	28.2127	27.2679	NaN
>sp|Q63355|MYO1C_RAT Unconventional myosin-Ic OS=Rattus norvegicus GN=Myo1c PE=1 SV=2	Q63355	MYO1C_RAT	7	7	0	26.174	57657000	0.0737	0		NaN	NaN	NaN	28.9764	NaN	NaN	NaN	29.0502
>tr|Q9QUI9|Q9QUI9_RAT Centaurin beta OS=Rattus norvegicus GN=Adap1 PE=2 SV=1;>tr|O88768|O88768_RAT ArfGAP with dual PH domains 1 OS=Rattus norvegicus GN=Adap1 PE=2 SV=1;>tr|A0A0G2K7U5|A0A0G2K7U5_RAT ArfGAP with dual PH domains 1 OS=Rattus norvegicus GN=Ada	Q9QUI9	Q9QUI9_RAT	22	22	0	323.31	2426300000	0.0734	0.1996		31.516	31.7045	31.6621	31.2816	31.5002	31.9423	31.4904	31.5247
>tr|A0A1B0GWY5|A0A1B0GWY5_RAT Rho guanine nucleotide exchange factor 2 OS=Rattus norvegicus GN=Arhgef2 PE=1 SV=1;>sp|Q5FVC2|ARHG2_RAT Rho guanine nucleotide exchange factor 2 OS=Rattus norvegicus GN=Arhgef2 PE=1 SV=1;>tr|A0A0G2K0V4|A0A0G2K0V4_RAT Rho guani	A0A1B0GWY5	A0A1B0GWY5_RAT	30	30	0	323.31	528330000	0.0729	0.2062		30.5444	30.0497	30.3394	30.3843	30.3927	30.4546	30.6099	30.1519
>tr|F1MAA1|F1MAA1_RAT Ubiquitin-specific peptidase 47 OS=Rattus norvegicus GN=Usp47 PE=1 SV=1;>tr|A0A0G2JUX4|A0A0G2JUX4_RAT Ubiquitin-specific peptidase 47 OS=Rattus norvegicus GN=Usp47 PE=1 SV=1	F1MAA1	F1MAA1_RAT	14	14	0	45.192	44330000	0.0728	0.0929		27.547	27.1792	27.7691	27.1351	27.6328	26.9704	27.838	NaN
>sp|O88664|TAOK1_RAT Serine/threonine-protein kinase TAO1 OS=Rattus norvegicus GN=Taok1 PE=1 SV=1;>tr|F1M9G6|F1M9G6_RAT Serine/threonine-protein kinase TAO1 OS=Rattus norvegicus GN=Taok1 PE=1 SV=3	O88664	TAOK1_RAT	23	20	0	323.31	256720000	0.0728	0.1251		29.299	28.8444	29.378	29.5111	29.818	29.2087	29.1322	29.1649
>tr|Q6IMX8|Q6IMX8_RAT Acyl-CoA thioesterase 2 OS=Rattus norvegicus GN=Acot2 PE=1 SV=1;>sp|O55171|ACOT2_RAT Acyl-coenzyme A thioesterase 2, mitochondrial OS=Rattus norvegicus GN=Acot2 PE=1 SV=1	Q6IMX8	Q6IMX8_RAT	7	6	0	273.39	873600000	0.0727	0.0711		30.0356	29.9638	29.129	30.409	29.2555	29.994	30.2086	30.3699
>tr|A0A0G2JTH7|A0A0G2JTH7_RAT Ubiquitin protein ligase E3A OS=Rattus norvegicus GN=Ube3a PE=1 SV=1;>tr|F1M7B8|F1M7B8_RAT Ubiquitin protein ligase E3A OS=Rattus norvegicus GN=Ube3a PE=1 SV=2	A0A0G2JTH7	A0A0G2JTH7_RAT	13	13	0	281.41	129670000	0.0721	0.1005		28.5301	27.6576	27.9586	28.3806	28.176	NaN	28.4506	27.985
>tr|A0A0G2JY69|A0A0G2JY69_RAT Uncharacterized protein OS=Rattus norvegicus GN=Pex19 PE=1 SV=1;>tr|G3V907|G3V907_RAT Peroxisomal biogenesis factor 19-like OS=Rattus norvegicus GN=LOC100911356 PE=1 SV=1;>sp|Q9QYU1|PEX19_RAT Peroxisomal biogenesis factor 19 O	A0A0G2JY69	A0A0G2JY69_RAT	8	8	0	323.31	1566100000	0.0721	0.1455		30.203	30.228	29.8862	29.9651	30.5523	30.0709	30.2066	29.7407
>tr|Q3ZAU6|Q3ZAU6_RAT RCG49400, isoform CRA_a OS=Rattus norvegicus GN=Rnf14 PE=1 SV=1;>tr|B2GV23|B2GV23_RAT Rnf14 protein (Fragment) OS=Rattus norvegicus GN=Rnf14 PE=2 SV=1	Q3ZAU6	Q3ZAU6_RAT	12	12	0	323.31	646290000	0.0719	0.0941		29.16	29.9076	29.8624	29.3271	29.4617	29.8758	30.0602	29.1469
>sp|Q704E8|ABCB7_RAT ATP-binding cassette sub-family B member 7, mitochondrial OS=Rattus norvegicus GN=Abcb7 PE=1 SV=1;>tr|F1LNV4|F1LNV4_RAT ATP-binding cassette sub-family B member 7, mitochondrial OS=Rattus norvegicus GN=Abcb7 PE=1 SV=2;>tr|A0A0G2K866|A0	Q704E8	ABCB7_RAT	14	14	0	112.62	277200000	0.0717	0.0935		29.0312	29.3105	28.58	28.5891	NaN	29.052	29.2598	28.5365
>tr|G3V8C4|G3V8C4_RAT Chloride intracellular channel protein OS=Rattus norvegicus GN=Clic4 PE=1 SV=1;>tr|A3FM27|A3FM27_RAT Chloride intracellular channel protein OS=Rattus norvegicus GN=Clic4 PE=2 SV=1;>sp|Q9Z0W7|CLIC4_RAT Chloride intracellular channel pr	G3V8C4	G3V8C4_RAT	9	9	0	183.69	234180000	0.0717	0.332		27.2914	27.2747	27.4586	27.2502	27.4021	27.5286	27.4638	27.1669
>tr|D3ZYT2|D3ZYT2_RAT Mitochondrial ribosomal protein S5 OS=Rattus norvegicus GN=Mrps5 PE=1 SV=1	D3ZYT2	D3ZYT2_RAT	7	7	0	15.557	229610000	0.0711	0.067		28.5504	28.0146	NaN	28.2767	27.6808	28.7207	NaN	28.6534
>sp|P31662|S6A17_RAT Sodium-dependent neutral amino acid transporter SLC6A17 OS=Rattus norvegicus GN=Slc6a17 PE=1 SV=1	P31662	S6A17_RAT	15	15	0	323.31	399640000	0.0705	0.1029		28.6278	29.2387	29.4014	28.8063	29.1602	28.887	29.5514	28.7579
>sp|Q99P74|RB27B_RAT Ras-related protein Rab-27B OS=Rattus norvegicus GN=Rab27b PE=2 SV=3	Q99P74	RB27B_RAT	7	7	0	70.683	256370000	0.0704	0.0757		27.4882	27.0653	27.7378	27.7692	28.1892	27.5667	27.7868	26.7996
>sp|P70645|BLMH_RAT Bleomycin hydrolase OS=Rattus norvegicus GN=Blmh PE=1 SV=1;>tr|A1A5L1|A1A5L1_RAT Bleomycin hydrolase OS=Rattus norvegicus GN=Blmh PE=1 SV=1	P70645	BLMH_RAT	12	12	0	323.31	455040000	0.0703	0.107		28.8612	29.0286	29.5736	28.5911	29.141	28.8011	29.3977	28.9957
>sp|Q6RUV5|RAC1_RAT Ras-related C3 botulinum toxin substrate 1 OS=Rattus norvegicus GN=Rac1 PE=1 SV=1;>tr|A0A0G2K0X4|A0A0G2K0X4_RAT Ras-related C3 botulinum toxin substrate 1 OS=Rattus norvegicus GN=Rac1 PE=1 SV=1	Q6RUV5	RAC1_RAT	12	6	0	123.45	6779600000	0.07	0.0844		31.879	31.7768	31.186	31.1863	31.632	32.1074	31.6073	30.9615
>tr|G3V8R0|G3V8R0_RAT Similar to sid2057p OS=Rattus norvegicus GN=RGD1311703 PE=1 SV=1	G3V8R0	G3V8R0_RAT	2	2	0	61.611	88027000	0.0699	0		26.2354	NaN	NaN	NaN	26.1226	26.2966	26.4969	NaN
>sp|P51792|CLCN3_RAT H(+)/Cl(-) exchange transporter 3 OS=Rattus norvegicus GN=Clcn3 PE=2 SV=2;>tr|A0A0G2K2K6|A0A0G2K2K6_RAT Chloride channel protein OS=Rattus norvegicus GN=Clcn3 PE=1 SV=1	P51792	CLCN3_RAT	5	5	0	7.4168	71901000	0.0697	0.0713		NaN	NaN	27.3053	26.6367	NaN	26.7294	27.3299	27.063
>tr|A0A0G2JTL4|A0A0G2JTL4_RAT KIT proto-oncogene receptor tyrosine kinase OS=Rattus norvegicus GN=Kit PE=1 SV=1;>tr|Q63116|Q63116_RAT C-kit receptor tyrosine kinase OS=Rattus norvegicus GN=Kit PE=1 SV=1	A0A0G2JTL4	A0A0G2JTL4_RAT	19	18	0	105.93	162630000	0.0696	0.0791		28.6257	28.6885	29.0265	27.977	29.0248	28.192	29.062	28.3173
>sp|P23565|AINX_RAT Alpha-internexin OS=Rattus norvegicus GN=Ina PE=1 SV=2	P23565	AINX_RAT	22	4	0	320.08	466790000	0.0693	0.2244		29.4893	29.4596	29.1609	29.4923	29.6752	29.5509	29.4196	29.2334
>sp|Q5U2X6|CCD47_RAT Coiled-coil domain-containing protein 47 OS=Rattus norvegicus GN=Ccdc47 PE=2 SV=1	Q5U2X6	CCD47_RAT	7	7	0	154.42	308050000	0.0692	0.1826		28.1258	28.3868	NaN	28.0886	28.2102	28.5488	28.0458	28.2738
>sp|P70470|LYPA1_RAT Acyl-protein thioesterase 1 OS=Rattus norvegicus GN=Lypla1 PE=1 SV=1	P70470	LYPA1_RAT	8	8	0	17.104	341230000	0.0686	0.0842		28.3784	NaN	28.0616	NaN	27.8987	28.5484	28.4186	NaN
>tr|Q6P9V6|Q6P9V6_RAT Proteasome subunit alpha type OS=Rattus norvegicus GN=Psma5 PE=1 SV=1;>sp|P34064|PSA5_RAT Proteasome subunit alpha type-5 OS=Rattus norvegicus GN=Psma5 PE=1 SV=1	Q6P9V6	Q6P9V6_RAT	9	9	0	323.31	4949600000	0.0686	0.1152		31.5596	31.7479	31.3125	31.4497	31.8291	31.5241	31.9458	31.045
>sp|P63045|VAMP2_RAT Vesicle-associated membrane protein 2 OS=Rattus norvegicus GN=Vamp2 PE=1 SV=2;>tr|Q9WUW2|Q9WUW2_RAT Vesicle associated membrane protein 2B OS=Rattus norvegicus GN=Vamp2 PE=2 SV=1	P63045	VAMP2_RAT	14	7	0	323.31	2092000000	0.0685	0.0472		28.9039	28.2414	29.4267	28.2479	29.4169	28.0903	29.5757	28.0111
>sp|Q66X93|SND1_RAT Staphylococcal nuclease domain-containing protein 1 OS=Rattus norvegicus GN=Snd1 PE=1 SV=1;>tr|D4A8Y5|D4A8Y5_RAT Staphylococcal nuclease domain-containing protein 1 OS=Rattus norvegicus GN=Snd1 PE=1 SV=2	Q66X93	SND1_RAT	38	38	0	323.31	547810000	0.0678	0.4285		30.5431	30.4169	30.5988	30.4245	30.6688	30.6016	30.5714	30.4127
>tr|A0JN29|A0JN29_RAT Limb and neural patterns OS=Rattus norvegicus GN=Lnpk PE=1 SV=1	A0JN29	A0JN29_RAT	6	6	0	82.079	129570000	0.0676	0.099		27.5131	27.081	26.7249	27.0573	27.5481	27.1504	27.3037	26.6443
>sp|A0JPQ9|CHID1_RAT Chitinase domain-containing protein 1 OS=Rattus norvegicus GN=Chid1 PE=2 SV=2;>tr|A0A0G2JSR1|A0A0G2JSR1_RAT Chitinase domain-containing protein 1 OS=Rattus norvegicus GN=LOC100911881 PE=1 SV=1;>tr|Q7TP14|Q7TP14_RAT Cc1-9 OS=Rattus norv	A0JPQ9	CHID1_RAT	5	5	0	18.771	128810000	0.0673	0.0905		26.7871	27.311	NaN	26.7071	NaN	27.1173	NaN	26.8874
>sp|Q66HL2|SRC8_RAT Src substrate cortactin OS=Rattus norvegicus GN=Cttn PE=1 SV=1;>tr|A0A0G2JZ13|A0A0G2JZ13_RAT Src substrate cortactin OS=Rattus norvegicus GN=Cttn PE=1 SV=1;>tr|O70420|O70420_RAT Cortactin isoform B OS=Rattus norvegicus PE=2 SV=1;>tr|O70	Q66HL2	SRC8_RAT	43	2	0	323.31	2109200000	0.067	0.0379		31.5982	31.1766	29.4768	31.7754	31.0341	31.4046	30.2047	31.6519
>tr|O89035|O89035_RAT Mitochondrial dicarboxylate carrier OS=Rattus norvegicus GN=Slc25a10 PE=1 SV=1	O89035	O89035_RAT	7	7	0	173.18	1023100000	0.0661	0.0678		29.556	29.6885	29.6042	30.3698	29.2053	30.1007	29.6266	30.5505
>sp|O35264|PA1B2_RAT Platelet-activating factor acetylhydrolase IB subunit beta OS=Rattus norvegicus GN=Pafah1b2 PE=1 SV=1	O35264	PA1B2_RAT	9	9	0	323.31	8772200000	0.0661	0.1185		32.58	32.2266	32.534	31.8931	31.9862	32.4838	32.4329	32.5953
>sp|P20650|PPM1A_RAT Protein phosphatase 1A OS=Rattus norvegicus GN=Ppm1a PE=1 SV=1;>tr|A0A0H2UHE5|A0A0H2UHE5_RAT Protein phosphatase 1A OS=Rattus norvegicus GN=Ppm1a PE=1 SV=1	P20650	PPM1A_RAT	17	9	0	181.28	538850000	0.0661	0.2576		29.0432	29.4781	29.2056	29.0696	29.3279	29.1866	29.314	29.2323
>tr|Q642B0|Q642B0_RAT Glypican 4 OS=Rattus norvegicus GN=Gpc4 PE=1 SV=1	Q642B0	Q642B0_RAT	8	8	0	323.31	45975000	0.066	0.0427		26.4604	NaN	NaN	25.6613	NaN	26.4223	NaN	25.8315
>tr|D4ADX8|D4ADX8_RAT Ras association (RalGDS/AF-6) and pleckstrin homology domains 1 OS=Rattus norvegicus GN=Raph1 PE=1 SV=2	D4ADX8	D4ADX8_RAT	17	16	0	99.352	98583000	0.066	0.1301		28.0854	28.1873	28.0334	27.5198	28.2258	27.7493	27.8966	28.2183
>tr|B0BMY7|B0BMY7_RAT Protein tyrosine kinase 9-like (A6-related protein) (Predicted), isoform CRA_b OS=Rattus norvegicus GN=Twf2 PE=1 SV=1	B0BMY7	B0BMY7_RAT	7	7	0	323.31	776870000	0.0657	0.1186		29.2488	29.9742	29.9906	29.492	29.9773	29.6642	29.7914	29.5354
>tr|Q5WQV5|Q5WQV5_RAT Radixin OS=Rattus norvegicus GN=Rdx PE=1 SV=1;>tr|Q5PQK5|Q5PQK5_RAT Radixin OS=Rattus norvegicus GN=Rdx PE=2 SV=1;>tr|E9PT65|E9PT65_RAT Radixin OS=Rattus norvegicus GN=Rdx PE=1 SV=2;>tr|T1SRT4|T1SRT4_RAT Radixin isoform OS=Rattus norv	Q5WQV5	Q5WQV5_RAT	9	9	0	47.185	45531000	0.0656	0.0352		26.4189	NaN	27.5883	NaN	27.1715	NaN	26.967	NaN
>tr|G3V8E2|G3V8E2_RAT Striatin-interacting protein 1 OS=Rattus norvegicus GN=Strip1 PE=1 SV=2	G3V8E2	G3V8E2_RAT	15	15	0	105.11	236680000	0.0654	0.0637		28.2914	28.501	29.801	29.1486	29.1412	28.6324	29.0185	29.2115
>tr|A0A0G2JYU2|A0A0G2JYU2_RAT Mitochondrial ribosomal protein L11 OS=Rattus norvegicus GN=mrpl11 PE=1 SV=1;>sp|Q5XIE3|RM11_RAT 39S ribosomal protein L11, mitochondrial OS=Rattus norvegicus GN=Mrpl11 PE=2 SV=1	A0A0G2JYU2	A0A0G2JYU2_RAT	12	12	0	91.028	871550000	0.0653	0.069		28.7333	28.3867	29.633	28.7483	28.4029	28.9652	28.9746	29.4197
>sp|Q66HR2|MARE1_RAT Microtubule-associated protein RP/EB family member 1 OS=Rattus norvegicus GN=Mapre1 PE=1 SV=3	Q66HR2	MARE1_RAT	24	24	0	323.31	8383300000	0.065	0.0774		32.7165	32.7854	32.7584	32.2244	33.1953	32.5424	33.0208	31.9861
>sp|Q63009|ANM1_RAT Protein arginine N-methyltransferase 1 OS=Rattus norvegicus GN=Prmt1 PE=1 SV=1;>tr|A0A0G2K9I8|A0A0G2K9I8_RAT Uncharacterized protein OS=Rattus norvegicus GN=LOC100361025 PE=3 SV=1	Q63009	ANM1_RAT	8	8	0	37.556	89707000	0.0648	0.0662		26.8704	26.4319	NaN	NaN	26.9501	26.4819	NaN	NaN
>tr|F1LPH1|F1LPH1_RAT Calpastatin OS=Rattus norvegicus GN=Cast PE=1 SV=1;>sp|P27321|ICAL_RAT Calpastatin OS=Rattus norvegicus GN=Cast PE=1 SV=3;>tr|D3ZL24|D3ZL24_RAT Calpastatin OS=Rattus norvegicus GN=Cast PE=1 SV=2;>tr|A0A0G2JSY2|A0A0G2JSY2_RAT Calpastat	F1LPH1	F1LPH1_RAT	11	11	0	87.536	43001000	0.0647	0.0225		25.3048	25.4889	23.2678	25.6693	23.9445	25.092	23.7148	27.2383
>tr|A0A0G2JSH5|A0A0G2JSH5_RAT Serum albumin OS=Rattus norvegicus GN=Alb PE=1 SV=1	A0A0G2JSH5	A0A0G2JSH5_RAT	30	1	0	323.31	1175100000	0.0647	0.0834		31.2722	31.2129	31.1475	30.4024	31.2556	30.8846	31.5127	30.6411
>sp|Q5XIM9|TCPB_RAT T-complex protein 1 subunit beta OS=Rattus norvegicus GN=Cct2 PE=1 SV=3	Q5XIM9	TCPB_RAT	41	41	0	323.31	7981700000	0.0646	0.2268		33.5232	33.5257	33.2462	33.519	33.7763	33.5196	33.3857	33.391
>tr|Q7TP07|Q7TP07_RAT Da1-12 OS=Rattus norvegicus GN=Vps13a PE=2 SV=1;>tr|M0R6W5|M0R6W5_RAT Uncharacterized protein OS=Rattus norvegicus PE=1 SV=2	Q7TP07	Q7TP07_RAT	6	6	0	84.305	40232000	0.0645	0.0414		27.739	NaN	NaN	26.7462	NaN	27.2522	NaN	27.3621
>tr|Q5XI19|Q5XI19_RAT Fermitin family homolog 2 (Drosophila) OS=Rattus norvegicus GN=Fermt2 PE=1 SV=1;>tr|A0A0G2JWC7|A0A0G2JWC7_RAT Fermitin family member 2 OS=Rattus norvegicus GN=Fermt2 PE=1 SV=1	Q5XI19	Q5XI19_RAT	15	15	0	95.863	188110000	0.0644	0.0593		28.8469	28.7047	28.1767	27.7479	28.8722	27.6272	28.8371	28.3975
>sp|Q63488|S20A2_RAT Sodium-dependent phosphate transporter 2 OS=Rattus norvegicus GN=Slc20a2 PE=1 SV=1	Q63488	S20A2_RAT	6	6	0	246.31	355560000	0.0639	0.1658		28.2771	28.8936	28.3193	28.4854	28.7027	28.5185	28.4947	28.5149
>tr|Q99PW1|Q99PW1_RAT Tyrosine-protein kinase (Fragment) OS=Rattus norvegicus GN=Yes1 PE=2 SV=1;>tr|Q6AXQ3|Q6AXQ3_RAT Tyrosine-protein kinase OS=Rattus norvegicus GN=Yes1 PE=1 SV=1;>tr|A0A0G2K2V7|A0A0G2K2V7_RAT Tyrosine-protein kinase OS=Rattus norvegicus	Q99PW1	Q99PW1_RAT	5	5	0	108.16	85179000	0.0638	0.0561		27.1592	26.7204	27.5682	NaN	27.1976	26.6897	27.7519	NaN
>tr|B1WC18|B1WC18_RAT Podocalyxin-like 2 OS=Rattus norvegicus GN=Podxl2 PE=2 SV=1	B1WC18	B1WC18_RAT	2	2	0	4.584	141340000	0.0635	0		NaN	NaN	27.0124	NaN	NaN	27.0759	NaN	NaN
>tr|A0A0G2K2R0|A0A0G2K2R0_RAT FERM domain-containing 4A OS=Rattus norvegicus GN=Frmd4a PE=1 SV=1;>tr|D3ZU85|D3ZU85_RAT FERM domain-containing 4A OS=Rattus norvegicus GN=Frmd4a PE=1 SV=3	A0A0G2K2R0	A0A0G2K2R0_RAT	18	18	0	323.31	254410000	0.0635	0.1077		29.0597	28.9725	28.22	28.8262	28.6681	29.0023	28.6292	29.0327
>sp|Q9ES54|NPL4_RAT Nuclear protein localization protein 4 homolog OS=Rattus norvegicus GN=Nploc4 PE=1 SV=3;>tr|F1LQX9|F1LQX9_RAT Nuclear protein localization protein 4 homolog OS=Rattus norvegicus GN=Nploc4 PE=1 SV=3;>tr|A0A0G2JU66|A0A0G2JU66_RAT Nuclear	Q9ES54	NPL4_RAT	17	17	0	323.31	317620000	0.0633	0.0782		28.6123	28.3913	28.4265	29.1494	28.9871	28.0657	29.1054	28.6745
>tr|G3V6P8|G3V6P8_RAT Guanine nucleotide-binding protein subunit gamma OS=Rattus norvegicus GN=Gng12 PE=1 SV=1;>tr|Q45QK0|Q45QK0_RAT Guanine nucleotide binding protein gamma 12 (Fragment) OS=Rattus norvegicus GN=Gng12 PE=2 SV=1;>tr|O35359|O35359_RAT Guanin	G3V6P8	G3V6P8_RAT	2	2	0	23.092	662570000	0.0629	0.0474		26.7571	NaN	NaN	26.8257	NaN	26.4279	NaN	27.2806
>sp|O55096|DPP3_RAT Dipeptidyl peptidase 3 OS=Rattus norvegicus GN=Dpp3 PE=1 SV=2	O55096	DPP3_RAT	30	30	0	323.31	1796800000	0.0626	0.1969		31.5382	31.8347	32.0229	31.6889	32.0402	31.7183	31.7762	31.8005
>tr|D4A4L5|D4A4L5_RAT Iron-sulfur cluster assembly 2 OS=Rattus norvegicus GN=Isca2 PE=1 SV=1	D4A4L5	D4A4L5_RAT	5	5	0	72.469	1071800000	0.0619	0.0956		29.0903	29.3896	28.7178	28.5036	28.7574	28.9275	28.8972	29.3668
>sp|Q62825|EXOC3_RAT Exocyst complex component 3 OS=Rattus norvegicus GN=Exoc3 PE=1 SV=1	Q62825	EXOC3_RAT	15	15	0	231.8	592060000	0.0618	0.0922		30.2526	29.5467	30.2246	29.9821	30.0317	29.6917	29.9686	30.5612
>tr|F1LSY2|F1LSY2_RAT Neuronal pentraxin receptor OS=Rattus norvegicus GN=Nptxr PE=4 SV=1;>sp|O35764|NPTXR_RAT Neuronal pentraxin receptor OS=Rattus norvegicus GN=Nptxr PE=1 SV=1	F1LSY2	F1LSY2_RAT	15	15	0	323.31	1789400000	0.0618	0.1257		30.7776	31.0714	30.3511	30.8989	30.9655	30.6575	31.055	30.6682
>sp|P97603|NEO1_RAT Neogenin (Fragment) OS=Rattus norvegicus GN=Neo1 PE=1 SV=1;>tr|F1M0Z6|F1M0Z6_RAT Neogenin OS=Rattus norvegicus GN=Neo1 PE=1 SV=2	P97603	NEO1_RAT	42	42	0	323.31	749810000	0.0617	0.0813		30.9002	30.7988	31.6769	30.8658	31.4152	30.8243	31.4506	30.7984
>sp|P62193|PRS4_RAT 26S proteasome regulatory subunit 4 OS=Rattus norvegicus GN=Psmc1 PE=2 SV=1	P62193	PRS4_RAT	23	23	0	323.31	2221300000	0.0617	0.1097		31.7205	30.9479	31.4717	31.1758	31.5722	31.0837	31.5967	31.3099
>tr|A0A0G2K1I6|A0A0G2K1I6_RAT Secretory carrier-associated membrane protein OS=Rattus norvegicus GN=Scamp1 PE=1 SV=1;>sp|P56603|SCAM1_RAT Secretory carrier-associated membrane protein 1 OS=Rattus norvegicus GN=Scamp1 PE=1 SV=1;>tr|A0A0G2JY82|A0A0G2JY82_RAT	A0A0G2K1I6	A0A0G2K1I6_RAT	13	13	0	323.31	3939100000	0.0616	0.0792		31.3683	31.2215	30.3388	31.4393	31.4141	30.9327	30.9849	31.2826
>tr|D3ZZ99|D3ZZ99_RAT Alpha-adducin OS=Rattus norvegicus GN=Add1 PE=1 SV=3	D3ZZ99	D3ZZ99_RAT	42	3	0	323.31	5731600000	0.0616	0.1007		33.2528	33.3394	33.5064	32.8278	33.7719	33.2576	33.1883	32.9552
>tr|Q5U2S7|Q5U2S7_RAT Proteasome (Prosome, macropain) 26S subunit, non-ATPase, 3 OS=Rattus norvegicus GN=Psmd3 PE=1 SV=1	Q5U2S7	Q5U2S7_RAT	29	29	0	323.31	1365900000	0.0614	0.4111		31.1053	30.9493	31.0578	31.1678	31.1322	31.0262	31.2551	31.1122
>tr|F7FFR1|F7FFR1_RAT Arginyl-tRNA synthetase 2, mitochondrial OS=Rattus norvegicus GN=Rars2 PE=1 SV=1;>tr|B0BNA3|B0BNA3_RAT Arginyl-tRNA synthetase 2, mitochondrial OS=Rattus norvegicus GN=Rars2 PE=2 SV=1	F7FFR1	F7FFR1_RAT	5	5	0	13.566	44808000	0.061	0		NaN	NaN	26.7086	26.4522	NaN	26.6414	NaN	NaN
>tr|A0A0G2JYD8|A0A0G2JYD8_RAT Calpain-5 OS=Rattus norvegicus GN=Capn5 PE=1 SV=1;>tr|G3V7U6|G3V7U6_RAT Calpain-5 OS=Rattus norvegicus GN=Capn5 PE=1 SV=2;>sp|Q8R4C0|CAN5_RAT Calpain-5 OS=Rattus norvegicus GN=Capn5 PE=1 SV=1	A0A0G2JYD8	A0A0G2JYD8_RAT	9	9	0	37.651	91642000	0.0609	0.1064		28.1324	27.4157	27.5085	27.3968	27.6835	NaN	27.7382	27.6012
>tr|A0A0G2JSR0|A0A0G2JSR0_RAT Voltage-dependent anion-selective channel protein 3 OS=Rattus norvegicus GN=Vdac3 PE=1 SV=1;>sp|Q9R1Z0|VDAC3_RAT Voltage-dependent anion-selective channel protein 3 OS=Rattus norvegicus GN=Vdac3 PE=1 SV=2	A0A0G2JSR0	A0A0G2JSR0_RAT	16	16	0	260.82	844830000	0.0607	0.0258		27.7853	28.9309	31.2471	28.3471	29.2981	29.0375	29.7382	28.4793
>tr|A1E5S7|A1E5S7_RAT Nel-like 2 splice variant OS=Rattus norvegicus GN=Nell2 PE=2 SV=1;>tr|Q8R417|Q8R417_RAT Neuron-specific epidermal growth factor-like repeat domain-containing protein OS=Rattus norvegicus GN=Nell2 PE=2 SV=1;>sp|Q62918|NELL2_RAT Protein	A1E5S7	A1E5S7_RAT	7	7	0	39.482	49502000	0.0606	0.0623		26.5906	NaN	26.6301	NaN	26.8829	26.161	26.9691	NaN
>tr|A0A0G2JUL7|A0A0G2JUL7_RAT Septin 6 (Predicted), isoform CRA_b OS=Rattus norvegicus GN=Sept11 PE=1 SV=1;>sp|B3GNI6|SEP11_RAT Septin-11 OS=Rattus norvegicus GN=Sept11 PE=1 SV=1	A0A0G2JUL7	A0A0G2JUL7_RAT	36	21	0	323.31	9301300000	0.0601	0.1278		33.4032	33.6735	33.0401	33.4739	33.7688	33.4925	33.2263	33.3436
>tr|Q6PDV6|Q6PDV6_RAT 40S ribosomal protein S14-like OS=Rattus norvegicus GN=LOC100911847 PE=2 SV=1;>sp|P13471|RS14_RAT 40S ribosomal protein S14 OS=Rattus norvegicus GN=Rps14 PE=2 SV=3	Q6PDV6	Q6PDV6_RAT	6	6	0	45.527	1881700000	0.06	0.1074		28.9692	29.1061	NaN	28.8197	29.1007	28.8161	28.7322	29.4508
>tr|D3ZDR2|D3ZDR2_RAT Charged multivesicular body protein 6 OS=Rattus norvegicus GN=Chmp6 PE=1 SV=1	D3ZDR2	D3ZDR2_RAT	6	6	0	323.31	2171000000	0.06	0.1712		29.823	29.7969	29.3391	29.4178	29.5826	29.7568	29.7267	29.5505
>tr|F1LV89|F1LV89_RAT Rap1 GTPase-activating protein OS=Rattus norvegicus GN=Rap1gap PE=1 SV=3;>tr|Q5EB70|Q5EB70_RAT Rap1gap protein (Fragment) OS=Rattus norvegicus GN=Rap1gap PE=2 SV=1	F1LV89	F1LV89_RAT	28	27	0	323.31	466110000	0.0597	0.1368		29.8729	29.5387	29.7714	29.3079	29.7069	29.6529	29.9438	29.4261
>tr|D3ZME7|D3ZME7_RAT HscB mitochondrial iron-sulfur cluster co-chaperone OS=Rattus norvegicus GN=Hscb PE=1 SV=1	D3ZME7	D3ZME7_RAT	4	4	0	15.674	32838000	0.0595	0.1116		25.8224	25.4621	NaN	NaN	NaN	25.7186	25.685	NaN
>sp|Q2IBD4|CTTB2_RAT Cortactin-binding protein 2 OS=Rattus norvegicus GN=Cttnbp2 PE=1 SV=1	Q2IBD4	CTTB2_RAT	35	35	0	323.31	323730000	0.0587	0.1039		30.4314	29.7375	30.5714	30.5731	30.3832	30.3845	30.5314	30.249
>tr|G3V8K2|G3V8K2_RAT Guanine nucleotide-binding protein subunit gamma OS=Rattus norvegicus GN=Gng3 PE=1 SV=1	G3V8K2	G3V8K2_RAT	6	6	0	191.19	922810000	0.0586	0.2133		27.4152	NaN	NaN	27.3881	NaN	27.3628	NaN	27.5579
>tr|F1LX13|F1LX13_RAT Phosphodiesterase OS=Rattus norvegicus GN=Pde10a PE=3 SV=3;>sp|Q9QYJ6|PDE10_RAT cAMP and cAMP-inhibited cGMP 3,5-cyclic phosphodiesterase 10A OS=Rattus norvegicus GN=Pde10a PE=1 SV=1	F1LX13	F1LX13_RAT	10	10	0	85.695	110320000	0.0585	0.0834		27.7864	NaN	27.3413	28.088	27.4232	27.7025	28.0548	28.0076
>sp|B5DFN2|SAHH2_RAT S-adenosylhomocysteine hydrolase-like protein 1 OS=Rattus norvegicus GN=Ahcyl1 PE=1 SV=2;>tr|A0A140TAI8|A0A140TAI8_RAT S-adenosylhomocysteine hydrolase-like protein 1 OS=Rattus norvegicus GN=Ahcyl1 PE=1 SV=1	B5DFN2	SAHH2_RAT	25	12	0	323.31	3160300000	0.0582	0.094		31.8645	31.9805	32.1386	31.6128	32.4649	31.5648	31.7449	32.0546
>tr|A0A0G2K7Y2|A0A0G2K7Y2_RAT Oxidation resistance protein 1 OS=Rattus norvegicus GN=Oxr1 PE=1 SV=1;>tr|A0A0G2JYS1|A0A0G2JYS1_RAT Oxidation resistance protein 1 OS=Rattus norvegicus GN=Oxr1 PE=1 SV=1	A0A0G2K7Y2	A0A0G2K7Y2_RAT	57	15	0	323.31	1614700000	0.0579	0.1453		31.5793	31.9516	31.8787	31.6087	31.4663	31.8738	32.0062	31.9037
>sp|P62966|RABP1_RAT Cellular retinoic acid-binding protein 1 OS=Rattus norvegicus GN=Crabp1 PE=1 SV=3	P62966	RABP1_RAT	10	10	0	87.072	535700000	0.0578	0.0821		28.0722	27.6257	27.0323	28.1216	27.7769	27.8499	27.7244	27.732
>sp|Q68FW9|CSN3_RAT COP9 signalosome complex subunit 3 OS=Rattus norvegicus GN=Cops3 PE=1 SV=1	Q68FW9	CSN3_RAT	16	16	0	323.31	911100000	0.0577	0.093		29.6725	29.5995	30.0847	29.7455	30.363	29.7814	29.7925	29.3961
>tr|A0A0G2KAW2|A0A0G2KAW2_RAT Signal-induced proliferation-associated 1 like 1, isoform CRA_b OS=Rattus norvegicus GN=Sipa1l1 PE=1 SV=1;>tr|Q5JCS7|Q5JCS7_RAT Serine-rich synapse associated protein SERSAP1 OS=Rattus norvegicus GN=Sipa1l1 PE=2 SV=1;>sp|O3541	A0A0G2KAW2	A0A0G2KAW2_RAT	41	41	0	323.31	259340000	0.0575	0.106		30.0979	30.3493	29.791	30.4807	30.2019	30.1101	30.0247	30.6123
>sp|O88989|MDHC_RAT Malate dehydrogenase, cytoplasmic OS=Rattus norvegicus GN=Mdh1 PE=1 SV=3	O88989	MDHC_RAT	26	26	0	323.31	14627000000	0.0571	0.0799		33.9487	33.8213	33.0106	33.7396	33.3493	33.9376	33.9334	33.5283
>tr|D4A5F4|D4A5F4_RAT Hypothetical LOC289568 OS=Rattus norvegicus GN=RGD1311575 PE=1 SV=3	D4A5F4	D4A5F4_RAT	37	37	0	323.31	455100000	0.0568	0.1114		30.6889	30.5606	30.2456	30.3022	30.9576	30.4801	30.3115	30.2753
>tr|F1LRY7|F1LRY7_RAT Potassium/sodium hyperpolarization-activated cyclic nucleotide-gated channel 2 OS=Rattus norvegicus GN=Hcn2 PE=1 SV=3;>sp|Q9JKA9|HCN2_RAT Potassium/sodium hyperpolarization-activated cyclic nucleotide-gated channel 2 OS=Rattus norvegi	F1LRY7	F1LRY7_RAT	7	7	0	88.94	100290000	0.0566	0.064		NaN	28.1743	27.2577	27.6741	27.8143	28.1812	27.2805	27.7584
>tr|Q6AYS2|Q6AYS2_RAT Sideroflexin OS=Rattus norvegicus GN=Sfxn1 PE=1 SV=1	Q6AYS2	Q6AYS2_RAT	22	2	0	323.31	10222000000	0.0563	0.0379		32.7777	33.084	30.9696	32.8188	32.5181	32.5609	31.9947	32.8014
>sp|O88902|PTN23_RAT Tyrosine-protein phosphatase non-receptor type 23 (Fragment) OS=Rattus norvegicus GN=Ptpn23 PE=1 SV=2;>tr|F1M951|F1M951_RAT Tyrosine-protein phosphatase non-receptor type 23 OS=Rattus norvegicus GN=Ptpn23 PE=1 SV=1	O88902	PTN23_RAT	18	18	0	77.806	67140000	0.0563	0.0591		27.2499	28.503	27.2169	27.6026	27.8875	27.5061	27.3776	28.0263
>sp|Q06486|KC1D_RAT Casein kinase I isoform delta OS=Rattus norvegicus GN=Csnk1d PE=1 SV=2;>tr|Q9JJ75|Q9JJ75_RAT Casein kinase 1 epsilon-3 OS=Rattus norvegicus GN=Csnk1e PE=2 SV=1	Q06486	KC1D_RAT	16	7	0	114.34	370840000	0.0562	0.0885		28.822	28.5118	29.0786	28.0768	28.8479	28.5529	28.7899	28.5235
>tr|Q1RP74|Q1RP74_RAT RCG53953, isoform CRA_a OS=Rattus norvegicus GN=LOC103690005 PE=1 SV=1;>tr|Q1W1V7|Q1W1V7_RAT Liver cancer-related protein OS=Rattus norvegicus GN=Tbcb PE=2 SV=1	Q1RP74	Q1RP74_RAT	11	11	0	323.31	1285400000	0.0561	0.1079		29.875	30.0702	30.165	29.6227	30.2913	29.7345	30.204	29.7276
>sp|Q62658|FKB1A_RAT Peptidyl-prolyl cis-trans isomerase FKBP1A OS=Rattus norvegicus GN=Fkbp1a PE=1 SV=3	Q62658	FKB1A_RAT	8	8	0	103.26	5546800000	0.056	0.1069		29.5846	30.0305	30.4307	30.1547	29.9521	30.035	30.3229	30.1146
>sp|Q5FVI6|VATC1_RAT V-type proton ATPase subunit C 1 OS=Rattus norvegicus GN=Atp6v1c1 PE=2 SV=1	Q5FVI6	VATC1_RAT	24	24	0	323.31	2905500000	0.0555	0.0938		31.7083	31.8787	31.6853	31.4841	32.1286	31.4903	32.0398	31.3194
>tr|Q8R2H0|Q8R2H0_RAT V-type proton ATPase subunit G OS=Rattus norvegicus GN=Atp6v1g2 PE=3 SV=1;>tr|Q811A7|Q811A7_RAT Lysosomal ATPase OS=Rattus norvegicus GN=Atp6G PE=4 SV=1;>tr|A0A0G2K2R1|A0A0G2K2R1_RAT V-type proton ATPase subunit G OS=Rattus norvegicus	Q8R2H0	Q8R2H0_RAT	12	10	0	323.31	5660700000	0.0554	0.0315		30.2617	28.6287	29.615	29.9313	30.0635	29.0592	28.6804	30.8553
>tr|Q7TQ25|Q7TQ25_RAT Oligodendrocyte myelin glycoprotein OS=Rattus norvegicus GN=Omg PE=2 SV=1;>tr|Q7TNM3|Q7TNM3_RAT Oligodendrocyte-myelin glycoprotein OS=Rattus norvegicus PE=2 SV=1;>tr|F7EYB9|F7EYB9_RAT Oligodendrocyte-myelin glycoprotein OS=Rattus nor	Q7TQ25	Q7TQ25_RAT	4	4	0	113.29	628750000	0.0554	0.0507		29.7194	29.3902	29.8474	28.3855	29.8319	29.3475	29.4857	28.8989
>tr|D4ABI7|D4ABI7_RAT Very-long-chain (3R)-3-hydroxyacyl-CoA dehydratase OS=Rattus norvegicus GN=Hacd3 PE=1 SV=2	D4ABI7	D4ABI7_RAT	8	8	0	323.31	2817400000	0.0552	0.0882		30.7	30.9944	31.6166	30.6331	30.9314	31.1054	31.0657	31.0627
>sp|Q5XI37|RT15_RAT 28S ribosomal protein S15, mitochondrial OS=Rattus norvegicus GN=Mrps15 PE=2 SV=1	Q5XI37	RT15_RAT	7	7	0	19.412	233010000	0.0551	0.0312		27.7754	27.7423	25.6388	28.3151	27.616	27.042	27.6091	27.4248
>tr|A0A0G2JZX5|A0A0G2JZX5_RAT IQ motif and Sec7 domain 2 OS=Rattus norvegicus GN=Iqsec2 PE=1 SV=1	A0A0G2JZX5	A0A0G2JZX5_RAT	23	20	0	278.68	349050000	0.0548	0.247		29.6716	29.6043	29.464	29.6618	29.7581	29.8137	29.5379	29.5111
>tr|D3ZEH2|D3ZEH2_RAT RCG22732 OS=Rattus norvegicus GN=Foxred1 PE=1 SV=1	D3ZEH2	D3ZEH2_RAT	11	11	0	118.68	251760000	0.0539	0.0987		27.7538	28.3604	27.8376	27.4937	27.6831	27.9105	28.0691	27.9986
>sp|P35435|ATPG_RAT ATP synthase subunit gamma, mitochondrial OS=Rattus norvegicus GN=Atp5c1 PE=1 SV=2;>tr|Q6PCU0|Q6PCU0_RAT ATP synthase subunit gamma OS=Rattus norvegicus GN=Atp5c1 PE=1 SV=1;>tr|Q6QI09|Q6QI09_RAT ATP synthase subunit gamma, mitochondrial	P35435	ATPG_RAT	25	25	0	323.31	11677000000	0.0538	0.1094		32.7115	32.3763	32.0501	32.6529	32.2144	32.6669	32.6095	32.5151
>tr|Q9ERS3|Q9ERS3_RAT Voltage-dependent calcium channel subunit alpha-2/delta-1 OS=Rattus norvegicus GN=Cacna2d1 PE=1 SV=1;>tr|D3ZKP9|D3ZKP9_RAT Voltage-dependent calcium channel subunit alpha-2/delta-1 OS=Rattus norvegicus GN=Cacna2d1 PE=1 SV=3;>tr|Q8VHS9	Q9ERS3	Q9ERS3_RAT	36	36	0	323.31	2069300000	0.0538	0.4605		32.1827	32.2469	32.2414	32.1246	32.3512	32.1438	32.2878	32.2281
>sp|P41542|USO1_RAT General vesicular transport factor p115 OS=Rattus norvegicus GN=Uso1 PE=1 SV=1	P41542	USO1_RAT	22	22	0	323.31	309430000	0.0534	0.0974		29.3493	29.2629	29.9056	29.1326	29.7457	29.4246	29.4657	29.228
>sp|P36860|RALB_RAT Ras-related protein Ral-B OS=Rattus norvegicus GN=Ralb PE=2 SV=1;>tr|F1LQ62|F1LQ62_RAT Ras-related protein Ral-B OS=Rattus norvegicus GN=Ralb PE=1 SV=3	P36860	RALB_RAT	2	2	0	22.362	363430000	0.0533	0.0729		28.284	27.816	28.1856	27.9286	28.5164	27.5995	28.2045	NaN
>sp|P68511|1433F_RAT 14-3-3 protein eta OS=Rattus norvegicus GN=Ywhah PE=1 SV=2;>tr|A0A0G2K2B8|A0A0G2K2B8_RAT 14-3-3 protein eta OS=Rattus norvegicus GN=Ywhah PE=1 SV=1	P68511	1433F_RAT	24	24	0	323.31	11379000000	0.0531	0.0448		32.774	33.1687	32.2887	33.1943	32.7693	33.2487	31.9855	33.6347
>tr|Q6PW34|Q6PW34_RAT Neuronal cell adhesion molecule OS=Rattus norvegicus GN=Nrcam PE=1 SV=1;>tr|A0A0G2K498|A0A0G2K498_RAT Neuronal cell adhesion molecule OS=Rattus norvegicus GN=Nrcam PE=1 SV=1;>tr|A0A0G2K3Q5|A0A0G2K3Q5_RAT Neuronal cell adhesion molecul	Q6PW34	Q6PW34_RAT	31	3	0	323.31	740480000	0.0528	0.0866		30.9211	31.3453	31.4612	30.9853	31.2162	31.1793	31.6954	30.8334
>tr|F1LMH0|F1LMH0_RAT Neuronal-specific septin-3 OS=Rattus norvegicus GN=Sept3 PE=3 SV=1;>sp|Q9WU34|SEPT3_RAT Neuronal-specific septin-3 OS=Rattus norvegicus GN=Sept3 PE=1 SV=2	F1LMH0	F1LMH0_RAT	28	28	0	323.31	7892100000	0.0527	0.1845		32.7503	32.702	32.821	33.0538	32.8047	32.854	32.7615	33.1175
>tr|D4AE00|D4AE00_RAT AP-3 complex subunit beta OS=Rattus norvegicus GN=Ap3b2 PE=1 SV=1	D4AE00	D4AE00_RAT	43	39	0	323.31	1434600000	0.0521	0.0598		31.7949	31.9451	32.7879	31.5099	32.3235	31.8402	32.2827	31.7997
>tr|A0A0G2JTX2|A0A0G2JTX2_RAT PRA1 family protein OS=Rattus norvegicus GN=Praf2 PE=1 SV=1	A0A0G2JTX2	A0A0G2JTX2_RAT	6	6	0	31.291	1134400000	0.0519	0.0552		28.5021	28.2063	NaN	28.7137	28.8787	27.9686	28.2172	29.0391
>sp|P21707|SYT1_RAT Synaptotagmin-1 OS=Rattus norvegicus GN=Syt1 PE=1 SV=3	P21707	SYT1_RAT	36	28	0	323.31	17456000000	0.0518	0.0787		33.9479	33.924	34.4271	33.8007	34.4619	33.9211	34.3129	33.6107
>tr|Q6IRG9|Q6IRG9_RAT AP-3 complex subunit mu-1 OS=Rattus norvegicus GN=Ap3m1 PE=1 SV=1;>sp|P53676|AP3M1_RAT AP-3 complex subunit mu-1 OS=Rattus norvegicus GN=Ap3m1 PE=1 SV=1	Q6IRG9	Q6IRG9_RAT	9	9	0	323.31	695090000	0.0515	0.0725		29.4351	29.6289	30.016	29.191	29.8735	29.6633	29.8578	29.0823
>sp|Q8CGU4|AGAP2_RAT Arf-GAP with GTPase, ANK repeat and PH domain-containing protein 2 OS=Rattus norvegicus GN=Agap2 PE=1 SV=1;>tr|A0A0G2JVS4|A0A0G2JVS4_RAT Arf-GAP with GTPase, ANK repeat and PH domain-containing protein 2 OS=Rattus norvegicus GN=Agap2 P	Q8CGU4	AGAP2_RAT	41	41	0	323.31	876270000	0.0515	0.2378		31.0435	31.2713	31.0318	31.057	31.2775	31.102	31.2415	30.9884
>tr|D4A415|D4A415_RAT Uncharacterized protein OS=Rattus norvegicus GN=Fam175b PE=1 SV=3	D4A415	D4A415_RAT	10	10	0	56.529	127040000	0.0512	0.0256		NaN	NaN	26.2006	26.7907	NaN	25.9877	NaN	27.106
>sp|P23978|SC6A1_RAT Sodium- and chloride-dependent GABA transporter 1 OS=Rattus norvegicus GN=Slc6a1 PE=1 SV=1	P23978	SC6A1_RAT	8	8	0	323.31	3116100000	0.0511	0.0466		31.5715	31.0764	31.739	30.9282	31.9613	31.2359	31.8161	30.5062
>tr|A0A0G2K6J5|A0A0G2K6J5_RAT Myosin light polypeptide 6 OS=Rattus norvegicus GN=Myl6 PE=1 SV=1;>sp|Q64119|MYL6_RAT Myosin light polypeptide 6 OS=Rattus norvegicus GN=Myl6 PE=1 SV=3;>tr|B2GV99|B2GV99_RAT Myl6 protein OS=Rattus norvegicus GN=Myl6 PE=2 SV=1;	A0A0G2K6J5	A0A0G2K6J5_RAT	16	13	0	323.31	2996000000	0.0507	0.1745		30.3848	30.1081	30.4117	30.1483	30.5205	30.3474	30.2499	30.138
>sp|Q64654|CP51A_RAT Lanosterol 14-alpha demethylase OS=Rattus norvegicus GN=Cyp51a1 PE=1 SV=1	Q64654	CP51A_RAT	10	10	0	130.97	140870000	0.0505	0.0412		27.1293	28.1552	NaN	26.5071	27.5874	27.3021	27.312	27.056
>sp|Q00981|UCHL1_RAT Ubiquitin carboxyl-terminal hydrolase isozyme L1 OS=Rattus norvegicus GN=Uchl1 PE=1 SV=2	Q00981	UCHL1_RAT	19	19	0	323.31	18627000000	0.0505	0.0835		33.0319	33.4877	32.6676	33.0086	33.437	33.2182	32.8859	32.8566
>sp|O70257|STX7_RAT Syntaxin-7 OS=Rattus norvegicus GN=Stx7 PE=1 SV=4;>tr|M0R930|M0R930_RAT Syntaxin-7-like OS=Rattus norvegicus GN=LOC100910446 PE=3 SV=2;>tr|A0A0G2K6Y9|A0A0G2K6Y9_RAT Syntaxin-7 OS=Rattus norvegicus GN=Stx7 PE=3 SV=1	O70257	STX7_RAT	16	16	0	323.31	3127700000	0.0505	0.0912		30.9175	31.0067	30.8557	30.6648	31.3464	30.7256	31.0788	30.4957
>tr|A0A096MKH2|A0A096MKH2_RAT Similar to RIKEN cDNA 1110059P08 OS=Rattus norvegicus GN=Vta1 PE=1 SV=1;>tr|Q4KM55|Q4KM55_RAT Vesicle-trafficking 1 OS=Rattus norvegicus GN=Vta1 PE=1 SV=1	A0A096MKH2	A0A096MKH2_RAT	5	5	0	187.18	1142500000	0.0504	0.037		29.3777	NaN	29.2752	28.6542	29.6167	NaN	NaN	28.6888
>tr|Q32PY7|Q32PY7_RAT Nudcd3 protein OS=Rattus norvegicus GN=Nudcd3 PE=2 SV=1	Q32PY7	Q32PY7_RAT	4	4	0	298.09	470530000	0.0504	0.1138		28.7314	29.1354	28.4455	28.6133	28.7717	28.5973	28.9584	28.8
>tr|Q4KSH6|Q4KSH6_RAT Dual specificity mitogen-activated protein kinase kinase 4 OS=Rattus norvegicus GN=Map2k4 PE=2 SV=1;>tr|F1LP57|F1LP57_RAT Mitogen-activated protein kinase kinase 4 OS=Rattus norvegicus GN=Map2k4 PE=1 SV=3;>tr|S4VP54|S4VP54_RAT MAP2K4d	Q4KSH6	Q4KSH6_RAT	13	13	0	323.31	1789400000	0.0503	0.0935		31.0284	31.1517	31.123	30.7241	31.3918	30.9568	30.6252	31.2547
>sp|O35095|NCDN_RAT Neurochondrin OS=Rattus norvegicus GN=Ncdn PE=1 SV=2	O35095	NCDN_RAT	30	30	0	323.31	3934300000	0.0503	0.0998		32.6172	32.4402	33.0408	32.3654	32.8625	32.7556	32.6799	32.3669
>sp|D3ZAA9|MPP2_RAT MAGUK p55 subfamily member 2 OS=Rattus norvegicus GN=Mpp2 PE=1 SV=2	D3ZAA9	MPP2_RAT	28	24	0	323.31	997760000	0.0502	0.2068		30.6216	30.5474	30.7406	30.5057	30.8539	30.704	30.5845	30.4738
>sp|P97924|KALRN_RAT Kalirin OS=Rattus norvegicus GN=Kalrn PE=1 SV=3;>tr|F1LZV1|F1LZV1_RAT Kalirin OS=Rattus norvegicus GN=Kalrn PE=1 SV=3	P97924	KALRN_RAT	39	39	0	323.31	86784000	0.05	0.0744		29.7606	29.27	28.6091	29.3786	29.271	29.3804	29.3097	29.2571
>sp|O88370|PI42C_RAT Phosphatidylinositol 5-phosphate 4-kinase type-2 gamma OS=Rattus norvegicus GN=Pip4k2c PE=1 SV=1;>tr|G3V9W5|G3V9W5_RAT Phosphatidylinositol 5-phosphate 4-kinase type-2 gamma OS=Rattus norvegicus GN=Pip4k2c PE=1 SV=1	O88370	PI42C_RAT	8	8	0	76.483	161620000	0.0497	0.0864		27.0288	27.4472	NaN	27.4425	27.7884	27.1839	27.2319	27.2192
>tr|F1LXF1|F1LXF1_RAT BCR, RhoGEF and GTPase-activating protein OS=Rattus norvegicus GN=Bcr PE=1 SV=3	F1LXF1	F1LXF1_RAT	14	14	0	59.56	80197000	0.0495	0.0632		27.7369	27.6062	26.8484	27.7898	28.0319	27.4412	27.2268	27.4796
>tr|A0A0G2K1Q9|A0A0G2K1Q9_RAT Erythrocyte membrane protein band 4.1-like 3 OS=Rattus norvegicus GN=Epb41l3 PE=1 SV=1;>tr|Q9JMB3|Q9JMB3_RAT Erythrocyte membrane protein band 4.1-like 3 OS=Rattus norvegicus GN=Epb41l3 PE=1 SV=1;>tr|A3E0T0|A3E0T0_RAT Erythroc	A0A0G2K1Q9	A0A0G2K1Q9_RAT	45	6	0	323.31	1306800000	0.0495	0.0843		31.7052	31.7089	32.0912	31.3497	32.0808	31.6665	31.9097	31.3958
>tr|B2RZD6|B2RZD6_RAT NDUFA4, mitochondrial complex-associated OS=Rattus norvegicus GN=Ndufa4 PE=1 SV=1	B2RZD6	B2RZD6_RAT	10	10	0	323.31	22650000000	0.0491	0.1278		32.8046	32.792	32.6469	32.3249	32.8446	32.7743	32.7165	32.4293
>sp|P53534|PYGB_RAT Glycogen phosphorylase, brain form (Fragment) OS=Rattus norvegicus GN=Pygb PE=1 SV=3	P53534	PYGB_RAT	2	2	0	20.715	16775000	0.0488	0		NaN	NaN	NaN	26.545	NaN	NaN	NaN	26.5938
>sp|B1H267|SNX5_RAT Sorting nexin-5 OS=Rattus norvegicus GN=Snx5 PE=1 SV=1	B1H267	SNX5_RAT	14	14	0	242.93	513820000	0.0488	0.0321		28.4603	30.2046	29.8306	28.6609	30.1676	29.1859	29.2667	28.7316
>sp|Q63616|VP33B_RAT Vacuolar protein sorting-associated protein 33B OS=Rattus norvegicus GN=Vps33b PE=2 SV=1	Q63616	VP33B_RAT	13	13	0	212.45	381960000	0.0485	0.0441		28.8664	29.1279	30.1901	28.9038	29.5086	29.3308	29.1222	NaN
>sp|Q5XJW2|G45IP_RAT Growth arrest and DNA damage-inducible proteins-interacting protein 1 OS=Rattus norvegicus GN=Gadd45gip1 PE=2 SV=2	Q5XJW2	G45IP_RAT	4	4	0	155.74	363800000	0.0483	0.069		28.0171	27.9257	27.267	27.6619	28.3192	27.578	27.5398	27.6279
>tr|D3ZWP6|D3ZWP6_RAT Plexin A2 OS=Rattus norvegicus GN=Plxna2 PE=4 SV=1	D3ZWP6	D3ZWP6_RAT	11	11	0	34.014	16925000	0.0483	0.0775		26.1054	25.6806	NaN	NaN	25.7398	25.9551	NaN	26.1289
>tr|Q5D059|Q5D059_RAT Heterogeneous nuclear ribonucleoprotein K OS=Rattus norvegicus GN=Hnrnpk PE=1 SV=1;>sp|P61980|HNRPK_RAT Heterogeneous nuclear ribonucleoprotein K OS=Rattus norvegicus GN=Hnrnpk PE=1 SV=1;>tr|M0R9K1|M0R9K1_RAT Uncharacterized protein O	Q5D059	Q5D059_RAT	17	17	0	190.11	674970000	0.0483	0.0834		29.5817	29.5288	28.8937	29.2409	29.7473	29.3612	29.1423	29.1876
>tr|D4A634|D4A634_RAT RAN-binding protein 6 OS=Rattus norvegicus GN=Ranbp6 PE=4 SV=2	D4A634	D4A634_RAT	9	9	0	68.05	67285000	0.0479	0.0729		27.4183	27.3542	NaN	27.2181	27.5257	26.8425	27.3952	27.7491
>sp|Q02356|AMPD2_RAT AMP deaminase 2 OS=Rattus norvegicus GN=Ampd2 PE=1 SV=2;>tr|A0A0G2K3U1|A0A0G2K3U1_RAT AMP deaminase OS=Rattus norvegicus GN=Ampd2 PE=1 SV=1	Q02356	AMPD2_RAT	24	24	0	323.31	398810000	0.0476	0.1481		29.4176	29.5627	29.7834	29.4687	29.8219	29.3915	29.5383	29.671
>tr|U6A022|U6A022_RAT ArfGAP with GTPase domain, ankyrin repeat and PH domain 3 OS=Rattus norvegicus GN=AGAP3 PE=2 SV=1;>tr|A0A0G2JZ83|A0A0G2JZ83_RAT ArfGAP with GTPase domain, ankyrin repeat and PH domain 3 OS=Rattus norvegicus GN=Agap3 PE=4 SV=1;>tr|A0A0	U6A022	U6A022_RAT	15	15	0	279.67	576840000	0.0472	0.0832		30.1777	29.9022	29.3375	29.8779	29.8786	29.7076	29.7308	30.1672
>tr|Q6IRS8|Q6IRS8_RAT Eukaryotic translation initiation factor 2B, subunit 2 beta OS=Rattus norvegicus GN=Eif2b2 PE=2 SV=1;>tr|F7EVX2|F7EVX2_RAT Translation initiation factor eIF-2B subunit beta OS=Rattus norvegicus GN=Eif2b2 PE=1 SV=1;>sp|Q62818|EI2BB_RAT	Q6IRS8	Q6IRS8_RAT	8	8	0	80.638	400080000	0.0471	0.1047		NaN	28.1016	27.7099	28.3553	28.1785	28.1325	28.1105	27.9893
>sp|Q5XI73|GDIR1_RAT Rho GDP-dissociation inhibitor 1 OS=Rattus norvegicus GN=Arhgdia PE=1 SV=1	Q5XI73	GDIR1_RAT	14	14	0	323.31	14592000000	0.047	0.0689		33.2282	33.2777	33.6206	32.9057	33.6169	33.212	33.5978	32.7933
>tr|D4AEH9|D4AEH9_RAT Amylo-1, 6-glucosidase, 4-alpha-glucanotransferase (Glycogen debranching enzyme, glycogen storage disease type III) (Predicted), isoform CRA_a OS=Rattus norvegicus GN=Agl PE=1 SV=1	D4AEH9	D4AEH9_RAT	39	39	0	323.31	346410000	0.0466	0.0677		30.1099	30.6976	30.8088	30.0875	30.5794	30.3709	30.8342	30.1056
>tr|D3ZS72|D3ZS72_RAT Phosphatidylinositol-3,4,5-trisphosphate-dependent Rac exchange factor 1 OS=Rattus norvegicus GN=Prex1 PE=1 SV=3	D3ZS72	D3ZS72_RAT	22	22	0	323.31	95465000	0.0465	0.0371		28.1061	28.1739	27.9546	28.238	28.6763	28.4084	28.684	26.8899
>tr|D3ZWA8|D3ZWA8_RAT Adaptor protein, phosphotyrosine-interacting with PH domain and leucine zipper 1 OS=Rattus norvegicus GN=Appl1 PE=1 SV=3	D3ZWA8	D3ZWA8_RAT	28	28	0	323.31	1292700000	0.0464	0.0866		31.0774	31.0274	30.744	30.8884	31.3708	30.8039	31.1743	30.5737
>tr|Q6MGC4|Q6MGC4_RAT H2-K region expressed gene 2, rat orthologue OS=Rattus norvegicus GN=Pfdn6 PE=1 SV=1	Q6MGC4	Q6MGC4_RAT	10	10	0	323.31	1025300000	0.0462	0.0343		29.2017	27.7019	28.0651	29.1442	27.9428	29.0305	28.3205	29.0039
>tr|A0A0G2K8W9|A0A0G2K8W9_RAT Spectrin beta chain OS=Rattus norvegicus GN=Sptbn1 PE=1 SV=1;>tr|G3V6S0|G3V6S0_RAT Spectrin beta chain OS=Rattus norvegicus GN=Sptbn1 PE=1 SV=3;>tr|Q6XD99|Q6XD99_RAT Spectrin beta chain OS=Rattus norvegicus GN=Sptbn1 PE=2 SV=1	A0A0G2K8W9	A0A0G2K8W9_RAT	141	127	0	323.31	6527400000	0.0461	0.0913		35.2519	35.4262	35.5769	34.984	35.6264	35.3395	35.4588	34.9988
>tr|F1LNR0|F1LNR0_RAT Cytoplasmic linker-associated protein 1 OS=Rattus norvegicus GN=Clasp1 PE=1 SV=3	F1LNR0	F1LNR0_RAT	34	2	0	323.31	118690000	0.0457	0.1578		29.0884	28.7001	28.9683	29.0389	29.1137	29.0029	28.7964	29.0655
>tr|B1WBY1|B1WBY1_RAT Cul1 protein OS=Rattus norvegicus GN=Cul1 PE=1 SV=1	B1WBY1	B1WBY1_RAT	18	18	0	323.31	332920000	0.0456	0.1081		29.6509	29.5884	29.3723	29.4494	29.9361	29.2804	29.6118	29.4153
>tr|D3ZXI0|D3ZXI0_RAT Pyrroline-5-carboxylate reductase OS=Rattus norvegicus GN=Pycr1 PE=3 SV=2	D3ZXI0	D3ZXI0_RAT	8	8	0	169.83	232790000	0.0455	0.0652		27.7615	28.2045	27.3635	27.3949	27.8338	27.7672	28.0068	27.2985
>tr|G3V8T7|G3V8T7_RAT RCG51933, isoform CRA_a OS=Rattus norvegicus GN=Tdrkh PE=1 SV=1;>tr|Q6PCT7|Q6PCT7_RAT RCG51933, isoform CRA_b OS=Rattus norvegicus GN=Tdrkh PE=2 SV=1	G3V8T7	G3V8T7_RAT	22	22	0	300.52	1578800000	0.0449	0.1248		31.1685	31.344	30.988	31.0253	31.2606	30.8828	31.3902	31.1717
>sp|P16617|PGK1_RAT Phosphoglycerate kinase 1 OS=Rattus norvegicus GN=Pgk1 PE=1 SV=2	P16617	PGK1_RAT	47	29	0	323.31	11224000000	0.0448	0.0432		33.3969	34.0679	34.9032	33.7693	34.2195	34.2858	34.23	33.5812
>tr|D3ZSY8|D3ZSY8_RAT TBC1 domain family, member 10b OS=Rattus norvegicus GN=Tbc1d10b PE=1 SV=1	D3ZSY8	D3ZSY8_RAT	19	19	0	323.31	798830000	0.0445	0.2475		30.1498	30.1471	30.3503	30.2014	30.3827	30.1453	30.3156	30.1832
>sp|O88794|PNPO_RAT Pyridoxine-5-phosphate oxidase OS=Rattus norvegicus GN=Pnpo PE=1 SV=1	O88794	PNPO_RAT	7	7	0	81.634	245600000	0.0443	0.078		27.1399	26.942	NaN	27.5533	27.3421	NaN	27.3439	27.0821
>sp|Q99PD4|ARC1A_RAT Actin-related protein 2/3 complex subunit 1A OS=Rattus norvegicus GN=Arpc1a PE=2 SV=1;>tr|D3ZXP7|D3ZXP7_RAT Actin-related protein 2/3 complex subunit 1A (Fragment) OS=Rattus norvegicus GN=Arpc1a PE=1 SV=3;>tr|Q6PCU9|Q6PCU9_RAT Arpc1a p	Q99PD4	ARC1A_RAT	25	24	0	323.31	8168900000	0.044	0.1231		33.0593	33.0606	33.2315	32.9804	33.2691	33.126	33.3307	32.782
>tr|D4A7X1|D4A7X1_RAT Mitochondrial ribosomal protein S16 OS=Rattus norvegicus GN=Mrps16 PE=1 SV=1	D4A7X1	D4A7X1_RAT	6	6	0	178.84	916430000	0.0438	0.1079		28.5713	28.2987	28.4826	28.4354	28.1755	28.5174	28.4244	28.8458
>sp|D3ZLZ7|IMDH1_RAT Inosine-5-monophosphate dehydrogenase 1 OS=Rattus norvegicus GN=Impdh1 PE=3 SV=1;>tr|A0A0A0MXZ8|A0A0A0MXZ8_RAT Inosine-5-monophosphate dehydrogenase OS=Rattus norvegicus GN=Impdh1 PE=3 SV=1	D3ZLZ7	IMDH1_RAT	11	11	0	79.836	336500000	0.0433	0.0664		28.148	27.6995	27.5103	28.47	28.2167	27.9449	27.8257	28.0137
>tr|F7EUJ8|F7EUJ8_RAT Uncharacterized protein OS=Rattus norvegicus GN=C1qtnf4 PE=4 SV=1;>tr|B5DF52|B5DF52_RAT C1q and tumor necrosis factor related protein 4 OS=Rattus norvegicus GN=C1qtnf4 PE=2 SV=1	F7EUJ8	F7EUJ8_RAT	6	6	0	22.026	311350000	0.0433	0.069		28.3354	27.7459	27.4185	27.5238	27.9204	27.724	27.5792	27.9734
>tr|A1L1M0|A1L1M0_RAT Protein kinase, cAMP-dependent, catalytic, alpha OS=Rattus norvegicus GN=Prkaca PE=1 SV=1;>sp|P27791|KAPCA_RAT cAMP-dependent protein kinase catalytic subunit alpha OS=Rattus norvegicus GN=Prkaca PE=1 SV=2	A1L1M0	A1L1M0_RAT	28	13	0	323.31	2237800000	0.0429	0.0628		31.2303	30.5737	31.5218	30.8796	31.2908	30.9179	31.3322	30.8359
>sp|Q08851|STX5_RAT Syntaxin-5 OS=Rattus norvegicus GN=Stx5 PE=1 SV=2	Q08851	STX5_RAT	2	2	0	71.934	26958000	0.0428	0		25.3516	26.0029	25.5626	25.1321	NaN	NaN	NaN	25.5551
>tr|A0A0G2JW28|A0A0G2JW28_RAT Gamma-adducin OS=Rattus norvegicus GN=Add3 PE=1 SV=1;>tr|D3ZCH7|D3ZCH7_RAT Adducin 3 (Gamma), isoform CRA_b OS=Rattus norvegicus GN=Add3 PE=1 SV=2;>tr|G3V9D7|G3V9D7_RAT Adducin 3 (Gamma), isoform CRA_a OS=Rattus norvegicus GN=	A0A0G2JW28	A0A0G2JW28_RAT	31	9	0	323.31	2432500000	0.0424	0.094		31.6798	31.8361	32.2381	31.5702	32.0479	31.6807	31.9098	31.8556
>sp|P35745|ACYP2_RAT Acylphosphatase-2 OS=Rattus norvegicus GN=Acyp2 PE=1 SV=2;>tr|D4A1G1|D4A1G1_RAT Acylphosphatase OS=Rattus norvegicus GN=Acyp2 PE=1 SV=2	P35745	ACYP2_RAT	7	7	0	245.33	606110000	0.0423	0.0282		27.5657	25.942	26.9226	27.8035	26.2081	27.5219	27.3944	27.2787
>tr|G3V6R7|G3V6R7_RAT 3-oxoacyl-[acyl-carrier-protein] synthase, mitochondrial OS=Rattus norvegicus GN=Oxsm PE=1 SV=1	G3V6R7	G3V6R7_RAT	13	13	0	323.31	560850000	0.0421	0.0749		29.1163	29.5391	28.8349	28.6456	28.9445	29.0301	29.1613	29.1685
>sp|Q920L2|SDHA_RAT Succinate dehydrogenase [ubiquinone] flavoprotein subunit, mitochondrial OS=Rattus norvegicus GN=Sdha PE=1 SV=1;>tr|Q0QF18|Q0QF18_RAT Succinate dehydrogenase (quinone) (Fragment) OS=Rattus norvegicus GN=Sdha PE=2 SV=1	Q920L2	SDHA_RAT	44	44	0	323.31	9941700000	0.0418	0.0948		33.9346	34.0178	34.1707	33.8223	33.9241	34.0197	34.4229	33.746
>tr|D3ZDU2|D3ZDU2_RAT Regulatory-associated protein of MTOR, complex 1 OS=Rattus norvegicus GN=Rptor PE=1 SV=2	D3ZDU2	D3ZDU2_RAT	12	12	0	81.363	76322000	0.0418	0.1179		27.5536	27.9047	27.6306	27.3642	27.8509	27.5775	27.6531	27.5386
>sp|Q68FX0|IDH3B_RAT Isocitrate dehydrogenase [NAD] subunit beta, mitochondrial OS=Rattus norvegicus GN=Idh3B PE=2 SV=1	Q68FX0	IDH3B_RAT	31	31	0	323.31	14696000000	0.0416	0.1118		33.7384	34.0429	33.6923	33.604	33.7198	33.9731	33.9782	33.5731
>sp|P21708|MK03_RAT Mitogen-activated protein kinase 3 OS=Rattus norvegicus GN=Mapk3 PE=1 SV=5	P21708	MK03_RAT	13	13	0	323.31	3049500000	0.0414	0.1282		31.1747	31.6942	31.3943	31.4052	31.6268	31.4144	31.3636	31.4291
>tr|D4A3V4|D4A3V4_RAT Ring finger protein 214 OS=Rattus norvegicus GN=Rnf214 PE=1 SV=3	D4A3V4	D4A3V4_RAT	12	12	0	34.307	73052000	0.0412	0.0434		27.2812	26.8975	26.6062	NaN	NaN	26.4527	27.2218	27.234
>sp|P41499|PTN11_RAT Tyrosine-protein phosphatase non-receptor type 11 OS=Rattus norvegicus GN=Ptpn11 PE=1 SV=4	P41499	PTN11_RAT	20	20	0	218.41	224320000	0.0408	0		NaN	NaN	NaN	28.6222	NaN	28.8525	28.6943	28.4423
>tr|A2VD09|A2VD09_RAT Abi1 protein OS=Rattus norvegicus GN=Abi1 PE=1 SV=1;>sp|Q9QZM5|ABI1_RAT Abl interactor 1 OS=Rattus norvegicus GN=Abi1 PE=1 SV=3	A2VD09	A2VD09_RAT	23	17	0	323.31	4051700000	0.0404	0.1201		32.1508	32.2147	31.7624	31.9177	32.2513	31.9436	32.0319	31.9802
>sp|Q9QXU9|PCSK1_RAT ProSAAS OS=Rattus norvegicus GN=Pcsk1n PE=1 SV=1;>tr|G3V6X7|G3V6X7_RAT ProSAAS OS=Rattus norvegicus GN=LOC108348172 PE=4 SV=1	Q9QXU9	PCSK1_RAT	7	7	0	65.729	3213600000	0.0403	0.0576		30.8643	31.174	30.1671	31.2237	30.8036	31.0006	30.9091	30.8769
>tr|G3V6I1|G3V6I1_RAT Lethal(2) giant larvae protein homolog 1 OS=Rattus norvegicus GN=Llgl1 PE=1 SV=2;>sp|Q8K4K5|L2GL1_RAT Lethal(2) giant larvae protein homolog 1 OS=Rattus norvegicus GN=Llgl1 PE=1 SV=1	G3V6I1	G3V6I1_RAT	21	21	0	323.31	426990000	0.04	0.0653		29.9131	29.654	30.1349	29.4952	30.1154	29.8249	30.0401	29.3769
>sp|P60892|PRPS1_RAT Ribose-phosphate pyrophosphokinase 1 OS=Rattus norvegicus GN=Prps1 PE=1 SV=2;>tr|A0A0G2JSV3|A0A0G2JSV3_RAT Ribose-phosphate pyrophosphokinase I -like OS=Rattus norvegicus GN=LOC314140 PE=1 SV=1	P60892	PRPS1_RAT	22	15	0	323.31	4010300000	0.04	0.1047		30.9466	31.144	30.9443	31.5174	31.1071	31.2893	31.1341	31.1818
>tr|A0A0G2K101|A0A0G2K101_RAT Leucine zipper protein 1 OS=Rattus norvegicus GN=Luzp1 PE=1 SV=1;>tr|G3V7L9|G3V7L9_RAT Leucine zipper protein 1 OS=Rattus norvegicus GN=Luzp1 PE=1 SV=1;>sp|Q9ESV1|LUZP1_RAT Leucine zipper protein 1 OS=Rattus norvegicus GN=Luzp	A0A0G2K101	A0A0G2K101_RAT	7	7	0	26.913	11496000	0.0394	0		NaN	NaN	NaN	25.1388	NaN	NaN	NaN	25.1782
>sp|Q5XIC2|ECSIT_RAT Evolutionarily conserved signaling intermediate in Toll pathway, mitochondrial OS=Rattus norvegicus GN=Ecsit PE=1 SV=1	Q5XIC2	ECSIT_RAT	11	11	0	323.31	750980000	0.0394	0.0631		29.6439	30.1721	29.3567	29.8052	29.5754	30.2049	29.6805	29.6749
>tr|Q505I9|Q505I9_RAT Epsin 2 OS=Rattus norvegicus GN=Epn2 PE=1 SV=1;>tr|F1LQ45|F1LQ45_RAT Epsin-2 OS=Rattus norvegicus GN=Epn2 PE=1 SV=2;>sp|Q9Z1Z3|EPN2_RAT Epsin-2 OS=Rattus norvegicus GN=Epn2 PE=1 SV=1	Q505I9	Q505I9_RAT	14	3	0	323.31	490580000	0.0393	0.0706		29.1982	29.4661	29.2299	29.2021	29.521	28.9437	29.7347	29.054
>tr|Q68FU2|Q68FU2_RAT Phosphoserine aminotransferase OS=Rattus norvegicus GN=Psat1 PE=2 SV=1	Q68FU2	Q68FU2_RAT	16	0	0	213.19	870830000	0.0389	0.0697		30.0052	29.9582	30.3171	30.1897	30.6422	30.1602	30.0495	29.7739
>tr|D3ZAN3|D3ZAN3_RAT Alpha glucosidase 2 alpha neutral subunit (Predicted) OS=Rattus norvegicus GN=Ganab PE=1 SV=1	D3ZAN3	D3ZAN3_RAT	25	25	0	284.96	738290000	0.0388	0.0616		30.4867	30.6317	31.01	30.208	30.3215	30.8906	30.8653	30.4145
>tr|D3ZYD7|D3ZYD7_RAT Coiled coil domain-containing 88A OS=Rattus norvegicus GN=Ccdc88a PE=1 SV=3	D3ZYD7	D3ZYD7_RAT	58	58	0	323.31	349960000	0.0382	0.1137		30.5887	30.7388	30.5251	30.5341	30.9012	30.3737	30.5384	30.726
>sp|P11506|AT2B2_RAT Plasma membrane calcium-transporting ATPase 2 OS=Rattus norvegicus GN=Atp2b2 PE=1 SV=2	P11506	AT2B2_RAT	63	3	0	323.31	3334000000	0.0381	0.0885		33.1813	33.1891	33.49	33.0261	33.5451	33.1332	33.3685	32.992
>sp|Q6IRE4|TS101_RAT Tumor susceptibility gene 101 protein OS=Rattus norvegicus GN=Tsg101 PE=1 SV=1	Q6IRE4	TS101_RAT	13	13	0	87.627	201120000	0.0379	0.0608		27.2994	NaN	27.803	27.2574	27.5118	NaN	27.6993	27.2624
>sp|Q6DGG0|PPID_RAT Peptidyl-prolyl cis-trans isomerase D OS=Rattus norvegicus GN=Ppid PE=1 SV=3;>tr|M0RB67|M0RB67_RAT Uncharacterized protein OS=Rattus norvegicus GN=Ppidl1 PE=4 SV=2	Q6DGG0	PPID_RAT	20	20	0	149.38	791670000	0.0379	0.0627		29.2873	29.8624	30.0872	29.3925	29.897	29.423	29.722	29.739
>tr|G3V984|G3V984_RAT Protein bassoon OS=Rattus norvegicus GN=Bsn PE=4 SV=1;>sp|O88778|BSN_RAT Protein bassoon OS=Rattus norvegicus GN=Bsn PE=1 SV=3;>tr|A0A0G2K1X6|A0A0G2K1X6_RAT Protein bassoon OS=Rattus norvegicus GN=Bsn PE=4 SV=1	G3V984	G3V984_RAT	191	188	0	323.31	2573900000	0.0378	0.1273		34.454	34.6009	34.2118	34.4588	34.5545	34.5733	34.506	34.2428
>sp|Q4FZX7|SRPRB_RAT Signal recognition particle receptor subunit beta OS=Rattus norvegicus GN=Srprb PE=2 SV=1;>tr|Q7TMC7|Q7TMC7_RAT Ab2-417 OS=Rattus norvegicus GN=Tf PE=2 SV=1;>tr|A0A0G2QC06|A0A0G2QC06_RAT Serotransferrin OS=Rattus norvegicus GN=Tf PE=1	Q4FZX7	SRPRB_RAT	6	6	0	63.992	183510000	0.0377	0		27.7826	NaN	NaN	27.8777	NaN	NaN	NaN	27.8679
>tr|F1M4I4|F1M4I4_RAT Uncharacterized protein OS=Rattus norvegicus GN=Vps51 PE=1 SV=2	F1M4I4	F1M4I4_RAT	16	16	0	153.65	316420000	0.0376	0.0355		29.6812	29.3129	29.3494	28.5852	29.8411	29.6186	29.0184	28.6008
>sp|O35430|APBA1_RAT Amyloid beta A4 precursor protein-binding family A member 1 OS=Rattus norvegicus GN=Apba1 PE=1 SV=1;>tr|F1LR60|F1LR60_RAT Amyloid beta (A4) protein-binding, family A, member 1, isoform CRA_a OS=Rattus norvegicus GN=Apba1 PE=1 SV=2	O35430	APBA1_RAT	23	22	0	323.31	777270000	0.0375	0.1921		30.0902	30.1348	30.3589	30.227	30.3829	30.161	30.2073	30.2098
>tr|G3V7G0|G3V7G0_RAT Cytoplasmic dynein 1 light intermediate chain 1 OS=Rattus norvegicus GN=Dync1li1 PE=1 SV=1;>sp|Q9QXU8|DC1L1_RAT Cytoplasmic dynein 1 light intermediate chain 1 OS=Rattus norvegicus GN=Dync1li1 PE=1 SV=1	G3V7G0	G3V7G0_RAT	42	41	0	323.31	3110700000	0.0374	0.1611		32.1248	31.9824	31.8338	31.9971	32.2082	31.9945	31.9941	31.8909
>tr|Q2I6B2|Q2I6B2_RAT V-type proton ATPase subunit a OS=Rattus norvegicus GN=Atp6v0a1 PE=1 SV=1;>tr|Q2I6B5|Q2I6B5_RAT V-type proton ATPase subunit a OS=Rattus norvegicus GN=Atp6v0a1 PE=1 SV=1;>sp|P25286|VPP1_RAT V-type proton ATPase 116 kDa subunit a isofo	Q2I6B2	Q2I6B2_RAT	40	40	0	323.31	9720700000	0.0372	0.047		33.5915	34.3595	34.7861	33.8982	34.2137	34.1266	34.4327	34.011
>tr|B2RYR8|B2RYR8_RAT 40S ribosomal protein S8 OS=Rattus norvegicus GN=Rps8 PE=2 SV=1;>sp|P62243|RS8_RAT 40S ribosomal protein S8 OS=Rattus norvegicus GN=Rps8 PE=1 SV=2;>tr|M0R7Q5|M0R7Q5_RAT 40S ribosomal protein S8 OS=Rattus norvegicus GN=LOC100363452 PE=	B2RYR8	B2RYR8_RAT	16	16	0	117.39	1334800000	0.0366	0.0397		29.7187	29.6035	30.1326	28.9136	29.9492	29.7693	29.7384	29.0578
>tr|F1LNK0|F1LNK0_RAT Microtubule-associated protein OS=Rattus norvegicus GN=Map2 PE=1 SV=3;>sp|P15146|MTAP2_RAT Microtubule-associated protein 2 OS=Rattus norvegicus GN=Map2 PE=1 SV=3	F1LNK0	F1LNK0_RAT	117	4	0	323.31	3437200000	0.036	0.078		34.0699	33.8152	33.8404	33.4852	34.0662	33.7244	33.9887	33.5753
>tr|A0A0G2JY08|A0A0G2JY08_RAT Myosin XVIIIa OS=Rattus norvegicus GN=Myo18a PE=1 SV=1;>tr|D3ZFD0|D3ZFD0_RAT Myosin XVIIIa OS=Rattus norvegicus GN=Myo18a PE=1 SV=2	A0A0G2JY08	A0A0G2JY08_RAT	84	84	0	323.31	938520000	0.0359	0.1924		32.319	32.464	32.3802	32.3781	32.5747	32.2489	32.4131	32.4484
>sp|Q68FT1|COQ9_RAT Ubiquinone biosynthesis protein COQ9, mitochondrial OS=Rattus norvegicus GN=Coq9 PE=1 SV=2	Q68FT1	COQ9_RAT	12	12	0	323.31	903850000	0.0355	0.016		29.6299	29.5387	27.1581	29.5569	27.7969	29.6904	28.8844	29.654
>tr|D4A732|D4A732_RAT Multivesicular body subunit 12B OS=Rattus norvegicus GN=Mvb12b PE=4 SV=2	D4A732	D4A732_RAT	8	8	0	118.12	429820000	0.0355	0.061		28.0457	28.2571	28.9215	28.4035	28.5788	28.2001	28.4229	28.5682
>sp|P85845|FSCN1_RAT Fascin OS=Rattus norvegicus GN=Fscn1 PE=1 SV=2	P85845	FSCN1_RAT	45	14	0	323.31	15822000000	0.0354	0.1496		34.4269	34.4212	34.2989	34.5725	34.5961	34.2754	34.4438	34.5457
>tr|D3Z8M8|D3Z8M8_RAT TSC22 domain family protein 1 OS=Rattus norvegicus GN=Tsc22d1 PE=1 SV=1	D3Z8M8	D3Z8M8_RAT	10	5	0	323.31	2383000000	0.0353	0.0485		29.7808	30.3988	30.5519	29.7728	30.3506	30.1339	30.4191	29.7418
>tr|D3ZJ01|D3ZJ01_RAT Similar to RIKEN cDNA 2310035C23 OS=Rattus norvegicus GN=RGD1307235 PE=1 SV=1	D3ZJ01	D3ZJ01_RAT	37	37	0	323.31	859450000	0.0351	0.0861		30.8346	30.8445	31.3826	31.1133	31.1422	31.2086	30.8815	31.0832
>tr|B2RZ68|B2RZ68_RAT DDB1 and CUL4-associated factor 7 OS=Rattus norvegicus GN=Dcaf7 PE=1 SV=1	B2RZ68	B2RZ68_RAT	5	5	0	22.572	187570000	0.0347	0.0275		27.4104	26.6118	27.7021	26.4616	27.8743	26.4141	27.211	26.8253
>tr|F1LNP8|F1LNP8_RAT Nectin cell adhesion molecule 1 OS=Rattus norvegicus GN=Nectin1 PE=1 SV=2	F1LNP8	F1LNP8_RAT	7	7	0	239.07	443800000	0.0342	0.0436		29.4204	29.3489	29.4842	28.5391	29.5522	29.1212	29.4204	28.8357
>sp|Q68FR6|EF1G_RAT Elongation factor 1-gamma OS=Rattus norvegicus GN=Eef1g PE=2 SV=3	Q68FR6	EF1G_RAT	18	18	0	323.31	2259600000	0.034	0.0607		30.9215	31.4549	31.5074	31.0686	31.1367	31.2908	31.6461	31.015
>sp|P41498|PPAC_RAT Low molecular weight phosphotyrosine protein phosphatase OS=Rattus norvegicus GN=Acp1 PE=1 SV=3;>tr|Z4YNF4|Z4YNF4_RAT Low molecular weight phosphotyrosine protein phosphatase OS=Rattus norvegicus GN=Acp1 PE=1 SV=2	P41498	PPAC_RAT	7	3	0	48.264	570040000	0.0336	0.0327		28.0892	27.7991	28.5447	27.4924	28.713	28.1952	27.6263	27.5254
>tr|F1LYS1|F1LYS1_RAT Regulating synaptic membrane exocytosis protein 1 OS=Rattus norvegicus GN=Rims1 PE=1 SV=3;>tr|A0A0G2KA18|A0A0G2KA18_RAT Regulating synaptic membrane exocytosis protein 1 OS=Rattus norvegicus GN=Rims1 PE=1 SV=1;>tr|A0A0G2K708|A0A0G2K70	F1LYS1	F1LYS1_RAT	77	4	0	323.31	559980000	0.0336	0.105		31.0482	31.2842	30.7857	31.1373	31.2361	30.9699	31.0954	31.0885
>sp|P21575|DYN1_RAT Dynamin-1 OS=Rattus norvegicus GN=Dnm1 PE=1 SV=2	P21575	DYN1_RAT	87	65	0	323.31	15523000000	0.0335	0.0686		35.1256	35.1308	35.3929	34.9166	35.315	35.147	35.4528	34.7849
>tr|B0BNE6|B0BNE6_RAT NADH dehydrogenase (Ubiquinone) Fe-S protein 8 (Predicted), isoform CRA_a OS=Rattus norvegicus GN=Ndufs8 PE=1 SV=1	B0BNE6	B0BNE6_RAT	11	11	0	323.31	7931300000	0.0333	0.0355		32.2926	31.8963	31.5576	32.5561	31.5111	32.625	32.3216	31.9782
>sp|P08503|ACADM_RAT Medium-chain specific acyl-CoA dehydrogenase, mitochondrial OS=Rattus norvegicus GN=Acadm PE=1 SV=1;>tr|G3V796|G3V796_RAT Acetyl-Coenzyme A dehydrogenase, medium chain OS=Rattus norvegicus GN=Acadm PE=1 SV=1	P08503	ACADM_RAT	10	10	0	88.544	304160000	0.0333	0.0473		28.3689	28.9906	28.5437	28.4715	28.0962	29.0897	28.6254	28.6965
>sp|Q5XIF6|TBA4A_RAT Tubulin alpha-4A chain OS=Rattus norvegicus GN=Tuba4a PE=1 SV=1	Q5XIF6	TBA4A_RAT	14	14	0	323.31	13190000000	0.0333	0.0615		33.6129	34.0179	33.2984	33.6507	33.5883	33.8928	33.8604	33.3717
>tr|A0A0G2K9J2|A0A0G2K9J2_RAT ATPase H+-transporting V1 subunit H OS=Rattus norvegicus GN=Atp6v1h PE=1 SV=1;>tr|Q5XIL1|Q5XIL1_RAT ATPase, H+ transporting, lysosomal V1 subunit H OS=Rattus norvegicus GN=Atp6v1h PE=2 SV=1;>tr|E9PTI1|E9PTI1_RAT ATPase H+-tran	A0A0G2K9J2	A0A0G2K9J2_RAT	33	33	0	323.31	7786500000	0.0328	0.0652		33.501	33.3904	32.9572	33.3178	33.6251	33.4345	33.2459	32.9923
>tr|Q5XIH3|Q5XIH3_RAT NADH dehydrogenase [ubiquinone] flavoprotein 1, mitochondrial OS=Rattus norvegicus GN=Ndufv1 PE=1 SV=1	Q5XIH3	Q5XIH3_RAT	41	41	0	323.31	24775000000	0.0327	0.0553		35.1161	35.1046	34.6128	34.6594	35.0364	34.9552	35.1773	34.455
>tr|G3V8C3|G3V8C3_RAT Vimentin OS=Rattus norvegicus GN=Vim PE=1 SV=1;>sp|P31000|VIME_RAT Vimentin OS=Rattus norvegicus GN=Vim PE=1 SV=2	G3V8C3	G3V8C3_RAT	13	13	0	37.197	100610000	0.0324	0.0515		27.3002	NaN	NaN	27.0058	27.5756	27.0909	27.0501	27.0248
>sp|P61589|RHOA_RAT Transforming protein RhoA OS=Rattus norvegicus GN=Rhoa PE=1 SV=1;>tr|O35791|O35791_RAT RhoA (Fragment) OS=Rattus norvegicus GN=Rhoa PE=2 SV=1;>tr|A0A0G2K6E0|A0A0G2K6E0_RAT Ras homolog family member C OS=Rattus norvegicus GN=Rhoc PE=1 SV	P61589	RHOA_RAT	14	6	0	152.2	3489100000	0.0323	0.1113		30.923	31.2719	31.0303	30.9522	31.0334	30.8922	31.1634	31.2174
>tr|G3V927|G3V927_RAT Discs, large homolog-associated protein 4 (Drosophila) OS=Rattus norvegicus GN=Dlgap4 PE=1 SV=1;>sp|P97839|DLGP4_RAT Disks large-associated protein 4 OS=Rattus norvegicus GN=Dlgap4 PE=1 SV=1	G3V927	G3V927_RAT	26	26	0	323.31	519860000	0.0319	0.0277		29.9736	30.332	28.7552	30.3531	29.7932	29.9333	29.6218	30.1934
>sp|Q9QUH6|SYGP1_RAT Ras/Rap GTPase-activating protein SynGAP OS=Rattus norvegicus GN=Syngap1 PE=1 SV=2;>tr|D3ZCL8|D3ZCL8_RAT Ras/Rap GTPase-activating protein SynGAP OS=Rattus norvegicus GN=Syngap1 PE=1 SV=3;>tr|F1LQW8|F1LQW8_RAT Ras/Rap GTPase-activating	Q9QUH6	SYGP1_RAT	65	65	0	323.31	3553600000	0.0319	0.1484		33.7408	33.8842	33.8064	33.7085	33.8854	33.8973	33.8846	33.6005
>tr|M0R970|M0R970_RAT Uncharacterized protein OS=Rattus norvegicus PE=1 SV=1	M0R970	M0R970_RAT	5	5	0	65.267	1485500000	0.0315	0.0383		28.6223	28.0737	28.9188	28.1514	28.9893	28.5413	28.3442	28.0175
>tr|F1LMZ4|F1LMZ4_RAT Ribosome-releasing factor 2, mitochondrial OS=Rattus norvegicus GN=Gfm2 PE=1 SV=2;>sp|Q5BJP6|RRF2M_RAT Ribosome-releasing factor 2, mitochondrial OS=Rattus norvegicus GN=Gfm2 PE=2 SV=2	F1LMZ4	F1LMZ4_RAT	10	10	0	36.325	51421000	0.031	0.0272		26.8908	26.9766	26.3459	27.4637	26.2162	27.7257	26.7482	27.1109
>tr|A0A0G2K293|A0A0G2K293_RAT Neuronal growth regulator 1 OS=Rattus norvegicus GN=Negr1 PE=4 SV=1;>tr|D4A2V0|D4A2V0_RAT Neuronal growth regulator 1 OS=Rattus norvegicus GN=Negr1 PE=4 SV=3;>sp|Q9Z0J8|NEGR1_RAT Neuronal growth regulator 1 OS=Rattus norvegicu	A0A0G2K293	A0A0G2K293_RAT	13	13	0	323.31	2615000000	0.0309	0.0406		30.7972	31.0704	31.4695	30.4763	31.2093	30.8418	31.2847	30.6015
>sp|Q03555|GEPH_RAT Gephyrin OS=Rattus norvegicus GN=Gphn PE=1 SV=3	Q03555	GEPH_RAT	25	2	0	323.31	972430000	0.0308	0.0582		31.0765	31.236	31.3254	31.0473	31.437	31.3182	31.3708	30.6823
>sp|O08773|RGS14_RAT Regulator of G-protein signaling 14 OS=Rattus norvegicus GN=Rgs14 PE=1 SV=1;>tr|Q5BKB9|Q5BKB9_RAT Rgs14 protein OS=Rattus norvegicus GN=Rgs14 PE=2 SV=1	O08773	RGS14_RAT	12	12	0	323.31	306310000	0.0306	0.0359		28.7244	29.2216	28.8045	28.1735	29.3567	28.5592	28.6376	28.4928
>sp|P67779|PHB_RAT Prohibitin OS=Rattus norvegicus GN=Phb PE=1 SV=1	P67779	PHB_RAT	37	37	0	323.31	37136000000	0.0303	0.0612		34.7893	35.0566	34.9185	35.0144	34.6441	35.3781	34.7768	35.1011
>tr|D4A3C2|D4A3C2_RAT Similar to RIKEN cDNA 6430548M08 OS=Rattus norvegicus GN=RGD1304884 PE=1 SV=1	D4A3C2	D4A3C2_RAT	15	15	0	185.02	697270000	0.0302	0.0192		29.1178	29.7991	28.3392	29.6051	28.1722	29.9811	28.9727	29.8561
>sp|P69682|NECP1_RAT Adaptin ear-binding coat-associated protein 1 OS=Rattus norvegicus GN=Necap1 PE=1 SV=1	P69682	NECP1_RAT	10	9	0	126.22	2462300000	0.0301	0.0386		30.8019	30.859	30.6846	30.5536	31.3165	30.3082	31.0857	30.3092
>tr|D3ZN27|D3ZN27_RAT DnaJ heat shock protein family (Hsp40) member C13 OS=Rattus norvegicus GN=Dnajc13 PE=1 SV=2	D3ZN27	D3ZN27_RAT	23	23	0	66.131	72841000	0.0299	0.06		28.407	28.2804	29.029	28.6502	28.6329	28.7169	28.6981	28.4384
>tr|Q6P6T6|Q6P6T6_RAT Cathepsin D OS=Rattus norvegicus GN=Ctsd PE=1 SV=1;>sp|P24268|CATD_RAT Cathepsin D OS=Rattus norvegicus GN=Ctsd PE=1 SV=1	Q6P6T6	Q6P6T6_RAT	15	15	0	164.92	2079300000	0.0297	0.0307		31.0899	30.8864	31.1141	30.0243	31.1395	30.7885	31.0843	30.2209
>tr|A0A0G2K3L8|A0A0G2K3L8_RAT WD repeat and FYVE domain-containing 1 OS=Rattus norvegicus GN=Wdfy1 PE=1 SV=1	A0A0G2K3L8	A0A0G2K3L8_RAT	10	10	0	154.38	325140000	0.0296	0		28.8653	NaN	NaN	NaN	28.5493	29.2406	NaN	NaN
>tr|Q6P9U0|Q6P9U0_RAT Serine (Or cysteine) peptidase inhibitor, clade B, member 6a OS=Rattus norvegicus GN=Serpinb6 PE=1 SV=1	Q6P9U0	Q6P9U0_RAT	5	5	0	10.088	57642000	0.0287	0.0253		26.3932	NaN	25.1083	25.8751	25.3719	26.2952	25.7329	25.8838
>sp|P19103|PPR1A_RAT Protein phosphatase 1 regulatory subunit 1A OS=Rattus norvegicus GN=Ppp1r1a PE=1 SV=1	P19103	PPR1A_RAT	5	5	0	180.85	6247800000	0.0287	0.0567		31.2877	30.6984	31.3828	31.336	31.1341	31.1597	31.0907	31.4352
>tr|F1LMV9|F1LMV9_RAT Coronin OS=Rattus norvegicus GN=Coro2b PE=3 SV=3	F1LMV9	F1LMV9_RAT	8	8	0	50.503	267700000	0.0286	0.0302		28.5442	28.6436	28.0827	NaN	28.8973	28.4191	28.7064	27.7853
>tr|D3ZV52|D3ZV52_RAT Intersectin 1 OS=Rattus norvegicus GN=Itsn1 PE=1 SV=3	D3ZV52	D3ZV52_RAT	40	12	0	323.31	375270000	0.0284	0.0705		30.5856	30.3033	30.469	30.6995	30.772	30.2244	30.5371	30.6376
>tr|Q3MID9|Q3MID9_RAT Ogfr protein OS=Rattus norvegicus GN=Ogfr PE=1 SV=1;>sp|Q9QXY4|OGFR_RAT Opioid growth factor receptor OS=Rattus norvegicus GN=Ogfr PE=1 SV=1	Q3MID9	Q3MID9_RAT	7	7	0	165.07	68479000	0.0277	0.0471		NaN	27.0649	26.7387	26.6891	27.0906	26.5436	26.9416	NaN
>tr|A0A0G2K7L2|A0A0G2K7L2_RAT Immunoglobulin superfamily, member 3 OS=Rattus norvegicus GN=Igsf3 PE=4 SV=1;>tr|F1LZ40|F1LZ40_RAT Immunoglobulin superfamily, member 3 OS=Rattus norvegicus GN=Igsf3 PE=4 SV=2	A0A0G2K7L2	A0A0G2K7L2_RAT	11	11	0	22.195	31662000	0.027	0.0213		26.8246	NaN	NaN	27.2177	NaN	26.7009	NaN	27.3953
>sp|Q5M9I5|QCR6_RAT Cytochrome b-c1 complex subunit 6, mitochondrial OS=Rattus norvegicus GN=Uqcrh PE=3 SV=1	Q5M9I5	QCR6_RAT	6	6	0	323.31	93556000000	0.0268	0.0366		34.3597	34.9139	35.0232	34.4482	35.1806	34.7648	34.2455	34.6615
>tr|A0A0G2K0M8|A0A0G2K0M8_RAT Neural cell adhesion molecule 1 OS=Rattus norvegicus GN=Ncam1 PE=1 SV=1	A0A0G2K0M8	A0A0G2K0M8_RAT	53	17	0	323.31	11278000000	0.0268	0.0663		34.6996	34.5846	34.4606	34.3591	34.7488	34.4494	34.7606	34.2524
>sp|Q5HZA4|LYSM1_RAT LysM and putative peptidoglycan-binding domain-containing protein 1 OS=Rattus norvegicus GN=Lysmd1 PE=1 SV=1	Q5HZA4	LYSM1_RAT	10	10	0	64.216	875210000	0.0262	0.0332		29.2099	28.9135	29.1711	29.3639	28.8677	29.2933	28.7353	29.8668
>tr|B2RYS8|B2RYS8_RAT NADH dehydrogenase [ubiquinone] 1 beta subcomplex subunit 8, mitochondrial OS=Rattus norvegicus GN=Ndufb8 PE=1 SV=1	B2RYS8	B2RYS8_RAT	10	10	0	316.45	15918000000	0.0262	0.053		33.2932	33.6619	32.83	33.2873	33.2566	33.3887	33.2938	33.2381
>sp|Q9JHZ4|GRAP1_RAT GRIP1-associated protein 1 OS=Rattus norvegicus GN=Gripap1 PE=1 SV=1	Q9JHZ4	GRAP1_RAT	54	54	0	323.31	1040900000	0.0262	0.0715		31.2794	31.453	31.1974	31.3231	31.6778	31.1144	31.2768	31.2886
>tr|A0A0G2JXK7|A0A0G2JXK7_RAT F-box only protein 7 OS=Rattus norvegicus GN=Fbxo7 PE=1 SV=1;>sp|Q68FS3|FBX7_RAT F-box only protein 7 OS=Rattus norvegicus GN=Fbxo7 PE=2 SV=1	A0A0G2JXK7	A0A0G2JXK7_RAT	2	2	0	11.289	357680000	0.0261	0.02		28.5519	27.9371	29.1647	NaN	28.6943	28.0927	28.945	NaN
>sp|Q68FQ0|TCPE_RAT T-complex protein 1 subunit epsilon OS=Rattus norvegicus GN=Cct5 PE=1 SV=1	Q68FQ0	TCPE_RAT	41	41	0	323.31	5753000000	0.0261	0.0826		33.088	33.2197	33.1096	33.0027	33.4224	32.9487	33.1398	33.0133
>sp|P35565|CALX_RAT Calnexin OS=Rattus norvegicus GN=Canx PE=1 SV=1	P35565	CALX_RAT	19	19	0	323.31	2398600000	0.0254	0.0531		31.5208	32.1012	31.8289	31.8458	31.6335	31.8695	31.7211	32.1741
>tr|G3V6I2|G3V6I2_RAT Adenylate cyclase 3 OS=Rattus norvegicus GN=Adcy3 PE=3 SV=1;>sp|P21932|ADCY3_RAT Adenylate cyclase type 3 OS=Rattus norvegicus GN=Adcy3 PE=1 SV=1	G3V6I2	G3V6I2_RAT	7	7	0	35.9	52415000	0.0253	0.0166		26.0121	NaN	26.4509	27.5399	NaN	27.1232	26.3835	26.5721
>sp|Q9JLA3|UGGG1_RAT UDP-glucose:glycoprotein glucosyltransferase 1 OS=Rattus norvegicus GN=Uggt1 PE=1 SV=2	Q9JLA3	UGGG1_RAT	19	19	0	190.05	95904000	0.0248	0.0313		28.2448	29.1098	28.4096	28.4974	28.2446	28.7042	29.0945	28.3173
>sp|Q5PQJ6|P5CR3_RAT Pyrroline-5-carboxylate reductase 3 OS=Rattus norvegicus GN=Pycr3 PE=2 SV=1	Q5PQJ6	P5CR3_RAT	5	5	0	103	1237100000	0.0245	0.0311		29.0426	29.9672	29.5483	NaN	29.6594	29.8252	29.2472	29.4439
>tr|G3V8Q9|G3V8Q9_RAT Adenomatosis polyposis coli, isoform CRA_a OS=Rattus norvegicus GN=Apc PE=1 SV=1;>tr|A0A0G2K8G0|A0A0G2K8G0_RAT Adenomatous polyposis coli protein OS=Rattus norvegicus GN=Apc PE=1 SV=1;>sp|P70478|APC_RAT Adenomatous polyposis coli prot	G3V8Q9	G3V8Q9_RAT	74	74	0	323.31	156070000	0.0245	0.0367		30.3462	29.8532	29.8313	30.1973	30.3758	30.1203	29.5252	30.305
>tr|D4AC23|D4AC23_RAT Chaperonin-containing TCP1 subunit 7 OS=Rattus norvegicus GN=Cct7 PE=1 SV=1	D4AC23	D4AC23_RAT	35	35	0	323.31	3179500000	0.0242	0.0427		31.9418	31.9863	32.3611	31.926	31.9179	31.6835	32.305	32.4058
>sp|P53678|AP3M2_RAT AP-3 complex subunit mu-2 OS=Rattus norvegicus GN=Ap3m2 PE=2 SV=1;>tr|V9GZ82|V9GZ82_RAT AP-3 complex subunit mu-2 OS=Rattus norvegicus GN=Ap3m2 PE=1 SV=2	P53678	AP3M2_RAT	19	16	0	323.31	2475100000	0.024	0.0654		31.4324	31.7755	31.5358	31.3825	31.6547	31.774	31.3469	31.4466
>tr|B1VKB4|B1VKB4_RAT Synaptopodin OS=Rattus norvegicus GN=Synpo PE=2 SV=1	B1VKB4	B1VKB4_RAT	25	2	0	297.41	359590000	0.0235	0.0449		29.7437	30.1821	29.3931	29.6727	29.8219	29.9211	29.8054	29.5374
>sp|P34058|HS90B_RAT Heat shock protein HSP 90-beta OS=Rattus norvegicus GN=Hsp90ab1 PE=1 SV=4;>tr|A0A0G2K793|A0A0G2K793_RAT Heat shock protein HSP 90-beta OS=Rattus norvegicus GN=Hsp90ab1 PE=1 SV=1	P34058	HS90B_RAT	69	47	0	323.31	17653000000	0.0231	0.0555		34.9008	34.8656	34.8242	34.6789	35.2272	34.5762	34.8181	34.7404
>tr|A0A0G2K0W9|A0A0G2K0W9_RAT Proteasome subunit alpha type OS=Rattus norvegicus GN=Psma7 PE=1 SV=1;>sp|P48004|PSA7_RAT Proteasome subunit alpha type-7 OS=Rattus norvegicus GN=Psma7 PE=1 SV=1;>tr|A0JPK2|A0JPK2_RAT Proteasome subunit alpha type OS=Rattus no	A0A0G2K0W9	A0A0G2K0W9_RAT	22	16	0	323.31	4224000000	0.0229	0.053		31.7906	31.7287	31.825	31.7683	32.0803	31.9332	31.3812	31.8094
>tr|F1LN92|F1LN92_RAT AFG3-like matrix AAA peptidase subunit 2 OS=Rattus norvegicus GN=Afg3l2 PE=1 SV=1	F1LN92	F1LN92_RAT	34	32	0	323.31	924170000	0.0229	0.1059		31.285	31.1098	31.0313	31.1379	31.2497	31.2627	31.0058	31.1377
>tr|F1LS42|F1LS42_RAT Protein kinase C OS=Rattus norvegicus GN=Prkcb PE=1 SV=2;>tr|A0A0G2K5Q0|A0A0G2K5Q0_RAT Protein kinase C OS=Rattus norvegicus GN=Prkcb PE=1 SV=1;>tr|F1LS36|F1LS36_RAT Protein kinase C OS=Rattus norvegicus GN=Prkcb PE=1 SV=2;>sp|P68403|	F1LS42	F1LS42_RAT	28	28	0	323.31	2021700000	0.0228	0.0409		31.9429	32.0039	31.3789	31.5414	31.9391	31.7992	31.8272	31.3928
>tr|M0R7G4|M0R7G4_RAT MICOS complex subunit OS=Rattus norvegicus GN=Apoo PE=1 SV=2;>tr|M0R7V3|M0R7V3_RAT MICOS complex subunit OS=Rattus norvegicus GN=Apoo PE=1 SV=2	M0R7G4	M0R7G4_RAT	12	12	0	314.71	3725600000	0.0228	0.0415		31.1609	31.5467	30.786	31.3974	31.1694	31.5284	31.1166	31.1678
>tr|A0A0A0MY16|A0A0A0MY16_RAT Cell adhesion molecule 2 OS=Rattus norvegicus GN=Cadm2 PE=1 SV=2;>sp|Q1WIM2|CADM2_RAT Cell adhesion molecule 2 OS=Rattus norvegicus GN=Cadm2 PE=1 SV=2;>tr|A0A0G2K5U6|A0A0G2K5U6_RAT Cell adhesion molecule 2 OS=Rattus norvegicus	A0A0A0MY16	A0A0A0MY16_RAT	20	20	0	323.31	4904000000	0.0224	0.0272		31.8809	31.8182	31.949	31.4277	32.4216	31.6363	31.913	31.1945
>sp|Q9QYV1|TEFF1_RAT Tomoregulin-1 OS=Rattus norvegicus GN=Tmeff1 PE=2 SV=1	Q9QYV1	TEFF1_RAT	8	8	0	98.377	253820000	0.0221	0		NaN	NaN	NaN	27.9993	NaN	NaN	NaN	28.0214
>tr|G3V7V9|G3V7V9_RAT Leucine carboxyl methyltransferase 1 OS=Rattus norvegicus GN=Lcmt1 PE=1 SV=1;>sp|Q6P4Z6|LCMT1_RAT Leucine carboxyl methyltransferase 1 OS=Rattus norvegicus GN=Lcmt1 PE=2 SV=1	G3V7V9	G3V7V9_RAT	5	5	0	45.737	559420000	0.0219	0.1052		29.3226	29.3981	NaN	29.3411	29.3983	29.2425	29.4867	NaN
>tr|Q5U1Z9|Q5U1Z9_RAT Metaxin 2 OS=Rattus norvegicus GN=Mtx2 PE=1 SV=1	Q5U1Z9	Q5U1Z9_RAT	11	11	0	323.31	3356100000	0.0217	0.0272		31.2754	30.8265	30.394	30.4314	30.843	30.9121	31.0336	30.2255
>tr|G3V982|G3V982_RAT Engulfment and cell motility 2 OS=Rattus norvegicus GN=Elmo2 PE=1 SV=1	G3V982	G3V982_RAT	20	18	0	251.34	582160000	0.0217	0.0375		30.1182	30.5228	30.0042	29.8711	30.2586	29.902	30.5059	29.9369
>sp|Q6Q0N1|CNDP2_RAT Cytosolic non-specific dipeptidase OS=Rattus norvegicus GN=Cndp2 PE=1 SV=1	Q6Q0N1	CNDP2_RAT	37	37	0	323.31	4578400000	0.0216	0.0815		31.9671	32.2704	32.1425	32.1558	32.2437	31.9603	32.2846	32.1336
>tr|A2VCW8|A2VCW8_RAT Septin 7 OS=Rattus norvegicus GN=Sept7 PE=2 SV=1;>tr|F1LMC7|F1LMC7_RAT Septin-7 OS=Rattus norvegicus GN=Sept7 PE=1 SV=3;>tr|A0A0G2JZT5|A0A0G2JZT5_RAT Septin-7 OS=Rattus norvegicus GN=Sept7 PE=1 SV=1;>tr|D4A0F5|D4A0F5_RAT Septin-7 OS=R	A2VCW8	A2VCW8_RAT	48	46	0	323.31	7754300000	0.0216	0.1839		33.0353	33.2154	33.1217	33.1709	33.1664	33.1171	33.1218	33.2242
>tr|B2GV15|B2GV15_RAT Dihydrolipoamide acetyltransferase component of pyruvate dehydrogenase complex OS=Rattus norvegicus GN=Dbt PE=1 SV=1	B2GV15	B2GV15_RAT	15	15	0	219.68	845380000	0.0213	0.039		30.335	30.2564	30.8141	30.2598	30.3623	30.457	30.7899	30.1414
>tr|F1LW77|F1LW77_RAT RAB33B, member RAS oncogene family OS=Rattus norvegicus GN=Rab33b PE=1 SV=2	F1LW77	F1LW77_RAT	5	4	0	20.459	829610000	0.0208	0.0266		29.4026	28.6203	29.3521	28.9001	28.7368	29.2565	29.2756	NaN
>tr|F1M3A4|F1M3A4_RAT Uncharacterized protein OS=Rattus norvegicus GN=NEWGENE_1305560 PE=1 SV=2	F1M3A4	F1M3A4_RAT	17	17	0	309.88	121450000	0.0205	0.0164		27.8099	27.7732	26.3929	27.5808	27.0138	27.6863	26.9468	27.9919
>tr|M0RAQ6|M0RAQ6_RAT Hexokinase-1 OS=Rattus norvegicus GN=Hk1 PE=1 SV=2	M0RAQ6	M0RAQ6_RAT	3	3	0	7.101	254680000	0.0204	0		NaN	28.3301	NaN	NaN	NaN	27.9483	27.3038	29.7995
>tr|A0A0G2QC02|A0A0G2QC02_RAT Ski2-like RNA helicase OS=Rattus norvegicus GN=Skiv2l PE=1 SV=1;>tr|Q6MG76|Q6MG76_RAT Superkiller viralicidic activity 2-like (S. cerevisiae) OS=Rattus norvegicus GN=Skiv2l PE=4 SV=1	A0A0G2QC02	A0A0G2QC02_RAT	12	12	0	49.497	29202000	0.0203	0.0241		26.5883	26.8932	NaN	NaN	26.5221	26.6153	NaN	27.1458
>sp|P54287|CACB3_RAT Voltage-dependent L-type calcium channel subunit beta-3 OS=Rattus norvegicus GN=Cacnb3 PE=1 SV=1	P54287	CACB3_RAT	10	10	0	205.53	460640000	0.0201	0.0264		28.7732	29.1988	29.3248	28.6088	28.8174	29.5783	28.7116	28.8787
>sp|Q562C9|MTND_RAT 1,2-dihydroxy-3-keto-5-methylthiopentene dioxygenase OS=Rattus norvegicus GN=Adi1 PE=2 SV=1	Q562C9	MTND_RAT	5	5	0	15.985	68336000	0.0199	0.0147		25.1035	NaN	25.5229	26.2042	25.7192	25.0503	26.1208	NaN
>sp|D4A7N1|MIC25_RAT MICOS complex subunit Mic25 OS=Rattus norvegicus GN=Chchd6 PE=1 SV=1	D4A7N1	MIC25_RAT	16	16	0	323.31	3562500000	0.0199	0.0412		31.5007	31.6153	30.9148	31.2676	31.4109	31.4942	31.2224	31.2505
>tr|Q6MG10|Q6MG10_RAT Mitochondrial ribosomal protein S18B OS=Rattus norvegicus GN=Mrps18b PE=2 SV=1;>tr|F6Q5K7|F6Q5K7_RAT Mitochondrial ribosomal protein S18B OS=Rattus norvegicus GN=Mrps18b PE=1 SV=1;>tr|A0A0G2JXL3|A0A0G2JXL3_RAT Mitochondrial ribosomal	Q6MG10	Q6MG10_RAT	5	5	0	33.366	811230000	0.0194	0.0272		29.1703	28.9369	29.5094	28.5515	29.1641	28.9873	29.0329	NaN
>sp|P08050|CXA1_RAT Gap junction alpha-1 protein OS=Rattus norvegicus GN=Gja1 PE=1 SV=2	P08050	CXA1_RAT	12	12	0	323.31	3663800000	0.0194	0.0423		31.6521	31.4527	31.8026	31.9471	31.6594	32.0061	31.8236	31.4431
>tr|D4A0C3|D4A0C3_RAT HID1 domain-containing OS=Rattus norvegicus GN=Hid1 PE=1 SV=2	D4A0C3	D4A0C3_RAT	5	5	0	16.333	35944000	0.0187	0.0159		26.1229	26.039	25.57	NaN	26.3467	NaN	25.5119	NaN
>sp|Q63372|NRX1A_RAT Neurexin-1 OS=Rattus norvegicus GN=Nrxn1 PE=1 SV=3	Q63372	NRX1A_RAT	44	9	0	323.31	658040000	0.0185	0.0249		31.0208	31.1125	31.4588	30.6886	31.133	30.8556	31.6309	30.7355
>sp|P35400|GRM7_RAT Metabotropic glutamate receptor 7 OS=Rattus norvegicus GN=Grm7 PE=1 SV=1;>tr|F1LZS5|F1LZS5_RAT Metabotropic glutamate receptor 7 OS=Rattus norvegicus GN=Grm7 PE=3 SV=2	P35400	GRM7_RAT	15	15	0	159.76	446390000	0.0184	0.0434		29.8895	29.8003	30.2645	29.8727	30.1469	29.9331	30.1244	29.6964
>sp|P11275|KCC2A_RAT Calcium/calmodulin-dependent protein kinase type II subunit alpha OS=Rattus norvegicus GN=Camk2a PE=1 SV=1	P11275	KCC2A_RAT	43	4	0	323.31	30991000000	0.0183	0.0486		34.8686	35.2335	34.9877	35.1106	34.8067	35.237	35.2415	34.9881
>tr|Q5U302|Q5U302_RAT Catenin (Cadherin associated protein), alpha 1 OS=Rattus norvegicus GN=Ctnna1 PE=1 SV=1	Q5U302	Q5U302_RAT	29	4	0	323.31	575580000	0.0179	0.0553		30.3466	30.188	30.6259	30.364	30.2601	30.5878	30.3428	30.4056
>tr|F1LP80|F1LP80_RAT Neurosecretory protein VGF OS=Rattus norvegicus GN=Vgf PE=4 SV=2;>sp|P20156|VGF_RAT Neurosecretory protein VGF OS=Rattus norvegicus GN=Vgf PE=1 SV=3;>tr|M0RDR2|M0RDR2_RAT Uncharacterized protein OS=Rattus norvegicus GN=LOC100909521 PE	F1LP80	F1LP80_RAT	25	25	0	323.31	1253100000	0.0178	0.0361		30.6125	31.2715	31.0414	30.9878	31.2712	30.7897	30.9183	31.0052
>tr|F1M062|F1M062_RAT La ribonucleoprotein domain family, member 1 OS=Rattus norvegicus GN=Larp1 PE=1 SV=3	F1M062	F1M062_RAT	27	27	0	162.78	142080000	0.0173	0.0226		28.8589	28.544	28.907	27.8802	28.3346	28.4324	28.8258	28.6665
>sp|Q6AXT5|RAB21_RAT Ras-related protein Rab-21 OS=Rattus norvegicus GN=Rab21 PE=2 SV=1	Q6AXT5	RAB21_RAT	8	8	0	124.63	934910000	0.0171	0.0154		28.5042	28.9096	28.586	29.256	28.7766	28.3244	28.4349	29.788
>sp|P97710|SHPS1_RAT Tyrosine-protein phosphatase non-receptor type substrate 1 OS=Rattus norvegicus GN=Sirpa PE=1 SV=1	P97710	SHPS1_RAT	15	2	0	323.31	3523500000	0.017	0.0345		32.0433	32.3169	32.3338	31.7822	32.386	32.1169	32.183	31.8582
>sp|Q68FX1|MPI_RAT Mannose-6-phosphate isomerase OS=Rattus norvegicus GN=Mpi PE=2 SV=1	Q68FX1	MPI_RAT	9	9	0	187.47	704370000	0.0168	0.0305		29.2228	29.3712	29.7163	29.1445	29.4957	29.4945	29.569	28.9628
>tr|Q5RJR9|Q5RJR9_RAT Serine (Or cysteine) proteinase inhibitor, clade H, member 1, isoform CRA_b OS=Rattus norvegicus GN=Serpinh1 PE=1 SV=1;>sp|P29457|SERPH_RAT Serpin H1 OS=Rattus norvegicus GN=Serpinh1 PE=1 SV=1	Q5RJR9	Q5RJR9_RAT	15	15	0	323.31	1498400000	0.0167	0.0148		30.2787	30.917	31.5138	29.8924	30.6355	30.9873	30.7128	30.3334
>sp|O08835|SYT11_RAT Synaptotagmin-11 OS=Rattus norvegicus GN=Syt11 PE=2 SV=2;>tr|Q505J5|Q505J5_RAT Synaptotagmin XI OS=Rattus norvegicus GN=Syt11 PE=2 SV=1	O08835	SYT11_RAT	8	8	0	90.82	210860000	0.0166	0.0179		27.3995	27.2579	27.7748	26.8658	27.9179	27.3296	27.4263	26.6906
>tr|G3V8Q6|G3V8Q6_RAT Protein kinase, cAMP-dependent, regulatory, type 2, alpha, isoform CRA_a OS=Rattus norvegicus GN=Prkar2a PE=1 SV=1;>sp|P12368|KAP2_RAT cAMP-dependent protein kinase type II-alpha regulatory subunit OS=Rattus norvegicus GN=Prkar2a PE=1	G3V8Q6	G3V8Q6_RAT	24	24	0	323.31	3094600000	0.0166	0.026		31.7198	31.9683	31.181	31.2857	31.8991	31.4462	31.4987	31.377
>tr|G3V928|G3V928_RAT LDL receptor-related protein 1 OS=Rattus norvegicus GN=Lrp1 PE=1 SV=1	G3V928	G3V928_RAT	121	121	0	323.31	509490000	0.0165	0.0563		32.3248	32.4931	32.0875	32.3077	32.5015	32.2888	32.2572	32.2317
>tr|G3V624|G3V624_RAT Coronin OS=Rattus norvegicus GN=Coro1c PE=1 SV=1;>tr|B2RYG0|B2RYG0_RAT Coronin OS=Rattus norvegicus GN=Coro1c PE=2 SV=1	G3V624	G3V624_RAT	25	25	0	323.31	1345400000	0.0164	0.0723		30.3294	30.2525	30.5189	30.306	30.2301	30.3892	30.5045	30.3485
>tr|Q6P136|Q6P136_RAT Hyou1 protein OS=Rattus norvegicus GN=Hyou1 PE=1 SV=1;>sp|Q63617|HYOU1_RAT Hypoxia up-regulated protein 1 OS=Rattus norvegicus GN=Hyou1 PE=1 SV=1	Q6P136	Q6P136_RAT	28	28	0	323.31	688440000	0.0162	0.0424		31.0022	31.0508	31.1694	30.6254	30.8937	30.9422	31.1609	30.9158
>sp|Q5RK00|RM46_RAT 39S ribosomal protein L46, mitochondrial OS=Rattus norvegicus GN=Mrpl46 PE=2 SV=1	Q5RK00	RM46_RAT	9	9	0	148.69	555400000	0.016	0.0279		29.1071	29.0136	28.4465	29.175	28.7116	29.1327	28.838	29.1241
>tr|Q5U2T0|Q5U2T0_RAT Death associated protein 3 OS=Rattus norvegicus GN=Dap3 PE=2 SV=1;>tr|F7EZZ0|F7EZZ0_RAT Death-associated protein 3 OS=Rattus norvegicus GN=Dap3 PE=1 SV=1;>tr|A0A0G2K264|A0A0G2K264_RAT Death-associated protein 3 OS=Rattus norvegicus GN	Q5U2T0	Q5U2T0_RAT	14	14	0	136.61	550930000	0.0154	0.0227		29.0803	29.4803	28.5087	29.1975	28.8289	29.1256	29.3559	29.018
>sp|P12007|IVD_RAT Isovaleryl-CoA dehydrogenase, mitochondrial OS=Rattus norvegicus GN=Ivd PE=1 SV=2	P12007	IVD_RAT	24	24	0	323.31	2358500000	0.0151	0.0084		31.1658	31.5295	29.3703	31.8744	30.8786	30.9912	30.5168	31.6136
>sp|P14604|ECHM_RAT Enoyl-CoA hydratase, mitochondrial OS=Rattus norvegicus GN=Echs1 PE=1 SV=1	P14604	ECHM_RAT	18	18	0	323.31	6949000000	0.0148	0.02		32.2087	32.0959	31.1845	32.1268	31.7421	32.054	31.8767	32.0022
>sp|P63322|RALA_RAT Ras-related protein Ral-A OS=Rattus norvegicus GN=Rala PE=1 SV=1	P63322	RALA_RAT	16	7	0	323.31	2546100000	0.0146	0.0106		31.0437	30.4276	31.1266	29.9436	31.1074	30.4461	31.341	29.7052
>tr|Q6P9Y4|Q6P9Y4_RAT ADP/ATP translocase 1 OS=Rattus norvegicus GN=Slc25a4 PE=1 SV=1;>sp|Q05962|ADT1_RAT ADP/ATP translocase 1 OS=Rattus norvegicus GN=Slc25a4 PE=1 SV=3	Q6P9Y4	Q6P9Y4_RAT	26	26	0	323.31	7978600000	0.0146	0.0369		32.4416	32.9397	32.5308	32.7752	32.4944	32.8375	32.6394	32.7743
>tr|Q4KM69|Q4KM69_RAT COP9 (Constitutive photomorphogenic) homolog, subunit 5 (Arabidopsis thaliana) OS=Rattus norvegicus GN=Cops5 PE=2 SV=1;>tr|F7EUU4|F7EUU4_RAT COP9 signalosome subunit 5 OS=Rattus norvegicus GN=Cops5 PE=1 SV=1	Q4KM69	Q4KM69_RAT	13	13	0	177.72	880430000	0.0144	0.0203		29.237	29.3495	30.0937	29.2284	29.173	29.6686	29.4296	29.6947
>sp|Q63151|ACSL3_RAT Long-chain-fatty-acid--CoA ligase 3 OS=Rattus norvegicus GN=Acsl3 PE=1 SV=1	Q63151	ACSL3_RAT	16	15	0	75.959	488750000	0.0141	0.0143		29.5261	29.1261	30.6279	29.7454	29.979	29.7324	29.8669	29.5036
>tr|B4F7C7|B4F7C7_RAT Hebp1 protein OS=Rattus norvegicus GN=Hebp1 PE=1 SV=1	B4F7C7	B4F7C7_RAT	14	14	0	323.31	4907800000	0.0141	0.017		31.1658	31.3445	31.7287	31.0407	31.731	31.0627	31.7401	30.8024
>tr|D4A5I9|D4A5I9_RAT Myosin VI OS=Rattus norvegicus GN=Myo6 PE=1 SV=3	D4A5I9	D4A5I9_RAT	32	32	0	323.31	309380000	0.0139	0.0541		30.3223	30.0683	30.2089	30.2632	30.3336	30.065	30.3664	30.1532
>tr|F8WFH8|F8WFH8_RAT Tryptophan--tRNA ligase, cytoplasmic OS=Rattus norvegicus GN=Wars PE=1 SV=1;>sp|Q6P7B0|SYWC_RAT Tryptophan--tRNA ligase, cytoplasmic OS=Rattus norvegicus GN=Wars PE=1 SV=2;>tr|A0A0G2K673|A0A0G2K673_RAT Tryptophan--tRNA ligase, cytopla	F8WFH8	F8WFH8_RAT	17	17	0	288.54	2179800000	0.0138	0.0421		31.4177	31.2107	31.6832	31.3613	31.3792	31.3529	31.3931	31.6029
>tr|D4A3N4|D4A3N4_RAT Adenylate cyclase 1 OS=Rattus norvegicus GN=Adcy1 PE=1 SV=2	D4A3N4	D4A3N4_RAT	7	7	0	22.185	90281000	0.0137	0.0161		27.7469	27.9503	27.5435	NaN	28.3582	27.7038	27.731	27.2494
>tr|A0A0G2K3L9|A0A0G2K3L9_RAT PTPRF-interacting protein alpha 1 OS=Rattus norvegicus GN=Ppfia1 PE=1 SV=1;>tr|A0A1B0GWM2|A0A1B0GWM2_RAT PTPRF-interacting protein alpha 1 OS=Rattus norvegicus GN=Ppfia1 PE=1 SV=1;>tr|A0A1B0GWS0|A0A1B0GWS0_RAT PTPRF-interactin	A0A0G2K3L9	A0A0G2K3L9_RAT	16	16	0	128.72	35064000	0.0136	0.0196		26.4151	27.0168	27.1598	NaN	26.995	27.0747	26.5582	26.8821
>sp|Q5RJR8|LRC59_RAT Leucine-rich repeat-containing protein 59 OS=Rattus norvegicus GN=Lrrc59 PE=1 SV=1	Q5RJR8	LRC59_RAT	8	8	0	71.146	518610000	0.0135	0.0231		28.6633	28.9485	29.2272	29.2611	29.0931	29.2497	29.1873	28.6239
>tr|Q498N3|Q498N3_RAT Dctn4 protein OS=Rattus norvegicus GN=Dctn4 PE=2 SV=1	Q498N3	Q498N3_RAT	20	1	0	323.31	1403900000	0.0133	0.0195		30.4534	30.2167	31.1087	30.28	30.8371	30.3148	30.4666	30.4934
>tr|F8WFS9|F8WFS9_RAT Beta-adducin OS=Rattus norvegicus GN=Add2 PE=1 SV=1;>sp|Q05764|ADDB_RAT Beta-adducin OS=Rattus norvegicus GN=Add2 PE=1 SV=4	F8WFS9	F8WFS9_RAT	26	26	0	323.31	2493900000	0.0133	0.0234		32.2322	32.2387	32.238	31.8052	32.5131	32.05	32.2519	31.7524
>sp|Q03344|ATIF1_RAT ATPase inhibitor, mitochondrial OS=Rattus norvegicus GN=Atpif1 PE=3 SV=2	Q03344	ATIF1_RAT	8	8	0	323.31	3818000000	0.013	0.0047		25.5319	25.244	27.0856	27.1313	24.8973	25.4395	26.2669	28.4411
>tr|D3Z9D0|D3Z9D0_RAT Similar to KIAA1549 protein OS=Rattus norvegicus GN=RGD1306271 PE=1 SV=3	D3Z9D0	D3Z9D0_RAT	13	13	0	92.29	122790000	0.013	0.0183		27.9874	28.6581	27.9787	28.6119	28.7179	28.3924	28.0626	28.1151
>tr|D3ZUP5|D3ZUP5_RAT BRICK1, SCAR/WAVE actin-nucleating complex subunit OS=Rattus norvegicus GN=Brk1 PE=1 SV=1	D3ZUP5	D3ZUP5_RAT	10	10	0	187.29	2137100000	0.0128	0.0128		29.7917	29.981	28.9601	29.4079	29.0567	30.2376	29.4042	29.4933
>sp|Q9JHU0|DPYL5_RAT Dihydropyrimidinase-related protein 5 OS=Rattus norvegicus GN=Dpysl5 PE=1 SV=1;>tr|Q9JMG8|Q9JMG8_RAT Dihydropyrimidinase-related protein OS=Rattus norvegicus GN=Dpysl5 PE=2 SV=1;>tr|A0A0G2K8Y5|A0A0G2K8Y5_RAT Dihydropyrimidinase-related	Q9JHU0	DPYL5_RAT	57	56	0	323.31	38515000000	0.0126	0.028		35.7858	35.604	35.771	35.6659	36.153	35.5519	35.5104	35.6618
>sp|Q9JMC1|PI5PA_RAT Phosphatidylinositol 4,5-bisphosphate 5-phosphatase A OS=Rattus norvegicus GN=Inpp5j PE=1 SV=1	Q9JMC1	PI5PA_RAT	6	6	0	17.885	43336000	0.0124	0.0308		26.8856	27.1491	NaN	NaN	27.1679	26.9486	NaN	26.9729
>sp|Q5FVH2|PLD3_RAT Phospholipase D3 OS=Rattus norvegicus GN=Pld3 PE=2 SV=1	Q5FVH2	PLD3_RAT	8	8	0	45.047	345320000	0.0121	0.0313		28.2886	28.1404	28.4234	28.2902	28.3638	28.377	28.5004	27.9498
>tr|A0A0G2JTB2|A0A0G2JTB2_RAT Uncharacterized protein OS=Rattus norvegicus GN=Gbe1 PE=1 SV=1	A0A0G2JTB2	A0A0G2JTB2_RAT	11	0	0	64.959	172880000	0.012	0.0064		27.5543	27.4161	26.9332	27.6581	26.6975	27.0937	26.6319	29.1867
>tr|D3ZAS2|D3ZAS2_RAT Small G protein-signaling modulator 1 OS=Rattus norvegicus GN=Sgsm1 PE=1 SV=2	D3ZAS2	D3ZAS2_RAT	17	16	0	323.31	141730000	0.012	0.0097		27.9474	28.047	29.1378	28.162	28.3315	27.8807	29.2141	27.9158
>tr|Q5BJZ3|Q5BJZ3_RAT Nicotinamide nucleotide transhydrogenase OS=Rattus norvegicus GN=Nnt PE=1 SV=1	Q5BJZ3	Q5BJZ3_RAT	29	29	0	323.31	1270700000	0.0112	0.0209		31.6855	31.6772	30.9877	31.5614	31.3332	31.679	31.5321	31.4123
>sp|Q68FY0|QCR1_RAT Cytochrome b-c1 complex subunit 1, mitochondrial OS=Rattus norvegicus GN=Uqcrc1 PE=1 SV=1	Q68FY0	QCR1_RAT	36	36	0	323.31	31198000000	0.0112	0.0408		34.6106	34.7135	34.4742	34.4312	34.4027	34.7221	34.6334	34.5159
>tr|F1M6V8|F1M6V8_RAT Striatin 4 OS=Rattus norvegicus GN=Strn4 PE=1 SV=1;>tr|A0A0G2JX43|A0A0G2JX43_RAT Striatin 4 OS=Rattus norvegicus GN=Strn4 PE=1 SV=1;>tr|B5DF70|B5DF70_RAT Strn4 protein OS=Rattus norvegicus GN=Strn4 PE=2 SV=1	F1M6V8	F1M6V8_RAT	30	28	0	323.31	1544100000	0.0112	0.0621		30.9938	31.0712	30.8715	30.9635	31.0695	31.006	30.8442	31.0254
>sp|Q63707|PYRD_RAT Dihydroorotate dehydrogenase (quinone), mitochondrial OS=Rattus norvegicus GN=Dhodh PE=1 SV=1	Q63707	PYRD_RAT	13	13	0	75.519	312200000	0.0111	0.0088		NaN	27.9991	29.426	28.3469	28.2662	29.1178	28.625	28.3982
>tr|Q5RKI5|Q5RKI5_RAT FLII, actin-remodeling protein OS=Rattus norvegicus GN=Flii PE=1 SV=1	Q5RKI5	Q5RKI5_RAT	14	14	0	66.881	88116000	0.0109	0.0101		28.1857	28.1222	28.1307	27.6966	27.5253	27.7392	29.0567	27.8577
>sp|P07825|SYPH_RAT Synaptophysin OS=Rattus norvegicus GN=Syp PE=1 SV=1;>tr|A0A0G2KAD8|A0A0G2KAD8_RAT Synaptophysin OS=Rattus norvegicus GN=Syp PE=1 SV=1	P07825	SYPH_RAT	6	6	0	50.414	2353100000	0.0107	0.0155		29.8308	30.6876	30.4612	30.2794	30.0942	30.6484	30.0637	30.4954
>sp|Q99ND9|RWDD1_RAT RWD domain-containing protein 1 OS=Rattus norvegicus GN=Rwdd1 PE=2 SV=1	Q99ND9	RWDD1_RAT	4	4	0	67.476	416300000	0.0106	0.0284		27.2063	27.1955	26.8992	27.3067	27.1372	27.0278	NaN	27.3224
>sp|P54921|SNAA_RAT Alpha-soluble NSF attachment protein OS=Rattus norvegicus GN=Napa PE=1 SV=2	P54921	SNAA_RAT	24	24	0	323.31	2204800000	0.0105	0.0122		31.0274	30.9503	31.5794	30.5456	31.1453	31.0314	31.456	30.5119
>tr|D4ABP4|D4ABP4_RAT Rab3 GTPase-activating protein non-catalytic subunit OS=Rattus norvegicus GN=Rab3gap2 PE=1 SV=3;>tr|F1LMT8|F1LMT8_RAT Rab3 GTPase-activating protein non-catalytic subunit OS=Rattus norvegicus GN=Rab3gap2 PE=1 SV=3;>sp|Q5U1Z0|RBGPR_RAT	D4ABP4	D4ABP4_RAT	20	20	0	96.492	146890000	0.0103	0.0061		27.8957	27.3209	28.1175	28.6797	27.079	27.5049	28.1123	29.359
>tr|Q5XI21|Q5XI21_RAT Target of myb1 homolog (Chicken) OS=Rattus norvegicus GN=Tom1 PE=1 SV=1	Q5XI21	Q5XI21_RAT	17	17	0	208.15	516910000	0.01	0.0135		28.984	29.0849	28.8198	29.4894	29.1866	28.9016	28.6874	29.6426
>sp|B0BNA5|COTL1_RAT Coactosin-like protein OS=Rattus norvegicus GN=Cotl1 PE=1 SV=1	B0BNA5	COTL1_RAT	11	11	0	309.73	6458600000	0.01	0.0162		31.1381	31.4337	31.874	31.3122	31.6856	31.6188	31.4144	31.0791
>sp|B2GV71|NDUF5_RAT Arginine-hydroxylase NDUFAF5, mitochondrial OS=Rattus norvegicus GN=Ndufaf5 PE=2 SV=1	B2GV71	NDUF5_RAT	8	8	0	25.619	113400000	0.0099	0.0225		26.6726	NaN	NaN	26.896	26.9715	26.6661	NaN	26.7451
>sp|Q1JU68|EIF3A_RAT Eukaryotic translation initiation factor 3 subunit A OS=Rattus norvegicus GN=Eif3a PE=2 SV=2	Q1JU68	EIF3A_RAT	27	27	0	269.18	159150000	0.0099	0.0263		29.5594	29.2237	29.199	29.263	29.5727	29.3547	29.1025	29.2548
>sp|Q6MG60|DDAH2_RAT N(G),N(G)-dimethylarginine dimethylaminohydrolase 2 OS=Rattus norvegicus GN=Ddah2 PE=1 SV=1	Q6MG60	DDAH2_RAT	12	12	0	179.26	3973000000	0.0096	0.0139		31.6468	31.4728	31.4605	30.9613	31.5337	31.7096	31.4643	30.8723
>tr|B0K030|B0K030_RAT DnaJ (Hsp40) homolog, subfamily B, member 1 (Predicted), isoform CRA_b OS=Rattus norvegicus GN=Dnajb1 PE=1 SV=1	B0K030	B0K030_RAT	8	3	0	36.878	93206000	0.0095	0.0079		NaN	27.2615	25.8111	26.9318	26.8686	26.6802	26.2787	26.8832
>tr|F1M863|F1M863_RAT Liprin-alpha-4 OS=Rattus norvegicus GN=Ppfia4 PE=1 SV=3;>sp|Q91Z80|LIPA4_RAT Liprin-alpha-4 (Fragment) OS=Rattus norvegicus GN=Ppfia4 PE=1 SV=1	F1M863	F1M863_RAT	31	31	0	323.31	351950000	0.0094	0.0172		30.1995	30.0243	30.0125	29.6336	30.1808	29.7934	29.6763	30.2571
>tr|D3ZAD6|D3ZAD6_RAT Neurexin-2 OS=Rattus norvegicus GN=Nrxn2 PE=4 SV=3;>sp|Q63374|NRX2A_RAT Neurexin-2 OS=Rattus norvegicus GN=Nrxn2 PE=1 SV=3;>tr|D3ZTM0|D3ZTM0_RAT Neurexin-2 OS=Rattus norvegicus GN=Nrxn2 PE=4 SV=4	D3ZAD6	D3ZAD6_RAT	21	17	0	240.99	138940000	0.0092	0.025		28.9675	29.1178	29.3572	28.8637	29.1501	29.1618	29.1395	28.8913
>sp|P09495|TPM4_RAT Tropomyosin alpha-4 chain OS=Rattus norvegicus GN=Tpm4 PE=1 SV=3;>tr|A0A0G2K2G8|A0A0G2K2G8_RAT Tropomyosin alpha-4 chain OS=Rattus norvegicus GN=Tpm4 PE=1 SV=1	P09495	TPM4_RAT	9	9	0	236.38	540560000	0.0091	0.0183		29.0025	29.1697	28.7773	28.879	29.0525	28.8563	29.324	28.6322
>sp|P61203|CSN2_RAT COP9 signalosome complex subunit 2 OS=Rattus norvegicus GN=Cops2 PE=1 SV=1	P61203	CSN2_RAT	13	13	0	162.58	1063700000	0.0091	0.038		30.1218	30.2836	30.1515	30.1256	30.3786	30.2064	30.0543	30.0798
>tr|Q32PW9|Q32PW9_RAT Psmc6 protein (Fragment) OS=Rattus norvegicus GN=Psmc6 PE=2 SV=1;>tr|G3V6W6|G3V6W6_RAT Proteasome 26S subunit, ATPase 6 OS=Rattus norvegicus GN=Psmc6 PE=1 SV=1	Q32PW9	Q32PW9_RAT	32	32	0	323.31	2955000000	0.0083	0.016		31.8889	31.6991	32.0217	31.3744	32.0343	31.6492	31.7897	31.5442
>sp|P0C6S7|ANS1B_RAT Ankyrin repeat and sterile alpha motif domain-containing protein 1B OS=Rattus norvegicus GN=Anks1b PE=1 SV=1;>tr|F1M2J2|F1M2J2_RAT Ankyrin repeat and sterile alpha motif domain-containing protein 1B OS=Rattus norvegicus GN=Anks1b PE=1	P0C6S7	ANS1B_RAT	25	25	0	323.31	842790000	0.008	0.0155		31.292	31.4807	31.5	31.2466	31.7868	31.2461	31.49	31.0285
>sp|B2GUZ5|CAZA1_RAT F-actin-capping protein subunit alpha-1 OS=Rattus norvegicus GN=Capza1 PE=1 SV=1	B2GUZ5	CAZA1_RAT	12	12	0	282.6	1719600000	0.0076	0.0137		30.4476	30.5113	30.1766	30.3627	30.7787	30.4862	30.3068	29.9568
>tr|D4A520|D4A520_RAT PTC7 protein phosphatase homolog OS=Rattus norvegicus GN=Pptc7 PE=1 SV=1	D4A520	D4A520_RAT	9	9	0	108.63	1081600000	0.0076	0.0147		28.8146	29.2113	28.9075	29.282	28.9195	28.8173	29.0854	29.4236
>sp|P34926|MAP1A_RAT Microtubule-associated protein 1A OS=Rattus norvegicus GN=Map1a PE=1 SV=1;>tr|G3V7U2|G3V7U2_RAT Microtubule-associated protein 1 A, isoform CRA_c OS=Rattus norvegicus GN=Map1a PE=1 SV=1;>tr|A0A0G2K5C6|A0A0G2K5C6_RAT Microtubule-associa	P34926	MAP1A_RAT	101	101	0	323.31	1778900000	0.0076	0.0172		33.5148	33.3698	33.707	33.0695	33.5207	33.3219	33.5572	33.2919
>tr|F1LQN3|F1LQN3_RAT Reticulon OS=Rattus norvegicus GN=Rtn4 PE=1 SV=1;>sp|Q9JK11|RTN4_RAT Reticulon-4 OS=Rattus norvegicus GN=Rtn4 PE=1 SV=1	F1LQN3	F1LQN3_RAT	44	44	0	323.31	5260000000	0.0075	0.0108		33.3967	33.5053	33.6572	32.9569	33.7104	33.2742	33.6279	32.9337
>tr|G3V6H5|G3V6H5_RAT Mitochondrial 2-oxoglutarate/malate carrier protein OS=Rattus norvegicus GN=Slc25a11 PE=1 SV=1;>sp|P97700|M2OM_RAT Mitochondrial 2-oxoglutarate/malate carrier protein OS=Rattus norvegicus GN=Slc25a11 PE=1 SV=3	G3V6H5	G3V6H5_RAT	18	18	0	323.31	1060200000	0.0073	0.0025		29.1885	28.1183	31.5182	28.8417	30.4113	29.1374	30.4559	27.6913
>sp|Q9Z2I6|SV2C_RAT Synaptic vesicle glycoprotein 2C OS=Rattus norvegicus GN=Sv2c PE=1 SV=1	Q9Z2I6	SV2C_RAT	4	4	0	51.982	37181000	0.0068	0		NaN	NaN	NaN	26.323	NaN	NaN	NaN	26.3297
>tr|A0A0G2K350|A0A0G2K350_RAT NSF attachment protein gamma OS=Rattus norvegicus GN=Napg PE=1 SV=1;>tr|D4A0E2|D4A0E2_RAT NSF attachment protein gamma OS=Rattus norvegicus GN=Napg PE=1 SV=1	A0A0G2K350	A0A0G2K350_RAT	33	33	0	323.31	3488500000	0.0068	0.0188		31.4292	31.6307	31.8208	31.7083	31.7648	31.5519	31.8457	31.4539
>tr|A0A0G2JTW1|A0A0G2JTW1_RAT RCG36946 OS=Rattus norvegicus GN=Rap2a PE=4 SV=1;>tr|Q78P65|Q78P65_RAT RCG36947 OS=Rattus norvegicus GN=Rap2a PE=2 SV=1	A0A0G2JTW1	A0A0G2JTW1_RAT	6	5	0	65.114	1031600000	0.0067	0.009		28.7896	28.7215	29.2022	29.4002	29.5787	28.7472	29.0241	28.7904
>tr|F1M6X3|F1M6X3_RAT Potassium voltage-gated channel subfamily KQT member 2 OS=Rattus norvegicus GN=Kcnq2 PE=1 SV=2;>sp|O88943|KCNQ2_RAT Potassium voltage-gated channel subfamily KQT member 2 OS=Rattus norvegicus GN=Kcnq2 PE=1 SV=1	F1M6X3	F1M6X3_RAT	8	8	0	136.76	64117000	0.0066	0.0048		27.1164	27.2733	27.4941	NaN	28.1661	26.9503	26.7873	NaN
>tr|G3V6L4|G3V6L4_RAT Kinesin-like protein OS=Rattus norvegicus GN=Kif5c PE=1 SV=3;>tr|A0A0G2K070|A0A0G2K070_RAT Kinesin-like protein OS=Rattus norvegicus GN=Kif5c PE=1 SV=1	G3V6L4	G3V6L4_RAT	97	63	0	323.31	5290400000	0.0065	0.0224		33.9003	33.9272	33.5998	33.8726	33.9999	33.8579	33.7503	33.7178
>tr|O55215|O55215_RAT Ribosomal protein S2 OS=Rattus norvegicus GN=Rps2-ps6 PE=2 SV=1;>tr|O55211|O55211_RAT Ribosomal protein S2 OS=Rattus norvegicus PE=2 SV=1;>tr|O55214|O55214_RAT Ribosomal protein S2 OS=Rattus norvegicus PE=2 SV=1;>tr|A0A0U1RVI9|A0A0U1R	O55215	O55215_RAT	8	3	0	37.266	440870000	0.0062	0.022		28.5758	28.5068	28.4691	28.2541	28.4588	28.5454	28.5567	28.2697
>sp|Q641Z6|EHD1_RAT EH domain-containing protein 1 OS=Rattus norvegicus GN=Ehd1 PE=1 SV=1	Q641Z6	EHD1_RAT	37	28	0	323.31	5098000000	0.0059	0.0175		32.9998	32.7364	32.8562	32.601	32.9723	32.6893	32.8914	32.6639
>sp|Q9ESB5|NECA1_RAT N-terminal EF-hand calcium-binding protein 1 OS=Rattus norvegicus GN=Necab1 PE=1 SV=1	Q9ESB5	NECA1_RAT	9	9	0	323.31	1610000000	0.0059	0.0245		29.7604	29.997	30.0368	29.8808	29.8707	29.8286	29.9232	30.0761
>sp|Q6PST4|ATLA1_RAT Atlastin-1 OS=Rattus norvegicus GN=Atl1 PE=1 SV=1	Q6PST4	ATLA1_RAT	30	29	0	323.31	810160000	0.0057	0.004		29.3141	29.7353	28.5879	30.4521	29.3542	28.9193	29.6181	30.2203
>tr|D3ZY03|D3ZY03_RAT Membrane-associated guanylate kinase, WW and PDZ domain-containing protein 2 OS=Rattus norvegicus GN=Magi2 PE=1 SV=3;>sp|O88382|MAGI2_RAT Membrane-associated guanylate kinase, WW and PDZ domain-containing protein 2 OS=Rattus norvegicu	D3ZY03	D3ZY03_RAT	13	13	0	56.702	89470000	0.0055	0.0085		27.8096	27.9379	28.2337	27.4109	28.2656	27.7466	27.7167	27.6853
>tr|D4AEK9|D4AEK9_RAT Coiled-coil domain-containing 6 OS=Rattus norvegicus GN=Ccdc6 PE=1 SV=3	D4AEK9	D4AEK9_RAT	16	16	0	323.31	1240200000	0.0054	0.0145		30.2803	30.8597	30.4641	30.4184	30.5768	30.4696	30.506	30.4919
>sp|Q5XI79|NDUF7_RAT Protein arginine methyltransferase NDUFAF7, mitochondrial OS=Rattus norvegicus GN=Ndufaf7 PE=2 SV=1	Q5XI79	NDUF7_RAT	8	8	0	114.05	246030000	0.0052	0.0058		27.7316	28.884	28.9782	28.5839	28.8077	28.6388	28.3709	28.3811
>sp|P15999|ATPA_RAT ATP synthase subunit alpha, mitochondrial OS=Rattus norvegicus GN=Atp5a1 PE=1 SV=2;>tr|F1LP05|F1LP05_RAT ATP synthase subunit alpha OS=Rattus norvegicus GN=Atp5a1 PE=1 SV=1;>tr|A0A0G2K099|A0A0G2K099_RAT Uncharacterized protein OS=Rattus	P15999	ATPA_RAT	76	75	0	323.31	118290000000	0.0051	0.0082		37.3758	37.6161	36.7804	37.3785	37.1009	37.518	37.1213	37.4309
>tr|D3ZG88|D3ZG88_RAT Mammary tumor virus receptor 2, isoform CRA_a OS=Rattus norvegicus GN=Sssca1 PE=1 SV=1	D3ZG88	D3ZG88_RAT	4	4	0	108.58	524040000	0.0051	0.0133		28.089	28.1272	27.9356	28.0046	28.2505	28.0369	27.699	28.1906
>tr|B2RZ79|B2RZ79_RAT Iron-sulfur cluster assembly enzyme OS=Rattus norvegicus GN=Iscu PE=1 SV=1	B2RZ79	B2RZ79_RAT	11	11	0	133.46	758300000	0.0049	0.0098		28.2507	28.8472	28.6331	28.7971	28.4533	28.4989	28.731	28.8644
>tr|D3ZFY8|D3ZFY8_RAT Ubiquitin-conjugating enzyme E2 variant 1-like OS=Rattus norvegicus GN=LOC100912618 PE=1 SV=1	D3ZFY8	D3ZFY8_RAT	6	6	0	61.785	952260000	0.0049	0.0141		29.3352	29.1883	NaN	28.9993	29.3149	28.995	29.2517	29.1548
>tr|A0A0H2UHQ8|A0A0H2UHQ8_RAT 40S ribosomal protein S17 OS=Rattus norvegicus GN=Rps17 PE=3 SV=1;>tr|D3ZFA8|D3ZFA8_RAT Uncharacterized protein OS=Rattus norvegicus GN=LOC100362366 PE=3 SV=1;>sp|P04644|RS17_RAT 40S ribosomal protein S17 OS=Rattus norvegicus	A0A0H2UHQ8	A0A0H2UHQ8_RAT	5	5	0	106.54	4495900000	0.0048	0.0086		30.558	30.4961	30.1791	29.9334	30.03	30.3848	30.5803	30.1907
>sp|P26772|CH10_RAT 10 kDa heat shock protein, mitochondrial OS=Rattus norvegicus GN=Hspe1 PE=1 SV=3;>tr|A0A0G2JTG1|A0A0G2JTG1_RAT 10 kDa heat shock protein, mitochondrial OS=Rattus norvegicus GN=Hspe1 PE=1 SV=1;>tr|P97601|P97601_RAT Chaperonin 10 OS=Rattu	P26772	CH10_RAT	27	27	0	323.31	48428000000	0.0045	0.0049		34.4616	34.3511	33.3399	34.5384	33.9818	34.3678	33.9216	34.4379
>tr|A0A0G2K911|A0A0G2K911_RAT NSFL1 cofactor p47 OS=Rattus norvegicus GN=Nsfl1c PE=1 SV=1;>sp|O35987|NSF1C_RAT NSFL1 cofactor p47 OS=Rattus norvegicus GN=Nsfl1c PE=1 SV=1	A0A0G2K911	A0A0G2K911_RAT	22	22	0	323.31	2211400000	0.0037	0.0118		30.9788	31.0829	31.2563	31.0654	31.3565	30.9498	31.0772	31.0149
>sp|P60203|MYPR_RAT Myelin proteolipid protein OS=Rattus norvegicus GN=Plp1 PE=1 SV=2;>tr|Q63436|Q63436_RAT Rat lipophilin (Fragment) OS=Rattus norvegicus PE=2 SV=1;>tr|A0A097BVK2|A0A097BVK2_RAT Proteolipid protein 1 transcript variant 2 OS=Rattus norvegic	P60203	MYPR_RAT	5	5	0	18.164	472810000	0.0036	0.0035		27.4393	27.6153	26.8061	26.5666	26.729	27.1124	27.4901	NaN
>tr|D3ZQ51|D3ZQ51_RAT P21 (RAC1)-activated kinase 6 OS=Rattus norvegicus GN=Pak6 PE=4 SV=2	D3ZQ51	D3ZQ51_RAT	6	6	0	24.573	51108000	0.0035	0.0014		NaN	NaN	25.7784	27.1124	26.7774	NaN	26.1203	NaN
>tr|A0A140TAB3|A0A140TAB3_RAT Kinesin light chain 1 OS=Rattus norvegicus GN=Klc1 PE=1 SV=1;>sp|P37285|KLC1_RAT Kinesin light chain 1 OS=Rattus norvegicus GN=Klc1 PE=1 SV=2	A0A140TAB3	A0A140TAB3_RAT	49	39	0	323.31	2746400000	0.0033	0.0048		31.9444	32.2933	32.2053	31.7024	32.599	31.8514	31.9301	31.7782
>tr|Q99JD5|Q99JD5_RAT Branched-chain-amino-acid aminotransferase OS=Rattus norvegicus GN=Bcat1 PE=2 SV=1;>sp|P54690|BCAT1_RAT Branched-chain-amino-acid aminotransferase, cytosolic OS=Rattus norvegicus GN=Bcat1 PE=1 SV=1;>tr|Q9R170|Q9R170_RAT Branched-chain	Q99JD5	Q99JD5_RAT	12	12	0	296.48	1062500000	0.003	0.0025		29.3949	29.6397	30.7771	29.3114	29.9164	29.3643	30.3344	29.5201
>tr|A0A0A0MY09|A0A0A0MY09_RAT Endoplasmin OS=Rattus norvegicus GN=Hsp90b1 PE=1 SV=1;>sp|Q66HD0|ENPL_RAT Endoplasmin OS=Rattus norvegicus GN=Hsp90b1 PE=1 SV=2;>tr|A0A0G2K4I4|A0A0G2K4I4_RAT Endoplasmin OS=Rattus norvegicus GN=Hsp90b1 PE=1 SV=1	A0A0A0MY09	A0A0A0MY09_RAT	41	41	0	323.31	2360100000	0.0028	0.005		32.4095	32.6778	32.9208	32.1101	32.7232	32.4012	32.5457	32.4592
>tr|A0A0G2JT30|A0A0G2JT30_RAT Methionine adenosyltransferase 2 subunit beta OS=Rattus norvegicus GN=Mat2b PE=1 SV=1;>sp|Q5U2R0|MAT2B_RAT Methionine adenosyltransferase 2 subunit beta OS=Rattus norvegicus GN=Mat2b PE=2 SV=1	A0A0G2JT30	A0A0G2JT30_RAT	11	11	0	323.31	337800000	0.0027	0.0029		28.0293	28.5388	28.9035	27.567	28.4845	28.2862	28.3373	27.9414
>sp|Q9QYU4|CRYM_RAT Ketimine reductase mu-crystallin OS=Rattus norvegicus GN=Crym PE=1 SV=1;>tr|A0A0G2K568|A0A0G2K568_RAT Ketimine reductase mu-crystallin OS=Rattus norvegicus GN=Crym PE=1 SV=1	Q9QYU4	CRYM_RAT	22	22	0	323.31	66989000000	0.0025	0.0061		35.1626	35.1808	34.8568	35.4085	35.2798	35.0773	34.9667	35.2951
>tr|D3ZYH3|D3ZYH3_RAT Nudix (nucleoside diphosphate-linked moiety X)-type motif 10 OS=Rattus norvegicus GN=Nudt10 PE=3 SV=1	D3ZYH3	D3ZYH3_RAT	12	10	0	159.46	542630000	0.0022	0.0008		27.9211	27.3912	24.7417	28.288	27.3919	27.3267	26.0052	27.6272
>tr|F1LXQ7|F1LXQ7_RAT Rho GTPase-activating protein 21 OS=Rattus norvegicus GN=Arhgap21 PE=1 SV=3	F1LXQ7	F1LXQ7_RAT	25	25	0	323.31	42491000	0.0022	0.0018		27.5236	28.3416	27.3621	28.0097	28.3655	27.1131	NaN	27.9557
>sp|O08618|KPRB_RAT Phosphoribosyl pyrophosphate synthase-associated protein 2 OS=Rattus norvegicus GN=Prpsap2 PE=1 SV=1;>tr|Q6AZ40|Q6AZ40_RAT Phosphoribosyl pyrophosphate synthase-associated protein 2 OS=Rattus norvegicus GN=Prpsap2 PE=1 SV=1	O08618	KPRB_RAT	15	14	0	323.31	1333900000	0.0019	0.0041		30.3175	30.4911	30.2766	30.5848	30.2979	30.8351	30.2159	30.3288
>sp|Q9JHW0|PSB7_RAT Proteasome subunit beta type-7 OS=Rattus norvegicus GN=Psmb7 PE=1 SV=1;>tr|A0A0G2JUN8|A0A0G2JUN8_RAT Proteasome subunit beta type OS=Rattus norvegicus GN=Psmb7 PE=1 SV=1	Q9JHW0	PSB7_RAT	7	7	0	10.569	169290000	0.0016	0.0009		24.9226	25.1294	26.2891	NaN	25.1092	25.7882	NaN	NaN
>sp|Q5XI22|THIC_RAT Acetyl-CoA acetyltransferase, cytosolic OS=Rattus norvegicus GN=Acat2 PE=1 SV=1;>tr|F1LS48|F1LS48_RAT Acetyl-CoA acetyltransferase, cytosolic OS=Rattus norvegicus GN=Acat2 PE=1 SV=2;>tr|A0A0G2JUB4|A0A0G2JUB4_RAT Acetyl-CoA acetyltransfe	Q5XI22	THIC_RAT	22	22	0	323.31	8681100000	0.0014	0.0023		33.2113	32.9897	32.4136	33.1103	32.689	33.037	32.843	33.1616
>sp|Q64542|AT2B4_RAT Plasma membrane calcium-transporting ATPase 4 OS=Rattus norvegicus GN=Atp2b4 PE=1 SV=1	Q64542	AT2B4_RAT	27	27	0	323.31	754450000	0.0012	0.0021		30.9329	31.1188	30.7365	30.7964	31.2361	30.5908	31.1731	30.5895
>sp|Q9WU70|STXB5_RAT Syntaxin-binding protein 5 OS=Rattus norvegicus GN=Stxbp5 PE=1 SV=1	Q9WU70	STXB5_RAT	19	19	0	282.52	600860000	0.0011	0.0015		30.2293	30.3859	30.8137	29.9866	30.7244	30.2022	30.4857	30.0073
>tr|F1LQ81|F1LQ81_RAT N-ethylmaleimide sensitive fusion protein, isoform CRA_b OS=Rattus norvegicus GN=Nsf PE=1 SV=3;>tr|A0A0G2K6U1|A0A0G2K6U1_RAT Vesicle-fusing ATPase OS=Rattus norvegicus GN=Nsf PE=1 SV=1;>sp|Q9QUL6|NSF_RAT Vesicle-fusing ATPase OS=Rattu	F1LQ81	F1LQ81_RAT	75	75	0	323.31	15042000000	0.001	0.0023		34.8825	35.0134	35.2182	34.8619	35.3112	34.9213	35.0322	34.7155
>tr|Q642E5|Q642E5_RAT Diphosphomevalonate decarboxylase OS=Rattus norvegicus GN=Mvd PE=1 SV=1;>sp|Q62967|MVD1_RAT Diphosphomevalonate decarboxylase OS=Rattus norvegicus GN=Mvd PE=1 SV=1	Q642E5	Q642E5_RAT	8	8	0	14.082	451110000	0	0		NaN	28.3243	NaN	NaN	NaN	NaN	NaN	NaN
>sp|Q6AYP7|5NT3B_RAT 7-methylguanosine phosphate-specific 5-nucleotidase OS=Rattus norvegicus GN=Nt5c3b PE=2 SV=2;>tr|A0A096MK29|A0A096MK29_RAT 5-nucleotidase OS=Rattus norvegicus GN=Nt5c3b PE=1 SV=1	Q6AYP7	5NT3B_RAT	6	6	0	65.276	127990000	0	0		NaN	NaN	27.3087	26.7904	NaN	NaN	NaN	NaN
>tr|D3ZAZ1|D3ZAZ1_RAT Formin-like 1 OS=Rattus norvegicus GN=Fmnl1 PE=1 SV=1	D3ZAZ1	D3ZAZ1_RAT	6	1	0	17.002	8852100	0	0		NaN	NaN	NaN	NaN	NaN	NaN	NaN	NaN
>sp|Q9ERC1|MYO16_RAT Unconventional myosin-XVI OS=Rattus norvegicus GN=Myo16 PE=1 SV=1	Q9ERC1	MYO16_RAT	3	2	0	9.4398	20498000	0	0		NaN	NaN	NaN	NaN	NaN	NaN	NaN	27.0648
>tr|A0A0G2K7W4|A0A0G2K7W4_RAT Mitogen-activated protein kinase kinase kinase kinase 4 OS=Rattus norvegicus GN=Map4k4 PE=1 SV=1;>tr|F1M754|F1M754_RAT Mitogen-activated protein kinase kinase kinase kinase 4 OS=Rattus norvegicus GN=Map4k4 PE=1 SV=2;>tr|A0A097	A0A0G2K7W4	A0A0G2K7W4_RAT	26	24	0	323.31	122770000	0	0		28.5159	28.7533	28.3596	28.7816	28.8273	28.2113	28.5915	28.7804
>tr|Q5PPJ6|Q5PPJ6_RAT Leucyl-tRNA synthetase OS=Rattus norvegicus GN=Lars PE=1 SV=1	Q5PPJ6	Q5PPJ6_RAT	14	14	0	40.701	42369000	0	0		27.9281	NaN	NaN	NaN	NaN	NaN	NaN	NaN
>tr|D3ZGN7|D3ZGN7_RAT Microtubule-associated monooxygenase, calponin and LIM domain-containing 3 OS=Rattus norvegicus GN=Mical3 PE=1 SV=2	D3ZGN7	D3ZGN7_RAT	14	14	0	36.15	13674000	0	0		NaN	NaN	NaN	NaN	NaN	NaN	NaN	26.4872
>tr|A0A0G2JTT6|A0A0G2JTT6_RAT HECT and RLD domain-containing E3 ubiquitin protein ligase family member 1 OS=Rattus norvegicus GN=Herc1 PE=1 SV=1	A0A0G2JTT6	A0A0G2JTT6_RAT	14	14	0	91.829	9032100	0	0		NaN	NaN	NaN	NaN	NaN	NaN	NaN	26.4448
>tr|Q5JC29|Q5JC29_RAT Epidermal growth factor receptor pathway substrate 15 isoform B OS=Rattus norvegicus GN=Eps15 PE=2 SV=1;>tr|E9PSY8|E9PSY8_RAT Epidermal growth factor receptor pathway substrate 15 OS=Rattus norvegicus GN=Eps15 PE=1 SV=2;>tr|A7BFV9|A7B	Q5JC29	Q5JC29_RAT	13	13	0	323.31	178260000	0	0		NaN	NaN	NaN	NaN	29.3205	NaN	28.8332	28.1359
>sp|Q5XHY1|CARL3_RAT Capping protein, Arp2/3 and myosin-I linker protein 3 OS=Rattus norvegicus GN=Carmil3 PE=2 SV=2	Q5XHY1	CARL3_RAT	13	1	0	166.72	19737000	0	0		NaN	NaN	NaN	NaN	26.6947	NaN	26.581	26.7939
>tr|D4A2D7|D4A2D7_RAT Importin 4 OS=Rattus norvegicus GN=Ipo4 PE=1 SV=2	D4A2D7	D4A2D7_RAT	12	12	0	39.872	49226000	0	0		27.0306	NaN	27.6928	NaN	NaN	NaN	NaN	NaN
>tr|Q5BKA1|Q5BKA1_RAT Methionine aminopeptidase 2 OS=Rattus norvegicus GN=Metap2 PE=2 SV=1;>sp|P38062|MAP2_RAT Methionine aminopeptidase 2 OS=Rattus norvegicus GN=Metap2 PE=1 SV=2;>tr|Q6IRK1|Q6IRK1_RAT Methionine aminopeptidase 2 OS=Rattus norvegicus GN=Me	Q5BKA1	Q5BKA1_RAT	11	11	0	194.37	106620000	0	0		NaN	NaN	NaN	NaN	28.0854	27.6745	NaN	NaN
>sp|P62961|YBOX1_RAT Nuclease-sensitive element-binding protein 1 OS=Rattus norvegicus GN=Ybx1 PE=2 SV=3;>tr|Q3ZAV2|Q3ZAV2_RAT Nuclease-sensitive element-binding protein 1 OS=Rattus norvegicus GN=Ybx1 PE=1 SV=1;>tr|Q76MJ6|Q76MJ6_RAT Brain Y-box binding pro	P62961	YBOX1_RAT	11	9	0	323.31	86208000	0	0		NaN	NaN	NaN	NaN	NaN	NaN	NaN	NaN
>sp|Q641Y5|ATG7_RAT Ubiquitin-like modifier-activating enzyme ATG7 OS=Rattus norvegicus GN=Atg7 PE=2 SV=1	Q641Y5	ATG7_RAT	11	11	0	76.026	41856000	0	0		NaN	NaN	NaN	NaN	NaN	NaN	NaN	NaN
>tr|A0A0G2K4R1|A0A0G2K4R1_RAT Protein phosphatase 1, regulatory subunit 12C OS=Rattus norvegicus GN=Ppp1r12c PE=1 SV=1	A0A0G2K4R1	A0A0G2K4R1_RAT	11	11	0	39.537	23549000	0	0		NaN	NaN	NaN	NaN	NaN	NaN	NaN	NaN
>tr|F1LWB9|F1LWB9_RAT Ankyrin repeat domain 50 OS=Rattus norvegicus GN=Ankrd50 PE=1 SV=2	F1LWB9	F1LWB9_RAT	11	11	0	30.912	17784000	0	0		NaN	NaN	NaN	NaN	NaN	NaN	NaN	26.2582
>tr|D3ZAU7|D3ZAU7_RAT Tau tubulin kinase 1 OS=Rattus norvegicus GN=Ttbk1 PE=1 SV=3;>tr|A0A0G2JTK1|A0A0G2JTK1_RAT Tau tubulin kinase 1 OS=Rattus norvegicus GN=Ttbk1 PE=1 SV=1	D3ZAU7	D3ZAU7_RAT	11	11	0	23.924	13660000	0	0		NaN	NaN	NaN	NaN	NaN	NaN	NaN	NaN
>tr|D3ZK73|D3ZK73_RAT Cullin 4B OS=Rattus norvegicus GN=Cul4b PE=1 SV=1	D3ZK73	D3ZK73_RAT	11	9	0	184.95	12633000	0	0		NaN	NaN	NaN	NaN	NaN	NaN	NaN	26.357
>tr|A0A0G2JY73|A0A0G2JY73_RAT Eukaryotic translation initiation factor 4 gamma, 3 OS=Rattus norvegicus GN=Eif4g3 PE=1 SV=1;>tr|D4A554|D4A554_RAT Eukaryotic translation initiation factor 4 gamma, 3 OS=Rattus norvegicus GN=Eif4g3 PE=1 SV=2	A0A0G2JY73	A0A0G2JY73_RAT	11	11	0	92.384	11879000	0	0		NaN	NaN	NaN	NaN	NaN	NaN	NaN	NaN
>tr|F1MAF8|F1MAF8_RAT Uncharacterized protein OS=Rattus norvegicus GN=Atg2b PE=1 SV=2;>tr|Q5EBA2|Q5EBA2_RAT RGD1304878 protein (Fragment) OS=Rattus norvegicus GN=Atg2b PE=2 SV=1	F1MAF8	F1MAF8_RAT	11	11	0	20.28	10842000	0	0		NaN	NaN	NaN	NaN	NaN	NaN	NaN	NaN
>tr|A0A0G2JVM2|A0A0G2JVM2_RAT MIA family member 3, ER export factor OS=Rattus norvegicus GN=Mia3 PE=1 SV=1;>tr|A0A0G2K0A8|A0A0G2K0A8_RAT MIA family member 3, ER export factor OS=Rattus norvegicus GN=Mia3 PE=1 SV=1	A0A0G2JVM2	A0A0G2JVM2_RAT	11	10	0	12.452	3523800	0	0		NaN	NaN	NaN	NaN	NaN	NaN	NaN	NaN
>tr|D3ZMY7|D3ZMY7_RAT 5-nucleotidase, cytosolic II OS=Rattus norvegicus GN=Nt5c2 PE=1 SV=3	D3ZMY7	D3ZMY7_RAT	10	10	0	84.768	124670000	0	0		NaN	NaN	NaN	NaN	NaN	NaN	NaN	NaN
>tr|F1M3D2|F1M3D2_RAT Dystrophia myotonica, WD repeat-containing OS=Rattus norvegicus GN=Dmwd PE=1 SV=3;>tr|M0RDT6|M0RDT6_RAT Dystrophia myotonica, WD repeat-containing OS=Rattus norvegicus GN=Dmwd PE=4 SV=1	F1M3D2	F1M3D2_RAT	10	10	0	99.252	95450000	0	0		NaN	NaN	NaN	27.5754	NaN	NaN	NaN	NaN
>sp|Q3MID3|ARFG2_RAT ADP-ribosylation factor GTPase-activating protein 2 OS=Rattus norvegicus GN=Arfgap2 PE=1 SV=1	Q3MID3	ARFG2_RAT	10	10	0	15.061	85483000	0	0		NaN	NaN	NaN	NaN	NaN	NaN	NaN	28.2715
>tr|A0A140UHY2|A0A140UHY2_RAT Cyclin-dependent kinase 16 OS=Rattus norvegicus GN=Cdk16 PE=1 SV=1;>tr|Q68G39|Q68G39_RAT Cyclin-dependent kinase 16 OS=Rattus norvegicus GN=Cdk16 PE=1 SV=1;>sp|Q63686|CDK16_RAT Cyclin-dependent kinase 16 OS=Rattus norvegicus G	A0A140UHY2	A0A140UHY2_RAT	10	7	0	19.189	63912000	0	0		NaN	NaN	NaN	NaN	NaN	NaN	NaN	NaN
>tr|D4A3M8|D4A3M8_RAT NCK adaptor protein 2 OS=Rattus norvegicus GN=Nck2 PE=1 SV=1	D4A3M8	D4A3M8_RAT	10	10	0	15.567	50720000	0	0		NaN	NaN	26.6772	NaN	NaN	NaN	NaN	NaN
>tr|A0A140TAA3|A0A140TAA3_RAT Ral GTPase-activating protein subunit alpha-1 OS=Rattus norvegicus GN=Ralgapa1 PE=1 SV=1;>sp|O55007|RGPA1_RAT Ral GTPase-activating protein subunit alpha-1 OS=Rattus norvegicus GN=Ralgapa1 PE=1 SV=2;>tr|A0A0A0MY46|A0A0A0MY46_R	A0A140TAA3	A0A140TAA3_RAT	10	10	0	125.32	45689000	0	0		27.7023	28.0062	27.7631	NaN	NaN	NaN	NaN	NaN
>sp|Q5PQM2|KLC4_RAT Kinesin light chain 4 OS=Rattus norvegicus GN=Klc4 PE=1 SV=1	Q5PQM2	KLC4_RAT	10	10	0	26.997	28679000	0	0		NaN	NaN	NaN	NaN	NaN	NaN	NaN	NaN
>tr|D3ZL30|D3ZL30_RAT Microtubule-associated serine/threonine kinase 3 OS=Rattus norvegicus GN=Mast3 PE=1 SV=1;>tr|A0A0G2JVL3|A0A0G2JVL3_RAT Microtubule-associated serine/threonine kinase 3 OS=Rattus norvegicus GN=Mast3 PE=1 SV=1	D3ZL30	D3ZL30_RAT	10	10	0	20.811	23386000	0	0		NaN	NaN	NaN	NaN	NaN	26.4715	NaN	NaN
>tr|A0A0A0MY31|A0A0A0MY31_RAT Inositol 1,4,5-trisphosphate receptor type 1 OS=Rattus norvegicus GN=Itpr1 PE=1 SV=2;>tr|F1LQX8|F1LQX8_RAT Inositol 1,4,5-trisphosphate receptor type 1 OS=Rattus norvegicus GN=Itpr1 PE=1 SV=3;>tr|C7E1V2|C7E1V2_RAT Inositol 1,4	A0A0A0MY31	A0A0A0MY31_RAT	10	9	0	78.333	22413000	0	0		NaN	NaN	NaN	NaN	NaN	NaN	NaN	NaN
>tr|D4A7M0|D4A7M0_RAT Plexin C1 OS=Rattus norvegicus GN=Plxnc1 PE=1 SV=3	D4A7M0	D4A7M0_RAT	10	10	0	27.41	16448000	0	0		NaN	NaN	NaN	NaN	NaN	NaN	NaN	26.1765
>tr|F1LPJ6|F1LPJ6_RAT Ubiquitin carboxyl-terminal hydrolase CYLD OS=Rattus norvegicus GN=Cyld PE=1 SV=3;>sp|Q66H62|CYLD_RAT Ubiquitin carboxyl-terminal hydrolase CYLD OS=Rattus norvegicus GN=Cyld PE=1 SV=1	F1LPJ6	F1LPJ6_RAT	10	7	0	83.334	15026000	0	0		NaN	NaN	NaN	NaN	NaN	NaN	NaN	NaN
>sp|Q99P99|HDAC4_RAT Histone deacetylase 4 OS=Rattus norvegicus GN=Hdac4 PE=1 SV=2	Q99P99	HDAC4_RAT	10	10	0	21.25	14305000	0	0		NaN	NaN	NaN	NaN	NaN	NaN	NaN	NaN
>tr|D3ZZB2|D3ZZB2_RAT Peroxisomal biogenesis factor 1 OS=Rattus norvegicus GN=Pex1 PE=1 SV=1	D3ZZB2	D3ZZB2_RAT	10	10	0	85.453	12973000	0	0		25.7982	NaN	NaN	NaN	NaN	NaN	NaN	NaN
>tr|G3V7V7|G3V7V7_RAT Insulin receptor substrate 1 OS=Rattus norvegicus GN=Irs1 PE=1 SV=1;>sp|P35570|IRS1_RAT Insulin receptor substrate 1 OS=Rattus norvegicus GN=Irs1 PE=1 SV=1	G3V7V7	G3V7V7_RAT	10	10	0	51.328	8023100	0	0		NaN	NaN	24.9919	NaN	NaN	NaN	NaN	NaN
>tr|D4A7L4|D4A7L4_RAT NADH dehydrogenase (Ubiquinone) 1 beta subcomplex, 11 (Predicted) OS=Rattus norvegicus GN=Ndufb11 PE=1 SV=1	D4A7L4	D4A7L4_RAT	9	9	0	132.39	774350000	0	0		NaN	NaN	NaN	NaN	NaN	NaN	NaN	NaN
>tr|A0A0G2K1Q1|A0A0G2K1Q1_RAT NLR family member X1 OS=Rattus norvegicus GN=Nlrx1 PE=1 SV=1;>sp|Q5FVQ8|NLRX1_RAT NLR family member X1 OS=Rattus norvegicus GN=Nlrx1 PE=2 SV=1	A0A0G2K1Q1	A0A0G2K1Q1_RAT	9	9	0	132.92	190910000	0	0		NaN	NaN	NaN	NaN	NaN	NaN	NaN	27.2659
>sp|Q505J8|SYFA_RAT Phenylalanine--tRNA ligase alpha subunit OS=Rattus norvegicus GN=Farsa PE=1 SV=1	Q505J8	SYFA_RAT	9	9	0	105.41	152450000	0	0		NaN	NaN	NaN	NaN	28.1533	28.5144	27.4379	28.6807
>sp|Q8CFC9|LZTS1_RAT Leucine zipper putative tumor suppressor 1 OS=Rattus norvegicus GN=Lzts1 PE=1 SV=3	Q8CFC9	LZTS1_RAT	9	9	0	28.567	96554000	0	0		NaN	NaN	NaN	27.7425	NaN	NaN	NaN	NaN
>tr|Q66H91|Q66H91_RAT G protein-coupled receptor kinase interacting ArfGAP 2 OS=Rattus norvegicus GN=Git2 PE=1 SV=1	Q66H91	Q66H91_RAT	9	9	0	88.92	88504000	0	0		NaN	NaN	NaN	NaN	27.4578	NaN	27.5738	27.4188
>sp|B2GV87|PTPRE_RAT Receptor-type tyrosine-protein phosphatase epsilon OS=Rattus norvegicus GN=Ptpre PE=2 SV=1	B2GV87	PTPRE_RAT	9	9	0	81.879	60498000	0	0		NaN	NaN	NaN	NaN	NaN	NaN	NaN	NaN
>tr|A0A0G2K808|A0A0G2K808_RAT ArfGAP with SH3 domain, ankyrin repeat and PH domain 2 OS=Rattus norvegicus GN=Asap2 PE=1 SV=1	A0A0G2K808	A0A0G2K808_RAT	9	9	0	117.77	52796000	0	0		NaN	NaN	NaN	NaN	NaN	NaN	NaN	NaN
>sp|P55213|CASP3_RAT Caspase-3 OS=Rattus norvegicus GN=Casp3 PE=2 SV=2	P55213	CASP3_RAT	9	9	0	97.167	52235000	0	0		NaN	NaN	NaN	NaN	NaN	NaN	NaN	NaN
>tr|A0A096MJN4|A0A096MJN4_RAT Septin 4 OS=Rattus norvegicus GN=Sept4 PE=1 SV=1;>tr|A0A0G2JVC7|A0A0G2JVC7_RAT Septin 4 OS=Rattus norvegicus GN=Sept4 PE=1 SV=1;>tr|A0A096MJW0|A0A096MJW0_RAT Septin 4 OS=Rattus norvegicus GN=Sept4 PE=1 SV=1;>tr|A0JN02|A0JN02_R	A0A096MJN4	A0A096MJN4_RAT	9	9	0	14.796	48560000	0	0		NaN	NaN	NaN	NaN	NaN	NaN	NaN	NaN
>tr|X4YHC6|X4YHC6_RAT Transforming acidic coiled-coil containing protein 2 variant 3 OS=Rattus norvegicus GN=Tacc2 PE=1 SV=1;>tr|D4A858|D4A858_RAT Transforming, acidic coiled-coil-containing protein 2 OS=Rattus norvegicus GN=Tacc2 PE=1 SV=1;>tr|D3ZXK3|D3ZX	X4YHC6	X4YHC6_RAT	9	9	0	75.23	48280000	0	0		NaN	NaN	NaN	NaN	NaN	NaN	NaN	27.6101
>tr|D3ZZC1|D3ZZC1_RAT RCG43947 OS=Rattus norvegicus GN=Txndc5 PE=1 SV=1	D3ZZC1	D3ZZC1_RAT	9	9	0	39.711	40275000	0	0		NaN	NaN	NaN	NaN	NaN	NaN	NaN	NaN
>sp|Q2THW7|ZDHC5_RAT Palmitoyltransferase ZDHHC5 OS=Rattus norvegicus GN=Zdhhc5 PE=1 SV=1	Q2THW7	ZDHC5_RAT	9	9	0	132.63	38428000	0	0		NaN	NaN	NaN	NaN	NaN	NaN	NaN	26.7538
>tr|D4A648|D4A648_RAT Serine/threonine kinase 4 OS=Rattus norvegicus GN=Stk4 PE=1 SV=1	D4A648	D4A648_RAT	9	6	0	72.674	36405000	0	0		NaN	NaN	NaN	NaN	NaN	NaN	NaN	25.9623
>tr|A0A0G2JT21|A0A0G2JT21_RAT Janus kinase and microtubule-interacting protein 2 OS=Rattus norvegicus GN=Jakmip2 PE=1 SV=1;>tr|D3ZQE7|D3ZQE7_RAT Janus kinase and microtubule-interacting protein 2 OS=Rattus norvegicus GN=Jakmip2 PE=1 SV=3	A0A0G2JT21	A0A0G2JT21_RAT	9	9	0	35.158	33793000	0	0		NaN	NaN	NaN	24.9644	NaN	NaN	NaN	NaN
>tr|A0A140UHX4|A0A140UHX4_RAT Protein kinase AMP-activated non-catalytic subunit gamma 2 OS=Rattus norvegicus GN=Prkag2 PE=1 SV=1;>tr|Q4QRB9|Q4QRB9_RAT Prkag2 protein (Fragment) OS=Rattus norvegicus GN=Prkag2 PE=2 SV=1	A0A140UHX4	A0A140UHX4_RAT	9	9	0	23.624	29768000	0	0		NaN	NaN	NaN	NaN	NaN	NaN	NaN	NaN
>tr|D3ZV15|D3ZV15_RAT Cbl proto-oncogene OS=Rattus norvegicus GN=Cbl PE=1 SV=1;>tr|A0A0U1ZFN5|A0A0U1ZFN5_RAT E3 ubiquitin-protein ligase CBL OS=Rattus norvegicus GN=c-Cbl PE=2 SV=1;>tr|A0A0U1ZF16|A0A0U1ZF16_RAT E3 ubiquitin-protein ligase CBL OS=Rattus nor	D3ZV15	D3ZV15_RAT	9	9	0	46.722	28777000	0	0		NaN	NaN	NaN	NaN	NaN	NaN	NaN	NaN
>tr|D3ZKG7|D3ZKG7_RAT Inositol polyphosphate-5-phosphatase F OS=Rattus norvegicus GN=Inpp5f PE=1 SV=1	D3ZKG7	D3ZKG7_RAT	9	9	0	24.217	16807000	0	0		NaN	NaN	NaN	NaN	NaN	NaN	NaN	NaN
>tr|D4A7I6|D4A7I6_RAT Uncharacterized protein OS=Rattus norvegicus GN=RGD1309995 PE=1 SV=1	D4A7I6	D4A7I6_RAT	9	9	0	30.454	14183000	0	0		NaN	25.7091	NaN	NaN	NaN	NaN	NaN	NaN
>tr|F1LY19|F1LY19_RAT RCG38820 OS=Rattus norvegicus GN=Upf1 PE=1 SV=3;>tr|A0A0U1RS25|A0A0U1RS25_RAT UPF1, RNA helicase and ATPase OS=Rattus norvegicus GN=Upf1 PE=1 SV=1	F1LY19	F1LY19_RAT	9	9	0	13.494	13211000	0	0		25.2567	NaN	NaN	NaN	NaN	NaN	NaN	NaN
>tr|E9PTG5|E9PTG5_RAT Pleckstrin homology domain-containing A5 OS=Rattus norvegicus GN=Plekha5 PE=1 SV=2;>tr|D3ZSV9|D3ZSV9_RAT Pleckstrin homology domain-containing A5 OS=Rattus norvegicus GN=Plekha5 PE=1 SV=3	E9PTG5	E9PTG5_RAT	9	3	0	21.802	13088000	0	0		NaN	NaN	NaN	NaN	NaN	NaN	NaN	26.2542
>sp|Q63433|PKN1_RAT Serine/threonine-protein kinase N1 OS=Rattus norvegicus GN=Pkn1 PE=1 SV=2	Q63433	PKN1_RAT	9	9	0	194.35	12105000	0	0		NaN	NaN	NaN	NaN	NaN	NaN	NaN	26.9015
>tr|A0A140UHX6|A0A140UHX6_RAT Spectrin beta chain OS=Rattus norvegicus GN=Sptb PE=1 SV=1;>tr|Q6XDA0|Q6XDA0_RAT Spectrin beta chain OS=Rattus norvegicus GN=Sptb PE=1 SV=1	A0A140UHX6	A0A140UHX6_RAT	9	9	0	8.0519	11636000	0	0		NaN	NaN	NaN	27.7844	NaN	NaN	NaN	NaN
>tr|F1LXJ9|F1LXJ9_RAT Protein tyrosine phosphatase, receptor type, T OS=Rattus norvegicus GN=Ptprt PE=1 SV=2	F1LXJ9	F1LXJ9_RAT	9	8	0	28.645	10741000	0	0		NaN	NaN	NaN	NaN	NaN	25.2166	NaN	25.125
>tr|D4A9W1|D4A9W1_RAT Coiled-coil domain-containing 88C OS=Rattus norvegicus GN=Ccdc88c PE=4 SV=2	D4A9W1	D4A9W1_RAT	9	9	0	6.0996	2178800	0	0		NaN	NaN	NaN	NaN	NaN	NaN	NaN	NaN
>sp|B2GV38|UBL4A_RAT Ubiquitin-like protein 4A OS=Rattus norvegicus GN=Ubl4a PE=2 SV=1	B2GV38	UBL4A_RAT	8	8	0	32.436	258410000	0	0		NaN	NaN	NaN	NaN	NaN	NaN	NaN	NaN
>tr|F1M3P6|F1M3P6_RAT Protein SCAI OS=Rattus norvegicus GN=Scai PE=1 SV=2	F1M3P6	F1M3P6_RAT	8	8	0	16.879	251530000	0	0		NaN	NaN	NaN	NaN	29.1899	NaN	NaN	NaN
>sp|Q5XI64|ABHD6_RAT Monoacylglycerol lipase ABHD6 OS=Rattus norvegicus GN=Abhd6 PE=1 SV=1	Q5XI64	ABHD6_RAT	8	8	0	22.171	191350000	0	0		NaN	NaN	29.1007	NaN	NaN	NaN	NaN	NaN
>tr|D3ZKH2|D3ZKH2_RAT MON2 homolog, regulator of endosome-to-Golgi-trafficking OS=Rattus norvegicus GN=Mon2 PE=1 SV=3;>tr|D3ZCG3|D3ZCG3_RAT MON2 homolog, regulator of endosome-to-Golgi-trafficking OS=Rattus norvegicus GN=Mon2 PE=1 SV=3	D3ZKH2	D3ZKH2_RAT	8	8	0	11.171	181710000	0	0		NaN	NaN	NaN	NaN	NaN	NaN	30.2445	NaN
>sp|Q9JHW5|VAMP7_RAT Vesicle-associated membrane protein 7 OS=Rattus norvegicus GN=Vamp7 PE=1 SV=1	Q9JHW5	VAMP7_RAT	8	8	0	111.68	163230000	0	0		NaN	NaN	NaN	NaN	NaN	NaN	NaN	NaN
>tr|Q712J3|Q712J3_RAT BICD cargo adaptor 2 OS=Rattus norvegicus GN=Bicd2 PE=1 SV=1;>tr|Q496Z1|Q496Z1_RAT BICD cargo adaptor 2 OS=Rattus norvegicus GN=Bicd2 PE=1 SV=1;>tr|Q712J2|Q712J2_RAT Bicaudal D protein (Fragment) OS=Rattus norvegicus GN=Bicd2 PE=2 SV=	Q712J3	Q712J3_RAT	8	8	0	9.0997	125000000	0	0		NaN	NaN	NaN	NaN	NaN	NaN	NaN	NaN
>tr|Q5FVF3|Q5FVF3_RAT Golgi associated, gamma adaptin ear containing, ARF binding protein 1 OS=Rattus norvegicus GN=Gga1 PE=1 SV=1	Q5FVF3	Q5FVF3_RAT	8	8	0	323.31	124060000	0	0		NaN	NaN	NaN	NaN	NaN	NaN	NaN	27.2647
>tr|D3ZLU4|D3ZLU4_RAT Mitochondrial tRNA-specific 2-thiouridylase 1 OS=Rattus norvegicus GN=Trmu PE=1 SV=1;>sp|B1WC37|MTU1_RAT Mitochondrial tRNA-specific 2-thiouridylase 1 OS=Rattus norvegicus GN=Trmu PE=2 SV=1	D3ZLU4	D3ZLU4_RAT	8	8	0	35.155	122720000	0	0		27.9855	28.0851	NaN	27.9354	NaN	NaN	NaN	NaN
>tr|D3ZUJ7|D3ZUJ7_RAT Ankyrin repeat domain 13 family, member D (Predicted) OS=Rattus norvegicus GN=Ankrd13d PE=1 SV=1	D3ZUJ7	D3ZUJ7_RAT	8	8	0	40.843	78992000	0	0		NaN	NaN	NaN	NaN	NaN	NaN	NaN	28.2133
>sp|D4ABP9|FBX3_RAT F-box only protein 3 OS=Rattus norvegicus GN=Fbxo3 PE=3 SV=1	D4ABP9	FBX3_RAT	8	8	0	36.238	75802000	0	0		27.0668	NaN	NaN	27.1727	NaN	NaN	NaN	NaN
>sp|Q4KLF8|ARPC5_RAT Actin-related protein 2/3 complex subunit 5 OS=Rattus norvegicus GN=Arpc5 PE=1 SV=3;>tr|A0A0G2K585|A0A0G2K585_RAT Actin-related protein 2/3 complex subunit 5 OS=Rattus norvegicus GN=Arpc5 PE=1 SV=1	Q4KLF8	ARPC5_RAT	8	8	0	323.31	68337000	0	0		NaN	NaN	NaN	NaN	NaN	NaN	NaN	NaN
>sp|Q641X3|HEXA_RAT Beta-hexosaminidase subunit alpha OS=Rattus norvegicus GN=Hexa PE=2 SV=1	Q641X3	HEXA_RAT	8	8	0	53.063	64966000	0	0		NaN	27.9782	NaN	NaN	NaN	NaN	NaN	NaN
>tr|D3ZH41|D3ZH41_RAT Cytoskeleton-associated protein 4 OS=Rattus norvegicus GN=Ckap4 PE=1 SV=2	D3ZH41	D3ZH41_RAT	8	8	0	28.987	58445000	0	0		NaN	NaN	27.2415	NaN	NaN	NaN	NaN	NaN
>tr|B2GUZ7|B2GUZ7_RAT Tubulin folding cofactor C OS=Rattus norvegicus GN=Tbcc PE=1 SV=1	B2GUZ7	B2GUZ7_RAT	8	8	0	16.882	51369000	0	0		NaN	NaN	27.5513	NaN	NaN	NaN	NaN	NaN
>tr|Q66HJ7|Q66HJ7_RAT Receptor-type tyrosine-protein phosphatase OS=Rattus norvegicus GN=Ptpra PE=1 SV=1;>tr|A0A0G2JVR0|A0A0G2JVR0_RAT Receptor-type tyrosine-protein phosphatase OS=Rattus norvegicus GN=Ptpra PE=1 SV=1	Q66HJ7	Q66HJ7_RAT	8	3	0	187.6	49581000	0	0		NaN	NaN	NaN	NaN	25.9947	NaN	NaN	NaN
>tr|A0A0G2JZV3|A0A0G2JZV3_RAT ATP/GTP-binding protein 1 OS=Rattus norvegicus GN=Agtpbp1 PE=4 SV=1;>tr|G3V8G1|G3V8G1_RAT ATP/GTP binding protein 1 (Predicted), isoform CRA_a OS=Rattus norvegicus GN=Agtpbp1 PE=4 SV=1;>tr|B0BN26|B0BN26_RAT Agtpbp1 protein (Fr	A0A0G2JZV3	A0A0G2JZV3_RAT	8	8	0	91.997	46706000	0	0		NaN	NaN	NaN	NaN	NaN	NaN	NaN	NaN
>tr|B5DEX7|B5DEX7_RAT Cation-transporting ATPase (Fragment) OS=Rattus norvegicus GN=Atp13a1 PE=2 SV=1;>tr|G3V7I3|G3V7I3_RAT Cation-transporting ATPase OS=Rattus norvegicus GN=Atp13a1 PE=1 SV=1	B5DEX7	B5DEX7_RAT	8	8	0	41.522	44629000	0	0		NaN	NaN	NaN	27.4777	NaN	NaN	NaN	NaN
>tr|D3ZE49|D3ZE49_RAT Trafficking protein particle complex 12 OS=Rattus norvegicus GN=Trappc12 PE=1 SV=1	D3ZE49	D3ZE49_RAT	8	8	0	57.796	40257000	0	0		NaN	NaN	NaN	NaN	NaN	NaN	NaN	NaN
>tr|D3ZY46|D3ZY46_RAT Engulfment and cell motility 1 OS=Rattus norvegicus GN=Elmo1 PE=1 SV=1;>tr|G8CYZ7|G8CYZ7_RAT Engulfment and cell motility 1 OS=Rattus norvegicus GN=Elmo1 PE=1 SV=1;>tr|A0A0G2K4S6|A0A0G2K4S6_RAT Engulfment and cell motility 1 OS=Rattus	D3ZY46	D3ZY46_RAT	8	8	0	38.544	35120000	0	0		NaN	NaN	NaN	NaN	NaN	NaN	NaN	26.0724
>tr|D4ACB6|D4ACB6_RAT Pleckstrin and Sec7 domain containing 2 (Predicted) OS=Rattus norvegicus GN=Psd2 PE=1 SV=1	D4ACB6	D4ACB6_RAT	8	8	0	72.104	33713000	0	0		NaN	NaN	NaN	26.8913	NaN	NaN	NaN	NaN
>tr|D3ZL11|D3ZL11_RAT Rabenosyn, RAB effector OS=Rattus norvegicus GN=Rbsn PE=1 SV=1	D3ZL11	D3ZL11_RAT	8	8	0	40.111	32969000	0	0		NaN	NaN	NaN	NaN	NaN	NaN	NaN	NaN
>tr|Q3B7U1|Q3B7U1_RAT MAGE family member D2 OS=Rattus norvegicus GN=Maged2 PE=1 SV=1	Q3B7U1	Q3B7U1_RAT	8	4	0	111.2	32594000	0	0		NaN	NaN	NaN	NaN	NaN	NaN	NaN	NaN
>sp|P36506|MP2K2_RAT Dual specificity mitogen-activated protein kinase kinase 2 OS=Rattus norvegicus GN=Map2k2 PE=1 SV=1	P36506	MP2K2_RAT	8	8	0	88.405	31454000	0	0		NaN	NaN	NaN	NaN	NaN	NaN	NaN	NaN
>sp|D2XV59|GTPB1_RAT GTP-binding protein 1 OS=Rattus norvegicus GN=Gtpbp1 PE=1 SV=1	D2XV59	GTPB1_RAT	8	8	0	84.777	30577000	0	0		NaN	NaN	NaN	NaN	NaN	NaN	NaN	NaN
>tr|A0A0G2K2U7|A0A0G2K2U7_RAT Glycerol-3-phosphate acyltransferase 1, mitochondrial OS=Rattus norvegicus GN=Gpam PE=1 SV=1;>sp|P97564|GPAT1_RAT Glycerol-3-phosphate acyltransferase 1, mitochondrial OS=Rattus norvegicus GN=Gpam PE=1 SV=3;>tr|G3V9J8|G3V9J8_R	A0A0G2K2U7	A0A0G2K2U7_RAT	8	8	0	82.858	30370000	0	0		NaN	NaN	NaN	NaN	NaN	NaN	NaN	NaN
>tr|Q5EBC7|Q5EBC7_RAT Rab GTPase-binding effector protein 2 OS=Rattus norvegicus GN=Rabep2 PE=1 SV=1;>sp|Q62835|RABE2_RAT Rab GTPase-binding effector protein 2 OS=Rattus norvegicus GN=Rabep2 PE=1 SV=1	Q5EBC7	Q5EBC7_RAT	8	8	0	46.421	27385000	0	0		NaN	NaN	NaN	NaN	NaN	NaN	NaN	NaN
>tr|Q63002|Q63002_RAT Mannose 6-phosphate/insulin-like growth factor II receptor OS=Rattus norvegicus GN=Igf2r PE=2 SV=1;>tr|G3V824|G3V824_RAT Insulin-like growth factor 2 receptor OS=Rattus norvegicus GN=Igf2r PE=1 SV=1	Q63002	Q63002_RAT	8	8	0	7.7551	21870000	0	0		NaN	NaN	NaN	NaN	27.6048	NaN	NaN	NaN
>sp|P0C7J6|LRFN1_RAT Leucine-rich repeat and fibronectin type III domain-containing protein 1 OS=Rattus norvegicus GN=Lrfn1 PE=1 SV=1;>tr|D4A5B8|D4A5B8_RAT Leucine rich repeat and fibronectin type III domain containing 1 (Predicted) OS=Rattus norvegicus GN	P0C7J6	LRFN1_RAT	8	7	0	6.4924	20885000	0	0		NaN	NaN	NaN	NaN	NaN	NaN	NaN	NaN
>tr|E2CWF1|E2CWF1_RAT Serine/threonine-protein phosphatase OS=Rattus norvegicus GN=Ppp3cc PE=2 SV=1;>tr|Q6AYJ0|Q6AYJ0_RAT Serine/threonine-protein phosphatase OS=Rattus norvegicus GN=Ppp3cc PE=2 SV=1;>tr|E2CWF0|E2CWF0_RAT Serine/threonine-protein phosphata	E2CWF1	E2CWF1_RAT	8	8	0	10.445	18049000	0	0		NaN	NaN	NaN	NaN	NaN	NaN	NaN	NaN
>sp|Q8CHM7|HACL1_RAT 2-hydroxyacyl-CoA lyase 1 OS=Rattus norvegicus GN=Hacl1 PE=1 SV=1	Q8CHM7	HACL1_RAT	8	8	0	323.31	16857000	0	0		NaN	NaN	NaN	NaN	NaN	NaN	NaN	NaN
>tr|D4A9T0|D4A9T0_RAT Cask-interacting protein 2 OS=Rattus norvegicus GN=Caskin2 PE=1 SV=1	D4A9T0	D4A9T0_RAT	8	8	0	105.45	14757000	0	0		NaN	NaN	NaN	NaN	NaN	NaN	NaN	25.3843
>tr|M0R9R0|M0R9R0_RAT G protein-coupled receptor associated sorting protein 1 OS=Rattus norvegicus GN=Gprasp1 PE=1 SV=1;>sp|Q920R4|GASP1_RAT G-protein coupled receptor-associated sorting protein 1 OS=Rattus norvegicus GN=Gprasp1 PE=1 SV=1	M0R9R0	M0R9R0_RAT	8	8	0	17.093	14388000	0	0		NaN	NaN	NaN	NaN	NaN	NaN	NaN	NaN
>tr|A0A0G2K1Z2|A0A0G2K1Z2_RAT Rho GTPase-activating protein 12 OS=Rattus norvegicus GN=Arhgap12 PE=1 SV=1;>tr|D3ZDI5|D3ZDI5_RAT Rho GTPase-activating protein 12 OS=Rattus norvegicus GN=Arhgap12 PE=1 SV=3	A0A0G2K1Z2	A0A0G2K1Z2_RAT	8	8	0	277.63	12257000	0	0		NaN	NaN	NaN	NaN	NaN	NaN	NaN	NaN
>tr|D3ZIC4|D3ZIC4_RAT Protein phosphatase 1, regulatory (Inhibitor) subunit 12B (Predicted) OS=Rattus norvegicus GN=Ppp1r12b PE=1 SV=1	D3ZIC4	D3ZIC4_RAT	8	8	0	16.178	10637000	0	0		NaN	NaN	NaN	NaN	NaN	NaN	NaN	NaN
>tr|B2RYP8|B2RYP8_RAT Gamma-tubulin complex component OS=Rattus norvegicus GN=Tubgcp2 PE=1 SV=1	B2RYP8	B2RYP8_RAT	8	8	0	4.2139	10066000	0	0		NaN	NaN	NaN	NaN	NaN	NaN	NaN	NaN
>tr|Q45QJ4|Q45QJ4_RAT Phosphoinositide phospholipase C OS=Rattus norvegicus GN=Plcb3 PE=1 SV=1;>sp|Q99JE6|PLCB3_RAT 1-phosphatidylinositol 4,5-bisphosphate phosphodiesterase beta-3 OS=Rattus norvegicus GN=Plcb3 PE=1 SV=2	Q45QJ4	Q45QJ4_RAT	8	8	0	18.191	7963500	0	0		NaN	NaN	NaN	NaN	NaN	NaN	NaN	NaN
>tr|A0A0G2K9T1|A0A0G2K9T1_RAT E3 ubiquitin-protein ligase OS=Rattus norvegicus GN=Itch PE=1 SV=1;>tr|Q5YB86|Q5YB86_RAT E3 ubiquitin-protein ligase OS=Rattus norvegicus GN=Itch PE=2 SV=1	A0A0G2K9T1	A0A0G2K9T1_RAT	8	8	0	21.048	7628600	0	0		NaN	NaN	NaN	NaN	NaN	NaN	NaN	25.1414
>tr|D4A9G6|D4A9G6_RAT Rho GTPase-activating protein 33 OS=Rattus norvegicus GN=Arhgap33 PE=1 SV=3	D4A9G6	D4A9G6_RAT	8	8	0	119.54	5106700	0	0		NaN	NaN	NaN	NaN	NaN	NaN	NaN	NaN
>tr|Q3B7V5|Q3B7V5_RAT RAB2B, member RAS oncogene family OS=Rattus norvegicus GN=Rab2b PE=1 SV=1	Q3B7V5	Q3B7V5_RAT	7	7	0	25.656	212860000	0	0		NaN	NaN	NaN	NaN	NaN	27.3267	NaN	NaN
>sp|D3ZFB6|PRRT2_RAT Proline-rich transmembrane protein 2 OS=Rattus norvegicus GN=Prrt2 PE=1 SV=1	D3ZFB6	PRRT2_RAT	7	7	0	323.31	135690000	0	0		NaN	NaN	NaN	NaN	NaN	NaN	NaN	NaN
>tr|B1H264|B1H264_RAT TBC1 domain family, member 17 OS=Rattus norvegicus GN=Tbc1d17 PE=1 SV=1	B1H264	B1H264_RAT	7	7	0	11.077	121540000	0	0		NaN	NaN	NaN	NaN	NaN	NaN	NaN	NaN
>sp|Q6AYT0|QOR_RAT Quinone oxidoreductase OS=Rattus norvegicus GN=Cryz PE=2 SV=1	Q6AYT0	QOR_RAT	7	7	0	28.597	114930000	0	0		NaN	NaN	NaN	NaN	28.0706	27.6922	NaN	NaN
>tr|A0A0H2UHV6|A0A0H2UHV6_RAT Calcineurin subunit B type 1 OS=Rattus norvegicus GN=Ppp3r1 PE=4 SV=1;>sp|P63100|CANB1_RAT Calcineurin subunit B type 1 OS=Rattus norvegicus GN=Ppp3r1 PE=1 SV=2;>tr|A0A0G2K4H3|A0A0G2K4H3_RAT Uncharacterized protein (Fragment)	A0A0H2UHV6	A0A0H2UHV6_RAT	7	7	0	311.46	109170000	0	0		NaN	NaN	29.8118	NaN	NaN	NaN	NaN	NaN
>sp|Q9Z158|STX17_RAT Syntaxin-17 OS=Rattus norvegicus GN=Stx17 PE=1 SV=1	Q9Z158	STX17_RAT	7	7	0	21.596	99194000	0	0		NaN	NaN	NaN	NaN	NaN	NaN	NaN	NaN
>tr|M0R9U3|M0R9U3_RAT RCG37061 OS=Rattus norvegicus GN=Slitrk5 PE=4 SV=1	M0R9U3	M0R9U3_RAT	7	7	0	17.765	76204000	0	0		27.8014	27.9137	NaN	NaN	NaN	NaN	NaN	NaN
>sp|Q9EP80|PICK1_RAT PRKCA-binding protein OS=Rattus norvegicus GN=Pick1 PE=1 SV=1;>tr|Q6GQQ2|Q6GQQ2_RAT PRKCA-binding protein OS=Rattus norvegicus GN=Pick1 PE=1 SV=1	Q9EP80	PICK1_RAT	7	7	0	19.518	73390000	0	0		NaN	NaN	NaN	NaN	NaN	NaN	NaN	NaN
>tr|B2RYT7|B2RYT7_RAT Haloacid dehalogenase-like hydrolase domain containing 3 OS=Rattus norvegicus GN=Hdhd3 PE=1 SV=1	B2RYT7	B2RYT7_RAT	7	7	0	30.6	70098000	0	0		25.6094	25.6027	27.8295	NaN	NaN	NaN	NaN	NaN
>sp|O54783|CHKB_RAT Choline/ethanolamine kinase OS=Rattus norvegicus GN=Chkb PE=1 SV=3	O54783	CHKB_RAT	7	7	0	22.204	65538000	0	0		NaN	NaN	NaN	NaN	NaN	NaN	NaN	NaN
>tr|F1MAA5|F1MAA5_RAT RAN GTPase-activating protein 1 OS=Rattus norvegicus GN=Rangap1 PE=1 SV=2;>tr|Q66H32|Q66H32_RAT RAN GTPase activating protein 1 OS=Rattus norvegicus GN=Rangap1 PE=1 SV=1	F1MAA5	F1MAA5_RAT	7	7	0	10.82	61206000	0	0		NaN	NaN	NaN	NaN	NaN	NaN	NaN	27.2844
>tr|F1M8U2|F1M8U2_RAT Actin-binding LIM protein family, member 3 OS=Rattus norvegicus GN=Ablim3 PE=1 SV=1;>tr|A0A0G2K875|A0A0G2K875_RAT Actin-binding LIM protein family, member 3 OS=Rattus norvegicus GN=Ablim3 PE=1 SV=1	F1M8U2	F1M8U2_RAT	7	7	0	20.481	60819000	0	0		NaN	NaN	NaN	NaN	NaN	NaN	NaN	NaN
>tr|A0A0G2K4U7|A0A0G2K4U7_RAT Microtubule-associated scaffold protein 2 OS=Rattus norvegicus GN=Mtus2 PE=1 SV=1	A0A0G2K4U7	A0A0G2K4U7_RAT	7	7	0	8.6451	59734000	0	0		NaN	NaN	NaN	NaN	NaN	NaN	NaN	NaN
>tr|B2RYP5|B2RYP5_RAT Protein phosphatase 1F (PP2C domain containing) OS=Rattus norvegicus GN=Ppm1f PE=2 SV=1;>sp|Q9WVR7|PPM1F_RAT Protein phosphatase 1F OS=Rattus norvegicus GN=Ppm1f PE=2 SV=1	B2RYP5	B2RYP5_RAT	7	7	0	10.53	52415000	0	0		25.2827	NaN	NaN	NaN	NaN	NaN	NaN	NaN
>tr|D3ZRJ0|D3ZRJ0_RAT AarF domain containing kinase 1 (Predicted) OS=Rattus norvegicus GN=Adck1 PE=4 SV=1	D3ZRJ0	D3ZRJ0_RAT	7	7	0	10.294	36993000	0	0		NaN	NaN	NaN	NaN	NaN	NaN	NaN	NaN
>sp|F1M7Y5|KPCI_RAT Protein kinase C iota type OS=Rattus norvegicus GN=Prkci PE=1 SV=1;>tr|Q9R1X8|Q9R1X8_RAT PKC lambda protein (Fragment) OS=Rattus norvegicus GN=Prkci PE=2 SV=1	F1M7Y5	KPCI_RAT	7	7	0	93.459	34693000	0	0		NaN	NaN	NaN	NaN	NaN	NaN	NaN	NaN
>tr|D3ZSZ6|D3ZSZ6_RAT Diacylglycerol kinase OS=Rattus norvegicus GN=Dgkh PE=1 SV=3	D3ZSZ6	D3ZSZ6_RAT	7	7	0	9.7388	33328000	0	0		NaN	NaN	26.0386	NaN	NaN	NaN	NaN	NaN
>tr|B4F7A2|B4F7A2_RAT Armc8 protein (Fragment) OS=Rattus norvegicus GN=Armc8 PE=2 SV=1;>tr|F1M943|F1M943_RAT Armadillo repeat-containing 8 OS=Rattus norvegicus GN=Armc8 PE=1 SV=2	B4F7A2	B4F7A2_RAT	7	7	0	24.528	33211000	0	0		NaN	NaN	NaN	NaN	NaN	NaN	NaN	26.6513
>sp|Q9QY44|ABCD2_RAT ATP-binding cassette sub-family D member 2 OS=Rattus norvegicus GN=Abcd2 PE=1 SV=1;>tr|G3V7Z6|G3V7Z6_RAT ATP-binding cassette sub-family D member 2 OS=Rattus norvegicus GN=Abcd2 PE=1 SV=1	Q9QY44	ABCD2_RAT	7	7	0	7.4365	31118000	0	0		NaN	NaN	NaN	NaN	26.3064	NaN	NaN	NaN
>tr|F1M7Z1|F1M7Z1_RAT Enhancer of mRNA-decapping 3 OS=Rattus norvegicus GN=Edc3 PE=1 SV=3	F1M7Z1	F1M7Z1_RAT	7	7	0	20.877	25909000	0	0		NaN	NaN	NaN	NaN	NaN	NaN	NaN	NaN
>tr|A0A0G2JVN4|A0A0G2JVN4_RAT RCG25629, isoform CRA_a OS=Rattus norvegicus GN=Usp19 PE=1 SV=1;>tr|M0RDN9|M0RDN9_RAT Ubiquitin carboxyl-terminal hydrolase 19 OS=Rattus norvegicus GN=Usp19 PE=1 SV=1;>sp|Q6J1Y9|UBP19_RAT Ubiquitin carboxyl-terminal hydrolase	A0A0G2JVN4	A0A0G2JVN4_RAT	7	7	0	4.731	24295000	0	0		NaN	NaN	NaN	NaN	27.7457	NaN	NaN	NaN
>tr|A0A0G2K326|A0A0G2K326_RAT Regulator of G-protein signaling 12, isoform CRA_b OS=Rattus norvegicus GN=Rgs12 PE=1 SV=1;>tr|G3V9H1|G3V9H1_RAT Regulator of G-protein signaling 12, isoform CRA_c OS=Rattus norvegicus GN=Rgs12 PE=1 SV=3;>sp|O08774|RGS12_RAT R	A0A0G2K326	A0A0G2K326_RAT	7	7	0	13.245	22465000	0	0		NaN	NaN	26.6338	NaN	NaN	NaN	NaN	NaN
>tr|D4A6U0|D4A6U0_RAT Non-lysosomal glucosylceramidase OS=Rattus norvegicus GN=Gba2 PE=1 SV=1;>sp|Q5M868|GBA2_RAT Non-lysosomal glucosylceramidase OS=Rattus norvegicus GN=Gba2 PE=2 SV=2	D4A6U0	D4A6U0_RAT	7	7	0	77.967	22147000	0	0		NaN	NaN	NaN	NaN	NaN	NaN	NaN	NaN
>tr|B5DFK8|B5DFK8_RAT Pdxdc1 protein OS=Rattus norvegicus GN=Pdxdc1 PE=1 SV=1;>tr|G3V6B0|G3V6B0_RAT Pyridoxal-dependent decarboxylase domain-containing 1 OS=Rattus norvegicus GN=Pdxdc1 PE=1 SV=1;>tr|A0A0G2K7V9|A0A0G2K7V9_RAT Uncharacterized protein OS=Ratt	B5DFK8	B5DFK8_RAT	7	7	0.00022717	3.6535	22001000	0	0		NaN	NaN	NaN	NaN	NaN	NaN	NaN	NaN
>sp|Q812E4|SYTL5_RAT Synaptotagmin-like protein 5 OS=Rattus norvegicus GN=Sytl5 PE=2 SV=1;>tr|G3V6F7|G3V6F7_RAT Synaptotagmin-like 5, isoform CRA_a OS=Rattus norvegicus GN=Sytl5 PE=4 SV=1	Q812E4	SYTL5_RAT	7	7	0	21.146	21728000	0	0		NaN	NaN	NaN	25.67	NaN	NaN	NaN	NaN
>sp|P54777|PEX6_RAT Peroxisome assembly factor 2 OS=Rattus norvegicus GN=Pex6 PE=1 SV=1	P54777	PEX6_RAT	7	7	0	38.178	21015000	0	0		NaN	NaN	NaN	NaN	NaN	NaN	NaN	NaN
>tr|C5NTX8|C5NTX8_RAT Tensin3 OS=Rattus norvegicus GN=TSN3 PE=2 SV=1;>tr|F1LN91|F1LN91_RAT Tensin 3 OS=Rattus norvegicus GN=Tns3 PE=1 SV=2	C5NTX8	C5NTX8_RAT	7	6	0	70.675	18446000	0	0		NaN	NaN	NaN	25.4949	NaN	NaN	NaN	NaN
>tr|D3ZWC6|D3ZWC6_RAT Syntrophin, basic 1 (Predicted) OS=Rattus norvegicus GN=Sntb1 PE=1 SV=1	D3ZWC6	D3ZWC6_RAT	7	7	0	14.082	18263000	0	0		NaN	NaN	NaN	NaN	NaN	NaN	NaN	NaN
>sp|Q5D006|UBP11_RAT Ubiquitin carboxyl-terminal hydrolase 11 OS=Rattus norvegicus GN=Usp11 PE=1 SV=1;>tr|Q6IE71|Q6IE71_RAT Ubiquitin specific protease 11 OS=Rattus norvegicus GN=Usp11 PE=2 SV=1	Q5D006	UBP11_RAT	7	7	0	7.9083	17888000	0	0		NaN	NaN	NaN	NaN	NaN	NaN	NaN	NaN
>tr|D3ZHG3|D3ZHG3_RAT Protein tyrosine kinase 7 OS=Rattus norvegicus GN=Ptk7 PE=3 SV=3	D3ZHG3	D3ZHG3_RAT	7	7	0	8.1279	15403000	0	0		NaN	NaN	NaN	NaN	NaN	NaN	NaN	NaN
>sp|P0CAX5|OPHN1_RAT Oligophrenin-1 OS=Rattus norvegicus GN=Ophn1 PE=1 SV=1	P0CAX5	OPHN1_RAT	7	7	0	6.9554	14385000	0	0		NaN	NaN	NaN	NaN	NaN	NaN	NaN	NaN
>sp|Q2KN99|CYTSA_RAT Cytospin-A OS=Rattus norvegicus GN=Specc1l PE=1 SV=1	Q2KN99	CYTSA_RAT	7	7	0	26.434	13862000	0	0		NaN	NaN	NaN	NaN	NaN	24.8965	NaN	NaN
>tr|F1M7X4|F1M7X4_RAT Receptor protein-tyrosine kinase OS=Rattus norvegicus GN=Erbb4 PE=3 SV=3;>sp|Q62956|ERBB4_RAT Receptor tyrosine-protein kinase erbB-4 OS=Rattus norvegicus GN=Erbb4 PE=1 SV=3	F1M7X4	F1M7X4_RAT	7	7	0	7.1231	13461000	0	0		NaN	NaN	NaN	NaN	NaN	NaN	NaN	NaN
>tr|F1LRL4|F1LRL4_RAT Similar to TBC1 domain family, member 8;BUB2-like protein 1;vascular Rab-GAP/TBC-containing (Predicted), isoform CRA_a OS=Rattus norvegicus GN=Tbc1d9b PE=1 SV=2	F1LRL4	F1LRL4_RAT	7	7	0	48.466	13099000	0	0		NaN	NaN	NaN	NaN	NaN	NaN	NaN	NaN
>tr|D3ZWV8|D3ZWV8_RAT T-cell lymphoma invasion and metastasis 1 OS=Rattus norvegicus GN=Tiam1 PE=1 SV=3	D3ZWV8	D3ZWV8_RAT	7	7	0	53.778	12889000	0	0		NaN	NaN	NaN	NaN	NaN	NaN	NaN	NaN
>tr|A0A0G2KA12|A0A0G2KA12_RAT Kinesin-like protein KIF1B OS=Rattus norvegicus GN=Kif1b PE=1 SV=1;>sp|O88658|KIF1B_RAT Kinesin-like protein KIF1B OS=Rattus norvegicus GN=Kif1b PE=1 SV=2	A0A0G2KA12	A0A0G2KA12_RAT	7	7	0	16.098	12085000	0	0		NaN	NaN	NaN	NaN	NaN	NaN	NaN	NaN
>tr|D4AC12|D4AC12_RAT Ankyrin repeat and SAM domain containing 1 (Predicted) OS=Rattus norvegicus GN=Anks1a PE=1 SV=1;>tr|A0A0G2K2G7|A0A0G2K2G7_RAT Ankyrin repeat and sterile alpha motif domain-containing 1A OS=Rattus norvegicus GN=Anks1a PE=1 SV=1	D4AC12	D4AC12_RAT	7	7	0	12.367	11794000	0	0		NaN	NaN	26.0785	NaN	NaN	NaN	NaN	NaN
>sp|Q498R3|DJC10_RAT DnaJ homolog subfamily C member 10 OS=Rattus norvegicus GN=Dnajc10 PE=2 SV=2	Q498R3	DJC10_RAT	7	7	0	25.043	11378000	0	0		NaN	NaN	NaN	NaN	NaN	NaN	NaN	24.5304
>tr|B0BNI4|B0BNI4_RAT LSM11, U7 small nuclear RNA-associated OS=Rattus norvegicus GN=Lsm11 PE=1 SV=1	B0BNI4	B0BNI4_RAT	7	7	0	230.14	10032000	0	0		NaN	NaN	NaN	NaN	NaN	NaN	NaN	NaN
>sp|Q7TNY7|MYRIP_RAT Rab effector MyRIP OS=Rattus norvegicus GN=Myrip PE=1 SV=1;>tr|D3ZTL2|D3ZTL2_RAT Rab effector MyRIP OS=Rattus norvegicus GN=Myrip PE=1 SV=2	Q7TNY7	MYRIP_RAT	7	7	0	94.815	9724100	0	0		NaN	NaN	NaN	25.6839	NaN	NaN	NaN	NaN
>tr|D3ZSA9|D3ZSA9_RAT Nodal modulator 1 OS=Rattus norvegicus GN=Nomo1 PE=1 SV=1	D3ZSA9	D3ZSA9_RAT	7	7	0	37.831	9026800	0	0		NaN	NaN	NaN	NaN	NaN	NaN	NaN	NaN
>tr|F1LST0|F1LST0_RAT HEAT repeat-containing 5B OS=Rattus norvegicus GN=Heatr5b PE=1 SV=2	F1LST0	F1LST0_RAT	7	7	0	54.536	7216100	0	0		NaN	NaN	NaN	NaN	26.7604	NaN	NaN	NaN
>tr|G3V8G5|G3V8G5_RAT Golgi apparatus protein 1 OS=Rattus norvegicus GN=Glg1 PE=1 SV=1;>sp|Q62638|GSLG1_RAT Golgi apparatus protein 1 OS=Rattus norvegicus GN=Glg1 PE=1 SV=1	G3V8G5	G3V8G5_RAT	7	7	0	67.514	6374100	0	0		NaN	NaN	NaN	NaN	NaN	NaN	NaN	NaN
>tr|F1M0A6|F1M0A6_RAT Tyrosine-protein kinase OS=Rattus norvegicus GN=LOC100909750 PE=3 SV=1;>tr|D3ZGM3|D3ZGM3_RAT Tyrosine-protein kinase OS=Rattus norvegicus GN=LOC100909750 PE=3 SV=1;>tr|Q2PYT4|Q2PYT4_RAT Tyrosine-protein kinase (Fragment) OS=Rattus nor	F1M0A6	F1M0A6_RAT	7	7	0	26.127	5781000	0	0		NaN	NaN	NaN	NaN	NaN	NaN	NaN	25.6026
>tr|A0A0G2KA11|A0A0G2KA11_RAT Phosphatidylinositol-3,4,5-trisphosphate-dependent Rac exchange factor 2 OS=Rattus norvegicus GN=Prex2 PE=1 SV=1;>tr|D3ZW14|D3ZW14_RAT DEP domain containing 2 (Predicted) OS=Rattus norvegicus GN=Prex2 PE=1 SV=1	A0A0G2KA11	A0A0G2KA11_RAT	7	7	0	9.2832	5418400	0	0		NaN	24.6481	NaN	NaN	NaN	NaN	NaN	NaN
>tr|D5MTG9|D5MTG9_RAT UBR1 protein OS=Rattus norvegicus GN=Ubr1 PE=2 SV=1	D5MTG9	D5MTG9_RAT	7	1	0	38.768	5311200	0	0		NaN	NaN	25.7354	NaN	NaN	NaN	NaN	NaN
>tr|E9PTU4|E9PTU4_RAT Myosin-11 OS=Rattus norvegicus GN=Myh11 PE=1 SV=2;>tr|A0A0G2K6S9|A0A0G2K6S9_RAT Myosin-11 OS=Rattus norvegicus GN=Myh11 PE=1 SV=1;>sp|Q63862|MYH11_RAT Myosin-11 (Fragments) OS=Rattus norvegicus GN=Myh11 PE=1 SV=3	E9PTU4	E9PTU4_RAT	7	7	0	9.8456	115730	0	0		NaN	NaN	NaN	NaN	NaN	NaN	NaN	NaN
>sp|P62845|RS15_RAT 40S ribosomal protein S15 OS=Rattus norvegicus GN=Rps15 PE=1 SV=2;>tr|Q6TPJ7|Q6TPJ7_RAT S15 ribosomal protein (Fragment) OS=Rattus norvegicus GN=Rps15 PE=2 SV=1;>tr|D3ZAK6|D3ZAK6_RAT Uncharacterized protein OS=Rattus norvegicus GN=Rps15	P62845	RS15_RAT	6	6	0	29.094	654700000	0	0		NaN	NaN	NaN	NaN	28.7957	NaN	NaN	28.3303
>tr|B2RYS0|B2RYS0_RAT Cox7a2 protein OS=Rattus norvegicus GN=Cox7a2 PE=2 SV=1;>sp|P35171|CX7A2_RAT Cytochrome c oxidase subunit 7A2, mitochondrial OS=Rattus norvegicus GN=Cox7a2 PE=1 SV=1	B2RYS0	B2RYS0_RAT	6	6	0	102.27	420630000	0	0		NaN	NaN	NaN	NaN	NaN	NaN	NaN	28.5206
>tr|B5DFF4|B5DFF4_RAT Vacuolar protein sorting 37C (Yeast) (Predicted) OS=Rattus norvegicus GN=Vps37c PE=1 SV=1	B5DFF4	B5DFF4_RAT	6	6	0	116.67	317290000	0	0		28.0164	28.4619	28.619	NaN	NaN	NaN	NaN	NaN
>tr|A0A0G2JU85|A0A0G2JU85_RAT Dendrin OS=Rattus norvegicus GN=Ddn PE=4 SV=1;>sp|P50617|DEND_RAT Dendrin OS=Rattus norvegicus GN=Ddn PE=1 SV=3	A0A0G2JU85	A0A0G2JU85_RAT	6	6	0	57.169	271480000	0	0		NaN	NaN	NaN	NaN	NaN	NaN	NaN	28.3699
>sp|Q9EPC6|PROF2_RAT Profilin-2 OS=Rattus norvegicus GN=Pfn2 PE=1 SV=3;>tr|D3ZDU5|D3ZDU5_RAT Profilin OS=Rattus norvegicus GN=Pfn2 PE=3 SV=1	Q9EPC6	PROF2_RAT	6	6	0	25.712	270720000	0	0		NaN	NaN	NaN	NaN	NaN	NaN	NaN	28.1649
>tr|D3ZTL8|D3ZTL8_RAT Rap guanine nucleotide exchange factor (GEF) 6 (Predicted), isoform CRA_a OS=Rattus norvegicus GN=Rapgef6 PE=1 SV=1	D3ZTL8	D3ZTL8_RAT	6	6	0	8.1223	258890000	0	0		NaN	NaN	NaN	30.6431	NaN	NaN	NaN	NaN
>tr|Q6AY36|Q6AY36_RAT Coronin OS=Rattus norvegicus GN=Coro2a PE=2 SV=1;>tr|A0A0G2QC56|A0A0G2QC56_RAT Coronin OS=Rattus norvegicus GN=Coro2a PE=1 SV=1	Q6AY36	Q6AY36_RAT	6	6	0	10.928	218000000	0	0		NaN	NaN	29.1097	NaN	NaN	NaN	NaN	NaN
>tr|F1LSQ0|F1LSQ0_RAT FAS-associated factor 1 OS=Rattus norvegicus GN=Faf1 PE=1 SV=3;>sp|Q924K2|FAF1_RAT FAS-associated factor 1 OS=Rattus norvegicus GN=Faf1 PE=1 SV=1	F1LSQ0	F1LSQ0_RAT	6	6	0	21.927	216300000	0	0		NaN	NaN	29.6994	NaN	NaN	NaN	NaN	NaN
>tr|D4ADE5|D4ADE5_RAT Histone-lysine N-methyltransferase SETD7 OS=Rattus norvegicus GN=Setd7 PE=1 SV=1	D4ADE5	D4ADE5_RAT	6	6	0	19.345	212320000	0	0		NaN	NaN	NaN	NaN	NaN	28.2776	27.9563	NaN
>tr|D3ZEI0|D3ZEI0_RAT Uncharacterized protein OS=Rattus norvegicus GN=LOC690096 PE=4 SV=2;>tr|Q642E2|Q642E2_RAT 60S ribosomal protein L28 OS=Rattus norvegicus GN=Rpl28 PE=2 SV=1;>tr|D3ZJD3|D3ZJD3_RAT Uncharacterized protein OS=Rattus norvegicus GN=RGD15651	D3ZEI0	D3ZEI0_RAT	6	6	0	33.51	165380000	0	0		NaN	NaN	NaN	NaN	NaN	25.9147	NaN	25.9203
[truncated: 2,861 more rows]
